# Supplementary material for: Mass spectrometry-based determination of Kallikrein-related peptidase 7 (KLK7) cleavage preferences and subsite dependency
Source: Sci Rep. 2017 Jul 28;7:6789. doi: 10.1038/s41598-017-06680-4 (PMC5533777; doi:10.1038/s41598-017-06680-4)
Supplement: Supplementary file 2 — Supplementary Tables [file 41598_2017_6680_MOESM2_ESM.xlsx]

## Sheet: Supplementary Table 1
Supplementary Table 1
KLK7			KLK7
Valid	Assigned	Sequence	Prob	Mascot Ion score	Mascot Identity score	Mascot Delta Ion Score	NTT	Modifications	Observed	Actual Mass	Charge	Delta Da	Delta PPM	TIC	Start	Stop	# Other Proteins	Other Proteins	Spectrum ID
TRUE	TRUE	(R)GSHPWQVALLSGnQLHcGGVLVNER(W)	1	90.88	45.0163	1.51	2	Deamidated (+1), Carbamidomethyl (+57)	1365.19	2728.37	2	0.01894	6.938	2898.8	39	63	0	Pxxxxx	Spectrum2353 scans:3919,
TRUE	TRUE	(R)GSHPWQVALLSGNQLHcGGVLVNER(W)	1	92.01	45.1012	74.82	2	Carbamidomethyl (+57)	910.129	2727.36	3	-0.002563	-0.9395	54654.2	39	63	0	Pxxxxx	Spectrum2347 scans:3913,
TRUE	TRUE	(R)GSHPWQVALLSGNQLHcGGVLVNER(W)	1	77.89	44.9772	58.3	2	Carbamidomethyl (+57)	910.13	2727.37	3	0.001847	0.6769	35556.6	39	63	0	Pxxxxx	Spectrum2344 scans:3909,
TRUE	TRUE	(R)GSHPWQVALLSGnQLHcGGVLVnER(W)	0.99	65.15	44.9914	0.72	2	Deamidated (+1), Carbamidomethyl (+57), Deamidated (+1)	910.798	2729.37	3	0.03862	14.15	2851.59	39	63	0	Pxxxxx	Spectrum2443 scans:4023,
TRUE	TRUE	(R)GSHPWQVALLSGNQLHcGGVLVnER(W)	0.98	58.04	45.3575	10.82	2	Carbamidomethyl (+57), Deamidated (+1)	910.457	2728.35	3	-0.0001792	-0.06567	4646.87	39	63	0	Pxxxxx	Spectrum2471 scans:4055,
TRUE	TRUE	(R)GSHPWQVALLSGNQLHcGGVLVnER(W)	0.95	73.23	45.3159	4.76	2	Carbamidomethyl (+57), Deamidated (+1)	683.096	2728.35	4	0.002905	1.064	14600.1	39	63	0	Pxxxxx	Spectrum2454 scans:4036,
TRUE	TRUE	(R)WVLTAAHcK(M)	0.95	46.08	40.9321	23.66	2	Carbamidomethyl (+57)	543.281	1084.55	2	-0.0005272	-0.4857	10479.9	64	72	0	Pxxxxx	Spectrum614 scans:1898,
TRUE	TRUE	(K)MnEYTVHLGSDTLGDR(R)	1	75.84	42.4561	52.21	2	Deamidated (+1)	603.609	1807.8	3	-4.394e-05	-0.02429	6321.75	73	88	0	Pxxxxx	Spectrum1482 scans:2919,
TRUE	TRUE	(K)MNEYTVHLGSDTLGDR(R)	0.98	55.27	43.0578	30.54	2		904.418	1806.82	2	0.0005181	0.2866	1575.27	73	88	0	Pxxxxx	Spectrum1420 scans:2849,
TRUE	TRUE	(K)MNEYTVHLGSDTLGDR(R)	0.95	48.42	42.9268	21.94	2		904.416	1806.82	2	-0.002662	-1.472	2943.46	73	88	0	Pxxxxx	Spectrum1370 scans:2790,
TRUE	TRUE	(K)MNEYTVHLGSDTLGDR(R)	0.95	49.37	43.2642	25.85	2		603.283	1806.83	3	0.006722	3.718	2089.75	73	88	0	Pxxxxx	Spectrum1357 scans:2775,
TRUE	TRUE	(K)MNEYTVHLGSDTLGDRR(A)	0.99	62.07	44.1706	32.29	2		655.313	1962.92	3	-0.003928	-2	3219.22	73	89	0	Pxxxxx	Spectrum1050 scans:2403,
TRUE	TRUE	(K)MNEYTVHLGSDTLGDRR(A)	0.98	55.14	44.2625	32.91	2		982.469	1962.92	2	0.001718	0.8748	5367.76	73	89	0	Pxxxxx	Spectrum1062 scans:2417,
TRUE	TRUE	(K)SFRHPGYSTQTHVnDLMLVK(L)	1	73.37	44.9689	3.85	2	Deamidated (+1)	777.724	2330.15	3	0.001746	0.749	5847.14	98	117	0	Pxxxxx	Spectrum1349 scans:2766,
TRUE	TRUE	(K)SFRHPGYSTqTHVnDLMLVK(L)	0.99	63.62	45.0798	33.95	2	Deamidated (+1), Deamidated (+1)	778.057	2331.15	3	0.01601	6.865	3600.24	98	117	0	Pxxxxx	Spectrum1342 scans:2758,
TRUE	TRUE	(K)SFRHPGYSTQTHVNDLMLVK(L)	0.98	60.73	44.6756	38.87	2		777.396	2329.17	3	0.002482	1.065	23839.8	98	117	0	Pxxxxx	Spectrum1177 scans:2552,
TRUE	TRUE	(R)HPGYSTQTHVNDLMLVK(L)	0.99	61.82	44.3545	42.75	2		970.488	1938.96	2	-0.001822	-0.9392	2792.34	101	117	0	Pxxxxx	Spectrum1269 scans:2667,
TRUE	TRUE	(R)LPSRcEPPGTTcTVSGWGTTTSPDVTFPSDLMcVDVK(L)	1	94.27	46.2435	69.99	2	Carbamidomethyl (+57), Carbamidomethyl (+57), Carbamidomethyl (+57)	1352.62	4054.85	3	0.009036	2.228	17533.3	133	169	0	Pxxxxx	Spectrum3170 scans:4905,
TRUE	TRUE	(K)VYKDLLENSMLcAGIPDSK(K)	1	109.7	44.7878	92.29	2	Carbamidomethyl (+57)	1077.04	2152.06	2	0.001273	0.5911	2254.23	179	197	0	Pxxxxx	Spectrum2424 scans:4002,
TRUE	TRUE	(K)DLLEnSMLcAGIPDSK(K)	1	96.25	43.38	69.13	2	Deamidated (+1), Carbamidomethyl (+57)	882.413	1762.81	2	-0.0005632	-0.3193	4105.7	182	197	0	Pxxxxx	Spectrum2671 scans:4291,
TRUE	TRUE	(K)DLLENSMLcAGIPDSK(K)	0.98	56.53	43.6339	32.35	2	Carbamidomethyl (+57)	881.921	1761.83	2	-0.001147	-0.6508	4530.11	182	197	0	Pxxxxx	Spectrum2710 scans:4339,
TRUE	TRUE	(K)DLLENSMLcAGIPDSK(K)	0.95	50.74	43.75	5.68	2	Carbamidomethyl (+57)	588.285	1761.83	3	0.005227	2.965	1521.53	182	197	0	Pxxxxx	Spectrum2743 scans:4377,
TRUE	TRUE	(K)DLLENSmLcAGIPDSK(K)	0.95	49.08	43.5679	23.6	2	Oxidation (+16), Carbamidomethyl (+57)	889.92	1777.83	2	0.002698	1.517	765.519	182	197	0	Pxxxxx	Spectrum2105 scans:3636,
TRUE	TRUE	(K)nAcnGDSGGPLVcR(G)	1	70.23	37.5959	52.14	2	Deamidated (+1), Carbamidomethyl (+57), Deamidated (+1), Carbamidomethyl (+57)	739.802	1477.59	2	-0.003645	-2.465	3798.36	199	212	0		Spectrum378 scans:1616,
TRUE	TRUE	(K)nAcnGDSGGPLVcR(G)	1	61.55	37.8247	39.27	2	Deamidated (+1), Carbamidomethyl (+57), Deamidated (+1), Carbamidomethyl (+57)	739.804	1477.59	2	0.0006155	0.4162	7341.99	199	212	0		Spectrum497 scans:1756,
TRUE	TRUE	(K)NAcnGDSGGPLVcR(G)	0.96	46.03	38.6994	0.93	2	Carbamidomethyl (+57), Deamidated (+1), Carbamidomethyl (+57)	739.311	1476.61	2	-0.001689	-1.143	4915.05	199	212	0		Spectrum463 scans:1714,
TRUE	TRUE	(R)GTLQGLVSWGTFPcGQPNDPGVYTQVcK(F)	0.98	59.88	46.0764	41.7	2	Carbamidomethyl (+57), Carbamidomethyl (+57)	1022.82	3065.44	3	0.003861	1.259	2308.25	213	240	0	Pxxxxx	Spectrum3304 scans:5070,
TRUE	TRUE	(R)GTLQGLVSWGTFPcGQPNDPGVYTQVcK(F)	0.95	51.63	46.0604	33.29	2	Carbamidomethyl (+57), Carbamidomethyl (+57)	1533.73	3065.44	2	0.006427	2.096	1221.44	213	240	0	Pxxxxx	Spectrum3265 scans:5020,
TRUE	TRUE	(R)GTLQGLVSWGTFPcGQPnDPGVYTQVcKFTK(W)	1	106.96	46.2987	5.59	2	Carbamidomethyl (+57), Deamidated (+1), Carbamidomethyl (+57)	1148.56	3442.65	3	0.0157	4.558	18056.5	213	243	0	Pxxxxx	Spectrum3191 scans:4930,
TRUE	TRUE	(R)GTLqGLVSWGTFPcGqPNDPGVYTqVcKFTK(W)	1	78.93	46.3458	0	2	Deamidated (+1), Carbamidomethyl (+57), Deamidated (+1), Deamidated (+1), Carbamidomethyl (+57)	1149.22	3444.65	3	0.04938	14.33	8647.69	213	243	0	Pxxxxx	Spectrum3233 scans:4981,
TRUE	TRUE	(R)GTLQGLVSWGTFPcGQPNDPGVYTQVcKFTK(W)	1	72.68	46.2402	47.93	2	Carbamidomethyl (+57), Carbamidomethyl (+57)	1148.22	3441.65	3	0.001431	0.4158	20604.6	213	243	0	Pxxxxx	Spectrum3201 scans:4942,
TRUE	TRUE	(R)GTLqGLVSWGTFPcGqPNDPGVYTQVcKFTK(W)	0.99	64.79	46.3989	0.13	2	Deamidated (+1), Carbamidomethyl (+57), Deamidated (+1), Carbamidomethyl (+57)	1148.89	3443.64	3	0.02741	7.957	5693.59	213	243	0	Pxxxxx	Spectrum3236 scans:4985,
mKLK7			mKLK7
Valid	Assigned	Sequence	Prob	Mascot Ion score	Mascot Identity score	Mascot Delta Ion Score	NTT	Modifications	Observed	Actual Mass	Charge	Delta Da	Delta PPM	Retention Time	Intensity	TIC	Start	Stop	# Other Proteins	Other Proteins	Spectrum ID
TRUE	TRUE	(K)IIDGAPcAR(G)	1	70.51	38.446	42.21	2	Carbamidomethyl (+57)	486.751	971.487	2	0.001053	1.083			71363.5	30	38	0		Spectrum187 scans:822,
TRUE	TRUE	(K)IIDGAPcAR(G)	1	63.08	38.6864	31.36	2	Carbamidomethyl (+57)	486.75	971.486	2	-0.0004672	-0.4805			10780.4	30	38	0		Spectrum241 scans:935,
TRUE	TRUE	(K)IIDGAPcAR(G)	1	58.43	37.3054	33.23	2	Carbamidomethyl (+57)	486.749	971.484	2	-0.002167	-2.229			3214.83	30	38	0		Spectrum718 scans:1724,
TRUE	TRUE	(K)IIDGAPcAR(G)	1	58.66	38.6332	32.71	2	Carbamidomethyl (+57)	486.75	971.485	2	-0.0007072	-0.7272			1815.15	30	38	0		Spectrum801 scans:1855,
TRUE	TRUE	(K)IIDGAPcAR(G)	1	55.98	38.6864	23	2	Carbamidomethyl (+57)	486.75	971.486	2	-0.0004072	-0.4188			6786.18	30	38	0		Spectrum324 scans:1068,
TRUE	TRUE	(K)IIDGAPcAR(G)	0.98	48.03	38.6332	22.03	2	Carbamidomethyl (+57)	486.75	971.485	2	-0.0007672	-0.7889			5085.79	30	38	0		Spectrum633 scans:1588,
TRUE	TRUE	(K)IIDGAPcAR(G)	0.98	47.87	38.6297	21.02	2	Carbamidomethyl (+57)	486.75	971.485	2	-0.001067	-1.097			4719.82	30	38	0		Spectrum492 scans:1335,
TRUE	TRUE	(R)GSHPWQVALLSGNQLHcGGVLVNER(W)	1	88.74	42.8872	73.5	2	Carbamidomethyl (+57)	1364.69	2727.37	2	0.001233	0.4518			9944.15	39	63	0		Spectrum2885 scans:4613,
TRUE	TRUE	(R)GSHPWQVALLSGNQLHcGGVLVNER(W)	1	87.51	42.9325	72.89	2	Carbamidomethyl (+57)	910.129	2727.37	3	-0.001273	-0.4667			8075.5	39	63	0		Spectrum2979 scans:4729,
TRUE	TRUE	(R)GSHPWQVALLSGNQLHcGGVLVNER(W)	1	82.75	42.8829	58.29	2	Carbamidomethyl (+57)	910.12	2727.34	3	-0.02857	-10.47			3248.38	39	63	0		Spectrum3468 scans:5298,
TRUE	TRUE	(R)GSHPWQVALLSGNqLHcGGVLVNER(W)	1	79.81	42.8896	6.1	2	Deamidated (+1), Carbamidomethyl (+57)	910.462	2728.36	3	0.01317	4.826			2897.26	39	63	0		Spectrum3575 scans:5425,
TRUE	TRUE	(R)GSHPWQVALLSGNQLHcGGVLVNER(W)	1	75.9	42.9332	55.32	2	Carbamidomethyl (+57)	1364.69	2727.37	2	-0.001447	-0.5304			4250.26	39	63	0		Spectrum2883 scans:4610,
TRUE	TRUE	(R)GSHPWQVALLSGNqLHcGGVLVNER(W)	1	68.13	42.8684	2.36	2	Deamidated (+1), Carbamidomethyl (+57)	910.465	2728.37	3	0.02343	8.585			5248.83	39	63	0		Spectrum3188 scans:4974,
TRUE	TRUE	(R)GSHPWQVALLSGNQLHcGGVLVNER(W)	1	65.63	42.876	48.52	2	Carbamidomethyl (+57)	910.13	2727.37	3	0.001847	0.6769			4865.65	39	63	0		Spectrum2860 scans:4583,
TRUE	TRUE	(R)GSHPWQVALLSGnQLHcGGVLVNER(W)	1	63.14	42.8668	6.19	2	Deamidated (+1), Carbamidomethyl (+57)	910.464	2728.37	3	0.02013	7.376			4203.01	39	63	0		Spectrum3474 scans:5305,
TRUE	TRUE	(R)GSHPWQVALLSGNQLHcGGVLVNER(W)	1	61.06	42.8901	41.2	2	Carbamidomethyl (+57)	910.13	2727.37	3	1.676e-05	0.006142			2388.86	39	63	0		Spectrum3371 scans:5188,
TRUE	TRUE	(R)GSHPWQVALLSGNQLHcGGVLVnER(W)	1	59.46	42.9389	9.06	2	Carbamidomethyl (+57), Deamidated (+1)	910.456	2728.35	3	-0.003659	-1.341			15134.1	39	63	0		Spectrum3012 scans:4768,
TRUE	TRUE	(R)GSHPWqVALLSGNQLHcGGVLVnER(W)	0.99	55.84	42.87	4.25	2	Deamidated (+1), Carbamidomethyl (+57), Deamidated (+1)	910.799	2729.37	3	0.03952	14.48			2739.4	39	63	0		Spectrum3805 scans:5684,
TRUE	TRUE	(R)GSHPWQVALLSGNqLHcGGVLVNER(W)	0.99	55.62	42.7766	1.81	2	Deamidated (+1), Carbamidomethyl (+57)	910.468	2728.38	3	0.03222	11.81			3211.27	39	63	0		Spectrum3725 scans:5594,
TRUE	TRUE	(R)GSHPWQVALLSGNQLHcGGVLVNER(W)	0.99	55.36	42.9332	38.5	2	Carbamidomethyl (+57)	910.129	2727.37	3	-0.001453	-0.5326			7616.9	39	63	0		Spectrum3109 scans:4885,
TRUE	TRUE	(R)GSHPWQVALLSGNqLHcGGVLVNER(W)	0.99	71.31	42.8726	7.68	2	Deamidated (+1), Carbamidomethyl (+57)	683.1	2728.37	4	0.0195	7.146			5104.53	39	63	0		Spectrum3681 scans:5545,
TRUE	TRUE	(R)GSHPWQVALLSGNQLHcGGVLVNER(W)	0.99	68.29	42.8407	39.55	2	Carbamidomethyl (+57)	682.85	2727.37	4	0.005721	2.097			7468.95	39	63	0		Spectrum3347 scans:5160,
TRUE	TRUE	(R)GSHPWQVALLSGnQLHcGGVLVNER(W)	0.97	58.29	42.9115	1.93	2	Deamidated (+1), Carbamidomethyl (+57)	683.096	2728.36	4	0.004625	1.694			25486.1	39	63	0		Spectrum3044 scans:4805,
TRUE	TRUE	(R)GSHPWQVALLSGNQLHcGGVLVNER(W)	0.97	57.49	42.9332	29.8	2	Carbamidomethyl (+57)	682.849	2727.37	4	-0.001359	-0.4982			7130.3	39	63	0		Spectrum3299 scans:5104,
TRUE	TRUE	(R)GSHPWQVALLSGNQLHcGGVLVNER(W)	0.97	57.23	42.8881	25.3	2	Carbamidomethyl (+57)	682.849	2727.37	4	0.0008408	0.3082			11403.4	39	63	0		Spectrum3089 scans:4861,
TRUE	TRUE	(R)GSHPWQVALLSGNQLHcGGVLVNER(W)	0.96	54.9	42.8834	21.3	2	Carbamidomethyl (+57)	682.85	2727.37	4	0.002561	0.9386			25471.2	39	63	0		Spectrum2950 scans:4694,
TRUE	TRUE	(R)GSHPWQVALLSGNQLHcGGVLVnER(W)	0.96	46.85	42.8353	3.21	2	Carbamidomethyl (+57), Deamidated (+1)	910.467	2728.38	3	0.02745	10.06			3845.3	39	63	0		Spectrum3343 scans:5155,
TRUE	TRUE	(R)GSHPWqVALLSGnQLHcGGVLVNER(W)	0.95	45.83	42.6951	5.33	2	Deamidated (+1), Deamidated (+1), Carbamidomethyl (+57)	910.803	2729.39	3	0.05383	19.72			5327.69	39	63	0		Spectrum3250 scans:5047,
TRUE	TRUE	(R)WVLTAAHcK(M)	0.99	51.87	38.3923	32.4	2	Carbamidomethyl (+57)	543.281	1084.55	2	-0.0006472	-0.5962			21285.3	64	72	0		Spectrum527 scans:1408,
TRUE	TRUE	(R)WVLTAAHcKMNEYTVHLGSDTLGDR(R)	1	58.97	42.1514	37.02	2	Carbamidomethyl (+57)	958.795	2873.36	3	0.002717	0.9452			4233.45	64	88	0		Spectrum2449 scans:4073,
TRUE	TRUE	(R)WVLTAAHcKMnEYTVHLGSDTLGDR(R)	0.99	52.84	42.4072	26.7	2	Carbamidomethyl (+57), Deamidated (+1)	959.13	2874.37	3	0.02541	8.837			3968.53	64	88	0		Spectrum2470 scans:4098,
TRUE	TRUE	(R)WVLTAAHcKMnEYTVHLGSDTLGDRR(A)	0.99	53.85	42.8457	32.73	2	Carbamidomethyl (+57), Deamidated (+1)	1011.16	3030.47	3	0.02244	7.403			1410.51	64	89	0		Spectrum2222 scans:3790,
TRUE	TRUE	(K)MNEYTVHLGSDTLGDR(R)	1	84.25	39.2665	53.31	2		904.418	1806.82	2	-0.0004619	-0.2555			5581.68	73	88	0		Spectrum1572 scans:2927,
TRUE	TRUE	(K)mNEYTVHLGSDTLGDR(R)	1	75.6	39.0934	62.19	2	Oxidation (+16)	912.416	1822.82	2	0.001563	0.857			4072.76	73	88	0		Spectrum1379 scans:2681,
TRUE	TRUE	(K)MNEYTVHLGSDTLGDR(R)	1	67.3	39.5674	43.58	2		904.419	1806.82	2	0.002598	1.437			2718.62	73	88	0		Spectrum1652 scans:3040,
TRUE	TRUE	(K)MNEYTVHLGSDTLGDR(R)	1	60.54	39.7845	38.35	2		904.42	1806.83	2	0.004418	2.444			4908.44	73	88	0		Spectrum1571 scans:2925,
TRUE	TRUE	(K)MnEYTVHLGSDTLGDR(R)	1	55.12	37.9463	34.93	2	Deamidated (+1)	603.607	1807.8	3	-0.004454	-2.462			14928.3	73	88	0		Spectrum1708 scans:3128,
TRUE	TRUE	(K)mNEYTVHLGSDTLGDR(R)	0.99	55.45	38.7892	31.55	2	Oxidation (+16)	912.415	1822.81	2	-0.000877	-0.4808			2989.21	73	88	0		Spectrum1375 scans:2676,
TRUE	TRUE	(K)mNEYTVHLGSDTLGDR(R)	0.99	51.51	38.739	25.17	2	Oxidation (+16)	608.612	1822.81	3	-0.002363	-1.296			2779.01	73	88	0		Spectrum1462 scans:2795,
TRUE	TRUE	(K)MNEYTVHLGSDTLGDR(R)	0.99	50.38	39.2464	27.72	2		603.281	1806.82	3	-5.794e-05	-0.03205			7924.62	73	88	0		Spectrum1861 scans:3333,
TRUE	TRUE	(K)MNEYTVHLGSDTLGDR(R)	0.99	49.24	39.5187	26.88	2		603.281	1806.82	3	0.0008721	0.4824			5011.33	73	88	0		Spectrum2099 scans:3632,
TRUE	TRUE	(K)MNEYTVHLGSDTLGDR(R)	0.98	48.26	39.2345	23.52	2		603.28	1806.82	3	-0.002068	-1.144			12907.4	73	88	0		Spectrum1659 scans:3050,
TRUE	TRUE	(K)MNEYTVHLGSDTLGDR(R)	0.98	47.51	39.5289	26.16	2		603.281	1806.82	3	0.001232	0.6815			5658.61	73	88	0		Spectrum1979 scans:3483,
TRUE	TRUE	(K)MNEYTVHLGSDTLGDR(R)	0.98	48.4	39.7781	26.09	2		904.421	1806.83	2	0.006378	3.528			868.565	73	88	0		Spectrum1687 scans:3095,
TRUE	TRUE	(K)MNEYTVHLGSDTLGDR(R)	0.97	44.69	39.287	15.01	2		603.281	1806.82	3	-0.0007779	-0.4303			1889.6	73	88	0		Spectrum2400 scans:4016,
TRUE	TRUE	(K)MNEYTVHLGSDTLGDR(R)	0.95	42.41	39.2345	18.5	2		603.28	1806.82	3	-0.002248	-1.243			5076.33	73	88	0		Spectrum1556 scans:2907,
TRUE	TRUE	(K)MNEYTVHLGSDTLGDRR(A)	0.99	56.5	41.4783	27.78	2		655.316	1962.93	3	0.004502	2.292			5643.52	73	89	0		Spectrum1402 scans:2711,
TRUE	TRUE	(K)MNEYTVHLGSDTLGDRR(A)	0.98	50.04	41.3303	18.23	2		655.315	1962.92	3	0.001772	0.9023			2243.24	73	89	0		Spectrum1209 scans:2434,
TRUE	TRUE	(K)MNEYTVHLGSDTLGDRR(A)	0.97	47.76	41.1574	21.16	2		655.314	1962.92	3	-0.0004479	-0.2281			6414.83	73	89	0		Spectrum1297 scans:2569,
TRUE	TRUE	(K)SFRHPGYSTQTHVNDLMLVK(L)	1	90.74	42.748	55.89	2		777.395	2329.16	3	-0.0008179	-0.351			15506.8	98	117	0		Spectrum1536 scans:2884,
TRUE	TRUE	(K)SFRHPGYSTQTHVNDLMLVK(L)	1	88.22	42.8242	60.33	2		777.395	2329.16	3	-0.0002779	-0.1193			28238.9	98	117	0		Spectrum1643 scans:3029,
TRUE	TRUE	(K)SFRHPGYSTqTHVNDLMLVK(L)	1	82.34	42.7602	9.21	2	Deamidated (+1)	777.722	2330.14	3	-0.003204	-1.374			3538.29	98	117	0		Spectrum1510 scans:2853,
TRUE	TRUE	(K)SFRHPGYSTQTHVNDLMLVK(L)	1	64.61	42.8001	30.86	2		777.396	2329.17	3	0.001912	0.8206			7066.81	98	117	0		Spectrum1741 scans:3173,
TRUE	TRUE	(K)SFRHPGYSTQTHVNDLMLVK(L)	1	59.04	42.7919	34.74	2		777.394	2329.16	3	-0.004118	-1.767			4529.47	98	117	0		Spectrum1804 scans:3260,
TRUE	TRUE	(K)SFRHPGYSTQTHVNDLMLVK(L)	0.95	51.67	42.785	19.92	2		583.298	2329.16	4	-0.001334	-0.5725			3724.04	98	117	0		Spectrum3460 scans:5289,
TRUE	TRUE	(K)SFRHPGYSTQTHVnDLMLVKLNSQAR(L)	0.99	58.22	42.6095	9.09	2	Deamidated (+1)	1000.85	2999.52	3	0.01489	4.961			821.791	98	123	0		Spectrum2068 scans:3592,
TRUE	TRUE	(K)SFRHPGYSTQTHVNDLMLVKLNSQAR(L)	0.95	52.46	42.5139	20.55	2		750.638	2998.52	4	0.003946	1.316			5665.83	98	123	0		Spectrum2121 scans:3665,
TRUE	TRUE	(R)HPGYSTQTHVNDLMLVK(L)	1	59.75	42.3307	36.54	2		970.489	1938.96	2	0.0006181	0.3186			1643.1	101	117	0		Spectrum1430 scans:2749,
TRUE	TRUE	(K)VRLPSRcEPPGTTcTVSGWGTTTSPDVTFPSDLMcVDVK(L)	0.95	49.85	41.0188	16.13	2	Carbamidomethyl (+57), Carbamidomethyl (+57), Carbamidomethyl (+57)	1078.51	4310.01	4	0.0002502	0.05803			22904.7	131	169	0		Spectrum3801 scans:5680,
TRUE	TRUE	(R)LPSRcEPPGTTcTVSGWGTTTSPDVTFPSDLMcVDVK(L)	1	84.23	40.2841	54.85	2	Carbamidomethyl (+57), Carbamidomethyl (+57), Carbamidomethyl (+57)	1352.63	4054.86	3	0.01894	4.669			15702.2	133	169	0		Spectrum4126 scans:6049,
TRUE	TRUE	(R)LPSRcEPPGTTcTVSGWGTTTSPDVTFPSDLMcVDVK(L)	1	79.47	39.6769	54.31	2	Carbamidomethyl (+57), Carbamidomethyl (+57), Carbamidomethyl (+57)	1352.62	4054.84	3	0.0009962	0.2456			28084.8	133	169	0		Spectrum4085 scans:6002,
TRUE	TRUE	(R)LPSRcEPPGTTcTVSGWGTTTSPDVTFPSDLmcVDVK(L)	0.96	43.21	38.5412	11.34	2	Carbamidomethyl (+57), Carbamidomethyl (+57), Oxidation (+16), Carbamidomethyl (+57)	1357.95	4070.82	3	-0.01433	-3.519			2183.61	133	169	0		Spectrum3492 scans:5326,
TRUE	TRUE	(K)LISPQDcTKVYKDLLENSMLcAGIPDSK(K)	1	78.53	42.7598	54.67	2	Carbamidomethyl (+57), Carbamidomethyl (+57)	1065.86	3194.57	3	0.0005915	0.1851			47891.6	170	197	0		Spectrum4062 scans:5976,
TRUE	TRUE	(K)LISPQDcTKVYKDLLENSMLcAGIPDSK(K)	1	65.98	42.7575	44.73	2	Carbamidomethyl (+57), Carbamidomethyl (+57)	1065.86	3194.56	3	-0.003069	-0.9602			20505.4	170	197	0		Spectrum4059 scans:5972,
TRUE	TRUE	(K)VYKDLLENSMLcAGIPDSK(K)	1	95.39	42.5799	72.07	2	Carbamidomethyl (+57)	1077.03	2152.05	2	-0.0001872	-0.08697			11794.9	179	197	0		Spectrum2914 scans:4647,
TRUE	TRUE	(K)VYKDLLEnSMLcAGIPDSK(K)	1	89.17	42.2981	69.97	2	Deamidated (+1), Carbamidomethyl (+57)	1077.53	2153.04	2	0.003577	1.66			3296.2	179	197	0		Spectrum2898 scans:4627,
TRUE	TRUE	(K)VYKDLLENSMLcAGIPDSK(K)	1	65.38	42.5705	35.69	2	Carbamidomethyl (+57)	1077.03	2152.05	2	-0.004827	-2.242			1290.75	179	197	0		Spectrum3038 scans:4798,
TRUE	TRUE	(K)VYKDLLEnSMLcAGIPDSK(K)	1	63.46	42.7649	46.86	2	Deamidated (+1), Carbamidomethyl (+57)	1077.54	2153.06	2	0.02092	9.71			1496.98	179	197	0		Spectrum3175 scans:4959,
TRUE	TRUE	(K)VYKDLLENSMLcAGIPDSK(K)	1	62.66	42.6193	46.51	2	Carbamidomethyl (+57)	1077.04	2152.06	2	0.002733	1.269			2195.36	179	197	0		Spectrum3050 scans:4811,
TRUE	TRUE	(K)VYKDLLENSMLcAGIPDSK(K)	0.99	56.39	42.6453	26.49	2	Carbamidomethyl (+57)	718.359	2152.06	3	0.001547	0.7184			125836	179	197	0		Spectrum2913 scans:4646,
TRUE	TRUE	(K)VYKDLLENSMLcAGIPDSK(K)	0.99	56.38	42.5496	37.58	2	Carbamidomethyl (+57)	1077.03	2152.06	2	0.0005328	0.2474			1382.67	179	197	0		Spectrum3196 scans:4983,
TRUE	TRUE	(K)VYKDLLENSmLcAGIPDSK(K)	0.97	50.53	42.3649	31.7	2	Oxidation (+16), Carbamidomethyl (+57)	1085.03	2168.05	2	-0.001222	-0.5635			1031.96	179	197	0		Spectrum2308 scans:3899,
TRUE	TRUE	(K)VYKDLLENSMLcAGIPDSK(K)	0.96	46.4	42.6404	22.78	2	Carbamidomethyl (+57)	718.359	2152.06	3	0.001187	0.5512			9892.19	179	197	0		Spectrum3452 scans:5280,
TRUE	TRUE	(K)VYKDLLENSMLcAGIPDSK(K)	0.95	45.54	42.5657	19.41	2	Carbamidomethyl (+57)	718.359	2152.05	3	0.0001068	0.04958			7519.61	179	197	0		Spectrum3578 scans:5429,
TRUE	TRUE	(K)VYKDLLENSMLcAGIPDSKK(N)	1	79.13	42.7669	58.24	2	Carbamidomethyl (+57)	1141.08	2280.15	2	0.0002728	0.1196			2977.65	179	198	0		Spectrum2476 scans:4107,
TRUE	TRUE	(K)VYKDLLENSMLcAGIPDSKK(N)	1	65.1	42.8046	43.8	2	Carbamidomethyl (+57)	1141.08	2280.15	2	-0.001447	-0.6344			3993.14	179	198	0		Spectrum2475 scans:4105,
TRUE	TRUE	(K)VYKDLLENSMLcAGIPDSKK(N)	1	62.41	42.8017	33.76	2	Carbamidomethyl (+57)	761.057	2280.15	3	-0.002183	-0.9571			7520.22	179	198	0		Spectrum2574 scans:4239,
TRUE	TRUE	(K)VYKDLLENSMLcAGIPDSKK(N)	0.99	74.4	42.8201	35.51	2	Carbamidomethyl (+57)	571.044	2280.15	4	-0.003079	-1.35			5456.81	179	198	0		Spectrum2972 scans:4720,
TRUE	TRUE	(K)VYKDLLEnSMLcAGIPDSKK(N)	0.98	62.66	42.7699	33.34	2	Deamidated (+1), Carbamidomethyl (+57)	571.288	2281.12	4	-0.009055	-3.968			9893.16	179	198	0		Spectrum2645 scans:4322,
TRUE	TRUE	(K)VYKDLLENSmLcAGIPDSKK(N)	0.97	48.13	42.7409	22.6	2	Oxidation (+16), Carbamidomethyl (+57)	766.389	2296.14	3	-0.0008283	-0.3606			4801.75	179	198	0		Spectrum1902 scans:3387,
TRUE	TRUE	(K)VYKDLLENSMLcAGIPDSKK(N)	0.97	47.85	42.7752	20.79	2	Carbamidomethyl (+57)	761.057	2280.15	3	-0.0003532	-0.1549			23887.3	179	198	0		Spectrum2468 scans:4096,
TRUE	TRUE	(K)VYKDLLENSMLcAGIPDSKK(N)	0.95	53.73	42.7247	20.46	2	Carbamidomethyl (+57)	571.045	2280.15	4	0.003281	1.438			5512.77	179	198	0		Spectrum3093 scans:4866,
TRUE	TRUE	(K)VYKDLLEnSMLcAGIPDSKK(N)	0.95	46.21	42.6663	21.38	2	Deamidated (+1), Carbamidomethyl (+57)	761.389	2281.14	3	0.01061	4.649			3939.68	179	198	0		Spectrum2874 scans:4600,
TRUE	TRUE	(K)DLLENSMLcAGIPDSK(K)	1	102.55	41.1371	76.02	2	Carbamidomethyl (+57)	881.922	1761.83	2	0.001533	0.8695			48767	182	197	0		Spectrum3261 scans:5060,
TRUE	TRUE	(K)DLLENSMLcAGIPDSK(K)	1	80.67	40.9527	50.7	2	Carbamidomethyl (+57)	881.922	1761.83	2	0.0004328	0.2455			4159.6	182	197	0		Spectrum3389 scans:5209,
TRUE	TRUE	(K)DLLENSMLcAGIPDSK(K)	1	78.32	41.1059	45.84	2	Carbamidomethyl (+57)	881.922	1761.83	2	0.001413	0.8014			4358.06	182	197	0		Spectrum3521 scans:5359,
TRUE	TRUE	(K)DLLENSMLcAGIPDSK(K)	1	60.14	41.1079	28.07	2	Carbamidomethyl (+57)	588.284	1761.83	3	0.002857	1.621			2899.34	182	197	0		Spectrum3263 scans:5062,
TRUE	TRUE	(K)DLLENSmLcAGIPDSK(K)	0.99	57.04	40.3222	31.92	2	Oxidation (+16), Carbamidomethyl (+57)	889.919	1777.82	2	-0.0003423	-0.1924			1727.51	182	197	0		Spectrum2491 scans:4126,
TRUE	TRUE	(K)DLLENSMLcAGIPDSK(K)	0.99	55.32	41.0137	34.77	2	Carbamidomethyl (+57)	881.922	1761.83	2	0.001153	0.6539			2955.15	182	197	0		Spectrum3779 scans:5655,
TRUE	TRUE	(K)DLLENSMLcAGIPDSK(K)	0.96	46.92	41.1371	19.52	2	Carbamidomethyl (+57)	881.922	1761.83	2	0.001533	0.8695			1861.88	182	197	0		Spectrum3164 scans:4947,
TRUE	TRUE	(K)DLLENSmLcAGIPDSK(K)	0.95	44.81	40.2849	14.79	2	Oxidation (+16), Carbamidomethyl (+57)	889.919	1777.82	2	0.0003777	0.2124			1238.74	182	197	0		Spectrum3235 scans:5029,
TRUE	TRUE	(K)DLLENSMLcAGIPDSKK(N)	0.97	49.96	42.529	27.49	2	Carbamidomethyl (+57)	945.969	1889.92	2	0.001253	0.6625			5820.81	182	198	0		Spectrum2684 scans:4368,
TRUE	TRUE	(K)KNAcnGDAGGPLVcR(G)	1	77.07	37.3941	31.57	2	Carbamidomethyl (+57), Deamidated (+1), Carbamidomethyl (+57)	795.361	1588.71	2	-0.001089	-0.6847			1687.42	198	212	0		Spectrum228 scans:915,
TRUE	TRUE	(K)KnAcnGDAGGPLVcR(G)	1	57.29	36.0959	34.73	2	Deamidated (+1), Carbamidomethyl (+57), Deamidated (+1), Carbamidomethyl (+57)	795.853	1589.69	2	-0.001705	-1.072			1683.41	198	212	0		Spectrum311 scans:1047,
TRUE	TRUE	(K)KNAcNGDAGGPLVcR(G)	1	57.48	38.589	22.23	2	Carbamidomethyl (+57), Carbamidomethyl (+57)	530.249	1587.72	3	-0.001219	-0.767			2423.25	198	212	0		Spectrum120 scans:689,
TRUE	TRUE	(K)KnAcNGDAGGPLVcR(G)	1	54.67	37.1467	1.07	2	Deamidated (+1), Carbamidomethyl (+57), Carbamidomethyl (+57)	530.575	1588.7	3	-0.006155	-3.871			3525.83	198	212	0		Spectrum773 scans:1816,
TRUE	TRUE	(K)KNAcnGDAGGPLVcR(G)	1	55.81	37.303	8.35	2	Carbamidomethyl (+57), Deamidated (+1), Carbamidomethyl (+57)	795.36	1588.71	2	-0.003029	-1.905			3127.53	198	212	0		Spectrum195 scans:840,
TRUE	TRUE	(K)KNAcNGDAGGPLVcR(G)	1	55.32	38.3784	41.09	2	Carbamidomethyl (+57), Carbamidomethyl (+57)	794.868	1587.72	2	-0.003753	-2.362			607.301	198	212	0		Spectrum114 scans:672,
TRUE	TRUE	(K)KNAcnGDAGGPLVcR(G)	0.99	52.53	37.4398	1.32	2	Carbamidomethyl (+57), Deamidated (+1), Carbamidomethyl (+57)	795.361	1588.71	2	-0.002169	-1.364			613.365	198	212	0		Spectrum258 scans:961,
TRUE	TRUE	(K)KNAcnGDAGGPLVcR(G)	0.98	47.03	37.3997	0	2	Carbamidomethyl (+57), Deamidated (+1), Carbamidomethyl (+57)	530.576	1588.71	3	-0.001595	-1.003			37062	198	212	0		Spectrum185 scans:815,
TRUE	TRUE	(K)KnAcnGDAGGPLVcR(G)	0.98	45.79	35.807	26.91	2	Deamidated (+1), Carbamidomethyl (+57), Deamidated (+1), Carbamidomethyl (+57)	795.851	1589.69	2	-0.005725	-3.599			1770.18	198	212	0		Spectrum319 scans:1059,
TRUE	TRUE	(K)KNAcnGDAGGPLVcR(G)	0.98	44.65	37.3143	1.21	2	Carbamidomethyl (+57), Deamidated (+1), Carbamidomethyl (+57)	530.576	1588.71	3	-0.002855	-1.796			2655.58	198	212	0		Spectrum691 scans:1685,
TRUE	TRUE	(K)KNAcnGDAGGPLVcR(G)	0.97	44.55	37.4084	3.13	2	Carbamidomethyl (+57), Deamidated (+1), Carbamidomethyl (+57)	795.361	1588.71	2	-0.001809	-1.138			1048.3	198	212	0		Spectrum136 scans:722,
TRUE	TRUE	(K)KnAcNGDAGGPLVcR(G)	0.96	41.61	36.7916	0.69	2	Deamidated (+1), Carbamidomethyl (+57), Carbamidomethyl (+57)	530.574	1588.7	3	-0.007985	-5.023			3275.96	198	212	0		Spectrum124 scans:698,
TRUE	TRUE	(K)KNAcnGDAGGPLVcR(G)	0.96	42.06	37.839	0.01	2	Carbamidomethyl (+57), Deamidated (+1), Carbamidomethyl (+57)	530.577	1588.71	3	0.001345	0.8463			2439.09	198	212	0		Spectrum843 scans:1908,
TRUE	TRUE	(K)NAcnGDAGGPLVcR(G)	1	89.11	33.298	30.45	2	Carbamidomethyl (+57), Deamidated (+1), Carbamidomethyl (+57)	731.313	1460.61	2	-0.001909	-1.306			6151.16	199	212	0		Spectrum908 scans:2010,
TRUE	TRUE	(K)NAcnGDAGGPLVcR(G)	1	88.7	33.2879	33.83	2	Carbamidomethyl (+57), Deamidated (+1), Carbamidomethyl (+57)	731.314	1460.61	2	-0.001169	-0.7995			4413.43	199	212	0		Spectrum1003 scans:2149,
TRUE	TRUE	(K)NAcnGDAGGPLVcR(G)	1	86.48	33.296	36.99	2	Carbamidomethyl (+57), Deamidated (+1), Carbamidomethyl (+57)	731.313	1460.61	2	-0.002389	-1.634			7313.88	199	212	0		Spectrum812 scans:1870,
TRUE	TRUE	(K)NAcnGDAGGPLVcR(G)	1	86.51	33.298	44.56	2	Carbamidomethyl (+57), Deamidated (+1), Carbamidomethyl (+57)	731.313	1460.61	2	-0.001669	-1.142			14644.2	199	212	0		Spectrum535 scans:1418,
TRUE	TRUE	(K)NAcnGDAGGPLVcR(G)	1	73.29	33.6229	18.12	2	Carbamidomethyl (+57), Deamidated (+1), Carbamidomethyl (+57)	731.314	1460.61	2	5.145e-05	0.0352			93926	199	212	0		Spectrum465 scans:1295,
TRUE	TRUE	(K)nAcnGDAGGPLVcR(G)	1	69.42	31.3226	53.62	2	Deamidated (+1), Carbamidomethyl (+57), Deamidated (+1), Carbamidomethyl (+57)	731.805	1461.6	2	-0.002525	-1.726			14871.3	199	212	0		Spectrum775 scans:1819,
TRUE	TRUE	(K)NAcnGDAGGPLVcR(G)	1	70.6	33.5199	15.51	2	Carbamidomethyl (+57), Deamidated (+1), Carbamidomethyl (+57)	731.314	1460.61	2	-0.0008085	-0.5532			9220.94	199	212	0		Spectrum687 scans:1680,
TRUE	TRUE	(K)NAcnGDAGGPLVcR(G)	1	70.65	33.6324	28.69	2	Carbamidomethyl (+57), Deamidated (+1), Carbamidomethyl (+57)	731.314	1460.61	2	-6.855e-05	-0.0469			9561.64	199	212	0		Spectrum610 scans:1549,
TRUE	TRUE	(K)NAcnGDAGGPLVcR(G)	1	70.48	33.5199	30.35	2	Carbamidomethyl (+57), Deamidated (+1), Carbamidomethyl (+57)	731.314	1460.61	2	-0.0005685	-0.389			14474.5	199	212	0		Spectrum694 scans:1689,
TRUE	TRUE	(K)NAcnGDAGGPLVcR(G)	1	68.89	33.298	15.11	2	Carbamidomethyl (+57), Deamidated (+1), Carbamidomethyl (+57)	731.313	1460.61	2	-0.001909	-1.306			3068.15	199	212	0		Spectrum1097 scans:2285,
TRUE	TRUE	(K)NAcNGDAGGPLVcR(G)	1	70.5	35.2127	48.2	2	Carbamidomethyl (+57), Carbamidomethyl (+57)	730.822	1459.63	2	0.0006675	0.457			14385.8	199	212	0		Spectrum376 scans:1145,
TRUE	TRUE	(K)NAcnGDAGGPLVcR(G)	1	65.02	33.5411	17.95	2	Carbamidomethyl (+57), Deamidated (+1), Carbamidomethyl (+57)	731.314	1460.61	2	-0.0003085	-0.2111			16046.4	199	212	0		Spectrum541 scans:1437,
TRUE	TRUE	(K)NAcnGDAGGPLVcR(G)	1	64.05	33.3163	26.03	2	Carbamidomethyl (+57), Deamidated (+1), Carbamidomethyl (+57)	731.313	1460.61	2	-0.002889	-1.976			2381.09	199	212	0		Spectrum1221 scans:2451,
TRUE	TRUE	(K)NAcnGDAGGPLVcR(G)	1	55.8	33.3082	7.59	2	Carbamidomethyl (+57), Deamidated (+1), Carbamidomethyl (+57)	731.312	1460.61	2	-0.003609	-2.469			2429.11	199	212	0		Spectrum1204 scans:2429,
TRUE	TRUE	(K)NAcnGDAGGPLVcR(G)	1	55.82	33.5276	2.08	2	Carbamidomethyl (+57), Deamidated (+1), Carbamidomethyl (+57)	731.314	1460.61	2	-0.001049	-0.7174			16108.5	199	212	0		Spectrum394 scans:1169,
TRUE	TRUE	(K)NAcNGDAGGPLVcR(G)	1	56.2	34.8742	44.89	2	Carbamidomethyl (+57), Carbamidomethyl (+57)	730.82	1459.63	2	-0.003853	-2.638			1671.02	199	212	0		Spectrum283 scans:1004,
TRUE	TRUE	(K)NAcnGDAGGPLVcR(G)	1	52.09	35.0065	2.84	2	Carbamidomethyl (+57), Deamidated (+1), Carbamidomethyl (+57)	731.32	1460.63	2	0.01127	7.712			1131.08	199	212	0		Spectrum1456 scans:2787,
TRUE	TRUE	(K)NAcnGDAGGPLVcR(G)	0.99	50.02	33.6173	4.26	2	Carbamidomethyl (+57), Deamidated (+1), Carbamidomethyl (+57)	731.315	1460.61	2	0.001031	0.7057			1809.72	199	212	0		Spectrum1427 scans:2743,
TRUE	TRUE	(K)NAcnGDAGGPLVcR(G)	0.99	48.08	33.298	8.14	2	Carbamidomethyl (+57), Deamidated (+1), Carbamidomethyl (+57)	731.313	1460.61	2	-0.001789	-1.224			1535.28	199	212	0		Spectrum1301 scans:2574,
TRUE	TRUE	(K)NAcnGDAGGPLVcR(G)	0.99	45.32	33.6192	17.64	2	Carbamidomethyl (+57), Deamidated (+1), Carbamidomethyl (+57)	731.315	1460.62	2	0.001391	0.952			1508.08	199	212	0		Spectrum1422 scans:2737,
TRUE	TRUE	(K)NAcnGDAGGPLVcR(G)	0.98	44.51	34.2521	21.09	2	Carbamidomethyl (+57), Deamidated (+1), Carbamidomethyl (+57)	731.316	1460.62	2	0.003711	2.539			2387.23	199	212	0		Spectrum1317 scans:2594,
TRUE	TRUE	(R)GTLQGLVSWGTFPcGQPNDPGVYTQVcK(F)	1	69.94	41.8879	44.99	2	Carbamidomethyl (+57), Carbamidomethyl (+57)	1022.82	3065.44	3	0.003291	1.073			11208.8	213	240	0		Spectrum4124 scans:6047,
TRUE	TRUE	(R)GTLQGLVSWGTFPcGQPNDPGVYTQVcK(F)	1	69.79	41.8395	49.44	2	Carbamidomethyl (+57), Carbamidomethyl (+57)	1022.82	3065.44	3	2.146e-05	0.006997			5216.43	213	240	0		Spectrum4259 scans:6199,
TRUE	TRUE	(R)GTLQGLVSWGTFPcGQPNDPGVYTQVcK(F)	1	58.63	41.8879	36.41	2	Carbamidomethyl (+57), Carbamidomethyl (+57)	1022.82	3065.44	3	0.003291	1.073			4143.39	213	240	0		Spectrum4657 scans:6655,
TRUE	TRUE	(R)GTLQGLVSWGTFPcGQPNDPGVYTQVcK(F)	0.99	53.64	41.8253	29.63	2	Carbamidomethyl (+57), Carbamidomethyl (+57)	1022.82	3065.44	3	0.001671	0.5451			3874.24	213	240	0		Spectrum4394 scans:6351,
TRUE	TRUE	(R)GTLQGLVSWGTFPcGQPNDPGVYTQVcKFTK(W)	1	67.31	42.3707	43.51	2	Carbamidomethyl (+57), Carbamidomethyl (+57)	1148.22	3441.65	3	-0.0003985	-0.1158			18845.9	213	243	0		Spectrum4148 scans:6074,
TRUE	TRUE	(R)GTLQGLVSWGTFPcGqPNDPGVYTqVcKFTK(W)	0.99	55.84	42.5746	2.45	2	Carbamidomethyl (+57), Deamidated (+1), Deamidated (+1), Carbamidomethyl (+57)	1148.89	3443.65	3	0.03695	10.73			7285.53	213	243	0		Spectrum4266 scans:6206,
TRUE	TRUE	(R)GTLQGLVSWGTFPcGQPnDPGVYTQVcKFTK(W)	0.98	51.52	42.5324	2.5	2	Carbamidomethyl (+57), Deamidated (+1), Carbamidomethyl (+57)	1148.56	3442.66	3	0.0223	6.474			9987.59	213	243	0		Spectrum4220 scans:6155,
dmKLK7			dmKLK7
Valid	Assigned	Sequence	Prob	Mascot Ion score	Mascot Identity score	Mascot Delta Ion Score	NTT	Modifications	Observed	Actual Mass	Charge	Delta Da	Delta PPM	Retention Time	Intensity	TIC	Start	Stop	# Other Proteins	Other Proteins	Spectrum ID
TRUE	TRUE	(K)IIDGAPcAR(G)	0.97	47.37	38.7846	18.13	2	Carbamidomethyl (+57)	486.752	971.49	2	0.003693	3.797			44036.3	30	38	0		Spectrum319 scans:1840,
TRUE	TRUE	(K)IIDGAPcAR(G)	0.97	46.51	38.446	21.81	2	Carbamidomethyl (+57)	486.751	971.487	2	0.0007528	0.774			1748.17	30	38	0		Spectrum223 scans:1694,
TRUE	TRUE	(R)GSHPWQVALLSGnQLHcGGVLVNER(W)	0.99	59.99	42.899	0.91	2	Deamidated (+1), Carbamidomethyl (+57)	910.464	2728.37	3	0.01848	6.771			1114.79	39	63	0		Spectrum2139 scans:4325,
TRUE	TRUE	(R)GSHPWQVALLSGNQLHcGGVLVNER(W)	0.95	46.4	42.9277	29.3	2	Carbamidomethyl (+57)	910.128	2727.36	3	-0.003673	-1.346			2424.35	39	63	0		Spectrum2143 scans:4331,
TRUE	TRUE	(R)WVLTAAHcK(M)	0.96	44.43	38.2866	16.07	2	Carbamidomethyl (+57)	362.525	1084.55	3	0.003047	2.807			1557.5	64	72	0		Spectrum1028 scans:2802,
TRUE	TRUE	(K)MNEYTVHLGSDTLGDR(R)	1	96.88	39.5182	72.63	2		904.418	1806.82	2	0.0008781	0.4857			11175.2	73	88	0		Spectrum1408 scans:3273,
TRUE	TRUE	(K)mNEYTVHLGSDTLGDR(R)	1	84.46	38.739	72.89	2	Oxidation (+16)	912.414	1822.81	2	-0.002577	-1.413			2089.34	73	88	0		Spectrum1243 scans:3071,
TRUE	TRUE	(K)mNEYTVHLGSDTLGDR(R)	0.99	55.67	38.7864	22.25	2	Oxidation (+16)	608.612	1822.81	3	-0.001613	-0.8844			4011.73	73	88	0		Spectrum1236 scans:3062,
TRUE	TRUE	(K)MnEYTVHLGSDTLGDR(R)	0.99	51.74	37.9498	30.27	2	Deamidated (+1)	603.607	1807.8	3	-0.005354	-2.96			8052.7	73	88	0		Spectrum1504 scans:3396,
TRUE	TRUE	(K)MnEYTVHLGSDTLGDR(R)	0.98	47.96	37.7056	33.38	2	Deamidated (+1)	904.905	1807.8	2	-0.009498	-5.251			1491.33	73	88	0		Spectrum1510 scans:3403,
TRUE	TRUE	(K)MNEYTVHLGSDTLGDRR(A)	0.95	45.21	41.3507	18.5	2		655.315	1962.92	3	0.001202	0.6121			5838.07	73	89	0		Spectrum1112 scans:2904,
TRUE	TRUE	(K)SFRHPGYSTQTHVNNLMLVK(L)	1	66.87	42.7279	43.62	2		777.066	2328.18	3	-0.004408	-1.892			8042.75	98	117	0		Spectrum1125 scans:2919,
TRUE	TRUE	(K)SFRHPGYSTQTHVNNLMLVK(L)	0.99	60.85	42.7293	30.17	2		777.07	2328.19	3	0.008612	3.697			4394.52	98	117	0		Spectrum1186 scans:2994,
TRUE	TRUE	(R)HPGYSTQTHVNNLMLVK(L)	0.99	56.96	42.3472	39.22	2		969.998	1937.98	2	0.003518	1.814			8049.96	101	117	0		Spectrum1148 scans:2946,
TRUE	TRUE	(K)VYKDLLENSMLcAGIPDSK(K)	1	78.6	42.5828	58.25	2	Carbamidomethyl (+57)	1077.03	2152.05	2	-0.005567	-2.586			1165.23	179	197	0		Spectrum2180 scans:4379,
TRUE	TRUE	(K)VYKDLLENSmLcAGIPDSK(K)	0.95	45.63	42.3987	26.29	2	Oxidation (+16), Carbamidomethyl (+57)	723.691	2168.05	3	0.001822	0.8399			5991.86	179	197	0		Spectrum1839 scans:3864,
TRUE	TRUE	(K)VYKDLLENSMLcAGIPDSKK(N)	0.96	49.54	42.895	18.1	2	Carbamidomethyl (+57)	761.054	2280.14	3	-0.008603	-3.771			1423.36	179	198	0		Spectrum1948 scans:4029,
TRUE	TRUE	(K)DLLENSMLcAGIPDSK(K)	1	106.54	41.0897	79.54	2	Carbamidomethyl (+57)	881.923	1761.83	2	0.003973	2.254			105080	182	197	0		Spectrum2366 scans:4674,
TRUE	TRUE	(K)DLLENSMLcAGIPDSK(K)	1	75.61	41.1301	41.67	2	Carbamidomethyl (+57)	881.922	1761.83	2	0.002133	1.21			1139.06	182	197	0		Spectrum2426 scans:4775,
TRUE	TRUE	(K)DLLENSMLcAGIPDSK(K)	1	60.95	40.7737	38.61	2	Carbamidomethyl (+57)	881.919	1761.82	2	-0.004087	-2.319			819.66	182	197	0		Spectrum2289 scans:4552,
TRUE	TRUE	(K)DLLENSMLcAGIPDSK(K)	0.96	47.84	41.1337	23.41	2	Carbamidomethyl (+57)	881.923	1761.83	2	0.002513	1.425			512.996	182	197	0		Spectrum2290 scans:4554,
TRUE	TRUE	(K)DLLENSmLcAGIPDSK(K)	0.96	46.71	40.4937	22.51	2	Oxidation (+16), Carbamidomethyl (+57)	593.615	1777.82	3	0.001092	0.6137			913.344	182	197	0		Spectrum1956 scans:4039,
TRUE	TRUE	(K)KnAcNGDAGGPLVcR(G)	0.98	50.78	37.824	3.18	2	Deamidated (+1), Carbamidomethyl (+57), Carbamidomethyl (+57)	530.577	1588.71	3	0.001885	1.186			5572.46	198	212	0		Spectrum305 scans:1812,
TRUE	TRUE	(K)KnAcnGDAGGPLVcR(G)	0.97	44.74	36.0681	20.95	2	Deamidated (+1), Carbamidomethyl (+57), Deamidated (+1), Carbamidomethyl (+57)	795.852	1589.69	2	-0.002805	-1.763			661.558	198	212	0		Spectrum371 scans:1918,
TRUE	TRUE	(K)NAcnGDAGGPLVcR(G)	1	81.72	33.6154	2.07	2	Carbamidomethyl (+57), Deamidated (+1), Carbamidomethyl (+57)	731.315	1460.62	2	0.002011	1.376			17171	199	212	0		Spectrum564 scans:2193,
TRUE	TRUE	(K)NAcnGDAGGPLVcR(G)	1	74.83	34.2684	18.97	2	Carbamidomethyl (+57), Deamidated (+1), Carbamidomethyl (+57)	731.317	1460.62	2	0.004691	3.21			45502.9	199	212	0		Spectrum467 scans:2052,
TRUE	TRUE	(K)NAcnGDAGGPLVcR(G)	1	74	33.6192	7.91	2	Carbamidomethyl (+57), Deamidated (+1), Carbamidomethyl (+57)	731.315	1460.62	2	0.001151	0.7878			11743.7	199	212	0		Spectrum670 scans:2335,
TRUE	TRUE	(K)nAcnGDAGGPLVcR(G)	1	69.24	32.6198	53.54	2	Deamidated (+1), Carbamidomethyl (+57), Deamidated (+1), Carbamidomethyl (+57)	731.809	1461.6	2	0.005295	3.621			23067	199	212	0		Spectrum687 scans:2357,
TRUE	TRUE	(K)NAcnGDAGGPLVcR(G)	1	59.38	33.5199	23.38	2	Carbamidomethyl (+57), Deamidated (+1), Carbamidomethyl (+57)	731.314	1460.61	2	-0.0005685	-0.389			12440.3	199	212	0		Spectrum579 scans:2212,
TRUE	TRUE	(K)NAcNGDAGGPLVcR(G)	1	55.73	35.2127	43.57	2	Carbamidomethyl (+57), Carbamidomethyl (+57)	730.823	1459.63	2	0.0007875	0.5391			2740.28	199	212	0		Spectrum402 scans:1961,
TRUE	TRUE	(K)NAcnGDAGGPLVcR(G)	0.99	46.04	33.3143	19.47	2	Carbamidomethyl (+57), Deamidated (+1), Carbamidomethyl (+57)	731.313	1460.61	2	-0.002629	-1.798			1724.07	199	212	0		Spectrum803 scans:2519,
TRUE	TRUE	(K)nAcnGDAGGPLVcR(G)	0.99	43.27	31.0755	35.35	2	Deamidated (+1), Carbamidomethyl (+57), Deamidated (+1), Carbamidomethyl (+57)	731.804	1461.59	2	-0.004605	-3.148			2091.02	199	212	0		Spectrum792 scans:2506,
TRUE	TRUE	(K)NAcnGDAGGPLVcR(G)	0.95	38.16	33.8881	10.54	2	Carbamidomethyl (+57), Deamidated (+1), Carbamidomethyl (+57)	487.88	1460.62	3	0.003185	2.179			3120.38	199	212	0		Spectrum474 scans:2061,

## Sheet: Supplementary Table 2
Supplementary Table 2
#130220 PICS Trp#2 wtKLK7_semiTrp_var thioacyl_comb, Proteins Report created on 02/22/2013
Experiment name	Biological sample category	Biological sample name	MS/MS sample name	Protein group	Protein accession number	Protein name	Protein identification probability	Protein percentage of total spectra	Protein molecular weight (AMU)	Number of unique peptides	Number of unique spectra	Number of total spectra	Spectrum name	Peptide sequence	Previous amino acid	Next amino acid	Peptide identification probability	Mascot Ion score	Mascot Identity score	Mascot Delta Ion score	Modifications identified by spectrum	Actual peptide mass (AMU)	Spectrum charge	Actual minus calculated peptide mass (AMU)	Actual minus calculated peptide mass (PPM)	Peptide start index	Peptide stop index
130220 PICS Trp#2 wtKLK7_semiTrp_var thioacyl_comb	Uncategorized Sample	wtKLK7_comb	Mudpit_File Name: 130124_PICS_Trp#2_wtK7_Repl1-Top15-CID_5ul_5-45%_135min.raw (F073530)	Host cell factor 1 OS=Homo sapiens GN=HCFC1 PE=1 SV=2	P51610	Host cell factor 1 OS=Homo sapiens GN=HCFC1 PE=1 SV=2	1	9.81e-05	208706	3	3	5	Spectrum3416 scans:4627,	AAAAAATQK	L	I	0.95	40.2	43.6	9.88	Thioacyl (+88), Dimethyl (+28)	917.46	2	-0.0011	-1.2	550	558
130220 PICS Trp#2 wtKLK7_semiTrp_var thioacyl_comb	Uncategorized Sample	wtKLK7_comb	Mudpit_File Name: 130124_PICS_Trp#2_wtK7_Repl1-Top15-CID_5ul_5-45%_135min.raw (F073530)	Host cell factor 1 OS=Homo sapiens GN=HCFC1 PE=1 SV=2	P51610	Host cell factor 1 OS=Homo sapiens GN=HCFC1 PE=1 SV=2	1	9.81e-05	208706	3	3	5	Spectrum3549 scans:4702,	AAAAAATQK	L	I	0.95	36.3	43.7	11.3	Thioacyl (+88), Dimethyl (+28)	917.46	2	3.5e-05	0.038	550	558
130220 PICS Trp#2 wtKLK7_semiTrp_var thioacyl_comb	Uncategorized Sample	wtKLK7_comb	Mudpit_File Name: 130124_PICS_Trp#2_wtK7_Repl1-Top15-CID_5ul_5-45%_135min.raw (F073530)	Nascent polypeptide-associated complex subunit alpha OS=Homo sapiens GN=NACA PE=1 SV=1	Q13765	Nascent polypeptide-associated complex subunit alpha OS=Homo sapiens GN=NACA PE=1 SV=1	1	0.000118	23365.3	3	3	6	Spectrum11604 scans:14030,	AAAAEIDEEPVSK	L	A	0.95	64	43.2	26.5	Thioacyl (+88), Dimethyl (+28)	1444.67	2	-0.0017	-1.2	54	66
130220 PICS Trp#2 wtKLK7_semiTrp_var thioacyl_comb	Uncategorized Sample	wtKLK7_comb	Mudpit_File Name: 130124_PICS_Trp#2_wtK7_Repl1-Top15-CID_5ul_5-45%_135min.raw (F073530)	Nascent polypeptide-associated complex subunit alpha OS=Homo sapiens GN=NACA PE=1 SV=1	Q13765	Nascent polypeptide-associated complex subunit alpha OS=Homo sapiens GN=NACA PE=1 SV=1	1	0.000118	23365.3	3	3	6	Spectrum12065 scans:14356,	AAAAEIDEEPVSK	L	A	0.95	72.9	43.2	37.9	Thioacyl (+88), Dimethyl (+28)	1444.67	2	-0.001	-0.7	54	66
130220 PICS Trp#2 wtKLK7_semiTrp_var thioacyl_comb	Uncategorized Sample	wtKLK7_comb	Mudpit_File Name: 130124_PICS_Trp#2_wtK7_Repl1-Top15-CID_5ul_5-45%_135min.raw (F073530)	DNA replication licensing factor MCM6 OS=Homo sapiens GN=MCM6 PE=1 SV=1	Q14566	DNA replication licensing factor MCM6 OS=Homo sapiens GN=MCM6 PE=1 SV=1	1	0.000137	92872.6	4	4	7	Spectrum6456 scans:8229,	AAAAEPGAGSQHLEVR	L	D	0.95	44.9	44.5	19.8	Thioacyl (+88)	1650.78	2	-0.0011	-0.69	4	19
130220 PICS Trp#2 wtKLK7_semiTrp_var thioacyl_comb	Uncategorized Sample	wtKLK7_comb	Mudpit_File Name: 130124_PICS_Trp#2_wtK7_Repl1-Top15-CID_5ul_5-45%_135min.raw (F073530)	DNA replication licensing factor MCM6 OS=Homo sapiens GN=MCM6 PE=1 SV=1	Q14566	DNA replication licensing factor MCM6 OS=Homo sapiens GN=MCM6 PE=1 SV=1	1	0.000137	92872.6	4	4	7	Spectrum6717 scans:8393,	AAAAEPGAGSQHLEVR	L	D	0.95	65.7	44.6	47	Thioacyl (+88)	1650.78	2	-0.00041	-0.25	4	19
130220 PICS Trp#2 wtKLK7_semiTrp_var thioacyl_comb	Uncategorized Sample	wtKLK7_comb	Mudpit_File Name: 130124_PICS_Trp#2_wtK7_Repl1-Top15-CID_5ul_5-45%_135min.raw (F073530)	DNA replication licensing factor MCM6 OS=Homo sapiens GN=MCM6 PE=1 SV=1	Q14566	DNA replication licensing factor MCM6 OS=Homo sapiens GN=MCM6 PE=1 SV=1	1	0.000137	92872.6	4	4	7	Spectrum6723 scans:8400,	AAAAEPGAGSQHLEVR	L	D	0.95	70.3	44.6	47.2	Thioacyl (+88)	1650.78	2	-0.00017	-0.1	4	19
130220 PICS Trp#2 wtKLK7_semiTrp_var thioacyl_comb	Uncategorized Sample	wtKLK7_comb	Mudpit_File Name: 130124_PICS_Trp#2_wtK7_Repl1-Top15-CID_5ul_5-45%_135min.raw (F073530)	Eukaryotic translation initiation factor 4 gamma 1 OS=Homo sapiens GN=EIF4G1 PE=1 SV=4	Q04637	Eukaryotic translation initiation factor 4 gamma 1 OS=Homo sapiens GN=EIF4G1 PE=1 SV=4	0.998	7.85e-05	175476	2	2	4	Spectrum15186 scans:18081,	AAAATQVAVSVPK	E	R	0.95	35.7	42.3	15.4	Thioacyl (+88), Dimethyl (+28)	1327.72	2	-0.00054	-0.41	501	513
130220 PICS Trp#2 wtKLK7_semiTrp_var thioacyl_comb	Uncategorized Sample	wtKLK7_comb	Mudpit_File Name: 130124_PICS_Trp#2_wtK7_Repl1-Top15-CID_5ul_5-45%_135min.raw (F073530)	Eukaryotic translation initiation factor 4 gamma 1 OS=Homo sapiens GN=EIF4G1 PE=1 SV=4	Q04637	Eukaryotic translation initiation factor 4 gamma 1 OS=Homo sapiens GN=EIF4G1 PE=1 SV=4	0.998	7.85e-05	175476	2	2	4	Spectrum15767 scans:18507,	AAAATQVAVSVPK	E	R	0.95	40.2	42.3	20.6	Thioacyl (+88), Dimethyl (+28)	1327.72	2	-0.00018	-0.14	501	513
130220 PICS Trp#2 wtKLK7_semiTrp_var thioacyl_comb	Uncategorized Sample	wtKLK7_comb	Mudpit_File Name: 130124_PICS_Trp#2_wtK7_Repl1-Top15-CID_5ul_5-45%_135min.raw (F073530)	Cytochrome b-c1 complex subunit 1, mitochondrial OS=Homo sapiens GN=UQCRC1 PE=1 SV=3	P31930	Cytochrome b-c1 complex subunit 1, mitochondrial OS=Homo sapiens GN=UQCRC1 PE=1 SV=3	1	7.85e-05	52627.9	2	2	4	Spectrum15381 scans:18088,	AAAGGVEHQQLLDLAQK	L	H	0.95	66	45	41.3	Thioacyl (+88), Dimethyl (+28)	1863.95	2	0.00046	0.24	232	248
130220 PICS Trp#2 wtKLK7_semiTrp_var thioacyl_comb	Uncategorized Sample	wtKLK7_comb	Mudpit_File Name: 130124_PICS_Trp#2_wtK7_Repl1-Top15-CID_5ul_5-45%_135min.raw (F073530)	Cytochrome b-c1 complex subunit 1, mitochondrial OS=Homo sapiens GN=UQCRC1 PE=1 SV=3	P31930	Cytochrome b-c1 complex subunit 1, mitochondrial OS=Homo sapiens GN=UQCRC1 PE=1 SV=3	1	7.85e-05	52627.9	2	2	4	Spectrum14808 scans:17670,	AAAGGVEHQQLLDLAQK	L	H	0.95	69.2	45	47.4	Thioacyl (+88), Dimethyl (+28)	1863.95	2	-0.0014	-0.74	232	248
130220 PICS Trp#2 wtKLK7_semiTrp_var thioacyl_comb	Uncategorized Sample	wtKLK7_comb	Mudpit_File Name: 130124_PICS_Trp#2_wtK7_Repl1-Top15-CID_5ul_5-45%_135min.raw (F073530)	Microtubule-associated protein 1B OS=Homo sapiens GN=MAP1B PE=1 SV=2	P46821	Microtubule-associated protein 1B OS=Homo sapiens GN=MAP1B PE=1 SV=2	1	0.000334	270616	4	4	17	Spectrum15951 scans:18708,	AAAGIAAIGPAK	M	E	0.95	36.4	39.8	8.44	Thioacyl (+88), Dimethyl (+28)	1125.62	2	-8.5e-05	-0.075	810	821
130220 PICS Trp#2 wtKLK7_semiTrp_var thioacyl_comb	Uncategorized Sample	wtKLK7_comb	Mudpit_File Name: 130124_PICS_Trp#2_wtK7_Repl1-Top15-CID_5ul_5-45%_135min.raw (F073530)	Signal recognition particle 68 kDa protein OS=Homo sapiens GN=SRP68 PE=1 SV=2	Q9UHB9	Signal recognition particle 68 kDa protein OS=Homo sapiens GN=SRP68 PE=1 SV=2	1	0.000157	70714	3	4	8	Spectrum13454 scans:15926,	AAAILDANDAHQTETSSSQVK	Q	D	0.95	44.4	45.6	30.6	Thioacyl (+88), Dimethyl (+28)	2272.07	2	0.0027	1.2	529	549
130220 PICS Trp#2 wtKLK7_semiTrp_var thioacyl_comb	Uncategorized Sample	wtKLK7_comb	Mudpit_File Name: 130124_PICS_Trp#2_wtK7_Repl1-Top15-CID_5ul_5-45%_135min.raw (F073530)	Signal recognition particle 68 kDa protein OS=Homo sapiens GN=SRP68 PE=1 SV=2	Q9UHB9	Signal recognition particle 68 kDa protein OS=Homo sapiens GN=SRP68 PE=1 SV=2	1	0.000157	70714	3	4	8	Spectrum13272 scans:15939,	AAAILDANDAHQTETSSSQVK	Q	D	0.95	60.1	45.5	50.1	Thioacyl (+88), Dimethyl (+28)	2272.06	2	-0.00044	-0.2	529	549
130220 PICS Trp#2 wtKLK7_semiTrp_var thioacyl_comb	Uncategorized Sample	wtKLK7_comb	Mudpit_File Name: 130124_PICS_Trp#2_wtK7_Repl1-Top15-CID_5ul_5-45%_135min.raw (F073530)	Signal recognition particle 68 kDa protein OS=Homo sapiens GN=SRP68 PE=1 SV=2	Q9UHB9	Signal recognition particle 68 kDa protein OS=Homo sapiens GN=SRP68 PE=1 SV=2	1	0.000157	70714	3	4	8	Spectrum13030 scans:15669,	AAAILDANDAHQTETSSSQVK	Q	D	0.95	81.5	45.4	59.3	Thioacyl (+88), Dimethyl (+28)	2272.06	2	-0.0019	-0.84	529	549
130220 PICS Trp#2 wtKLK7_semiTrp_var thioacyl_comb	Uncategorized Sample	wtKLK7_comb	Mudpit_File Name: 130124_PICS_Trp#2_wtK7_Repl1-Top15-CID_5ul_5-45%_135min.raw (F073530)	Signal recognition particle 68 kDa protein OS=Homo sapiens GN=SRP68 PE=1 SV=2	Q9UHB9	Signal recognition particle 68 kDa protein OS=Homo sapiens GN=SRP68 PE=1 SV=2	1	0.000157	70714	3	4	8	Spectrum13488 scans:15965,	AAAILDANDAHQTETSSSQVK	Q	D	0.95	73.1	45.6	0.21	Thioacyl (+88), Deamidated (+1), Dimethyl (+28)	2273.07	2	0.025	11	529	549
130220 PICS Trp#2 wtKLK7_semiTrp_var thioacyl_comb	Uncategorized Sample	wtKLK7_comb	Mudpit_File Name: 130124_PICS_Trp#2_wtK7_Repl1-Top15-CID_5ul_5-45%_135min.raw (F073530)	Suppressor of G2 allele of SKP1 homolog OS=Homo sapiens GN=SUGT1 PE=1 SV=3	Q9Y2Z0	Suppressor of G2 allele of SKP1 homolog OS=Homo sapiens GN=SUGT1 PE=1 SV=3	0.999	5.89e-05	41006.8	2	2	3	Spectrum22474 scans:25833,	AAALETFTEGQK	Y	L	0.95	54.7	43.6	28.2	Thioacyl (+88), Dimethyl (+28)	1380.66	2	-0.00074	-0.54	96	107
130220 PICS Trp#2 wtKLK7_semiTrp_var thioacyl_comb	Uncategorized Sample	wtKLK7_comb	Mudpit_File Name: 130124_PICS_Trp#2_wtK7_Repl1-Top15-CID_5ul_5-45%_135min.raw (F073530)	Suppressor of G2 allele of SKP1 homolog OS=Homo sapiens GN=SUGT1 PE=1 SV=3	Q9Y2Z0	Suppressor of G2 allele of SKP1 homolog OS=Homo sapiens GN=SUGT1 PE=1 SV=3	0.999	5.89e-05	41006.8	2	2	3	Spectrum21608 scans:25166,	AAALETFTEGQK	Y	L	0.95	61.2	43.6	37.6	Thioacyl (+88), Dimethyl (+28)	1380.66	2	-0.00026	-0.19	96	107
130220 PICS Trp#2 wtKLK7_semiTrp_var thioacyl_comb	Uncategorized Sample	wtKLK7_comb	Mudpit_File Name: 130124_PICS_Trp#2_wtK7_Repl1-Top15-CID_5ul_5-45%_135min.raw (F073530)	DNA replication licensing factor MCM4 OS=Homo sapiens GN=MCM4 PE=1 SV=5	P33991	DNA replication licensing factor MCM4 OS=Homo sapiens GN=MCM4 PE=1 SV=5	1	7.85e-05	96542.6	2	2	4	Spectrum16059 scans:18827,	AAANPIESQWNPK	L	K	0.95	62.6	43.9	44.1	Thioacyl (+88), Dimethyl (+28)	1540.73	2	0.00014	0.088	615	627
130220 PICS Trp#2 wtKLK7_semiTrp_var thioacyl_comb	Uncategorized Sample	wtKLK7_comb	Mudpit_File Name: 130124_PICS_Trp#2_wtK7_Repl1-Top15-CID_5ul_5-45%_135min.raw (F073530)	DNA replication licensing factor MCM4 OS=Homo sapiens GN=MCM4 PE=1 SV=5	P33991	DNA replication licensing factor MCM4 OS=Homo sapiens GN=MCM4 PE=1 SV=5	1	7.85e-05	96542.6	2	2	4	Spectrum15330 scans:18237,	AAANPIESQWNPK	L	K	0.95	68.6	43.9	41.9	Thioacyl (+88), Dimethyl (+28)	1540.73	2	-0.0013	-0.86	615	627
130220 PICS Trp#2 wtKLK7_semiTrp_var thioacyl_comb	Uncategorized Sample	wtKLK7_comb	Mudpit_File Name: 130124_PICS_Trp#2_wtK7_Repl1-Top15-CID_5ul_5-45%_135min.raw (F073530)	DNA replication licensing factor MCM6 OS=Homo sapiens GN=MCM6 PE=1 SV=1	Q14566	DNA replication licensing factor MCM6 OS=Homo sapiens GN=MCM6 PE=1 SV=1	1	0.000137	92872.6	4	4	7	Spectrum6688 scans:8489,	AAANPISGHYDR	L	S	0.95	33.5	41.8	15.5	Thioacyl (+88)	1358.6	2	-0.001	-0.74	501	512
130220 PICS Trp#2 wtKLK7_semiTrp_var thioacyl_comb	Uncategorized Sample	wtKLK7_comb	Mudpit_File Name: 130124_PICS_Trp#2_wtK7_Repl1-Top15-CID_5ul_5-45%_135min.raw (F073530)	DNA replication licensing factor MCM6 OS=Homo sapiens GN=MCM6 PE=1 SV=1	Q14566	DNA replication licensing factor MCM6 OS=Homo sapiens GN=MCM6 PE=1 SV=1	1	0.000137	92872.6	4	4	7	Spectrum6955 scans:8654,	AAANPISGHYDR	L	S	0.95	43.9	41.9	23.5	Thioacyl (+88)	1358.6	2	-0.00015	-0.11	501	512
130220 PICS Trp#2 wtKLK7_semiTrp_var thioacyl_comb	Uncategorized Sample	wtKLK7_comb	Mudpit_File Name: 130124_PICS_Trp#2_wtK7_Repl1-Top15-CID_5ul_5-45%_135min.raw (F073530)	Heat shock 70 kDa protein 4L OS=Homo sapiens GN=HSPA4L PE=1 SV=3	O95757	Heat shock 70 kDa protein 4L OS=Homo sapiens GN=HSPA4L PE=1 SV=3	1	5.89e-05	94496.5	2	2	3	Spectrum18092 scans:21242,	AAAQVAGLNCLR	M	L	0.95	38.1	43.7	18.7	Thioacyl (+88), Deamidated (+1), Carbamidomethyl (+57)	1331.63	2	-0.00047	-0.35	158	169
130220 PICS Trp#2 wtKLK7_semiTrp_var thioacyl_comb	Uncategorized Sample	wtKLK7_comb	Mudpit_File Name: 130124_PICS_Trp#2_wtK7_Repl1-Top15-CID_5ul_5-45%_135min.raw (F073530)	T-complex protein 1 subunit alpha OS=Homo sapiens GN=TCP1 PE=1 SV=1	P17987	T-complex protein 1 subunit alpha OS=Homo sapiens GN=TCP1 PE=1 SV=1	1	0.000177	60327.2	4	4	9	Spectrum20142 scans:23549,	AAASIANIVK	M	S	0.95	39	42.5	10.3	Thioacyl (+88), Dimethyl (+28)	1072.59	2	-0.00022	-0.21	24	33
130220 PICS Trp#2 wtKLK7_semiTrp_var thioacyl_comb	Uncategorized Sample	wtKLK7_comb	Mudpit_File Name: 130124_PICS_Trp#2_wtK7_Repl1-Top15-CID_5ul_5-45%_135min.raw (F073530)	T-complex protein 1 subunit alpha OS=Homo sapiens GN=TCP1 PE=1 SV=1	P17987	T-complex protein 1 subunit alpha OS=Homo sapiens GN=TCP1 PE=1 SV=1	1	0.000177	60327.2	4	4	9	Spectrum19872 scans:23240,	AAASIANIVK	M	S	0.95	51	42.5	16.8	Thioacyl (+88), Dimethyl (+28)	1072.59	2	-0.0011	-1	24	33
130220 PICS Trp#2 wtKLK7_semiTrp_var thioacyl_comb	Uncategorized Sample	wtKLK7_comb	Mudpit_File Name: 130124_PICS_Trp#2_wtK7_Repl1-Top15-CID_5ul_5-45%_135min.raw (F073530)	T-complex protein 1 subunit alpha OS=Homo sapiens GN=TCP1 PE=1 SV=1	P17987	T-complex protein 1 subunit alpha OS=Homo sapiens GN=TCP1 PE=1 SV=1	1	0.000177	60327.2	4	4	9	Spectrum20780 scans:23983,	AAASIANIVK	M	S	0.95	47.5	42.3	15.7	Thioacyl (+88), Dimethyl (+28)	1072.6	2	0.00038	0.35	24	33
130220 PICS Trp#2 wtKLK7_semiTrp_var thioacyl_comb	Uncategorized Sample	wtKLK7_comb	Mudpit_File Name: 130124_PICS_Trp#2_wtK7_Repl1-Top15-CID_5ul_5-45%_135min.raw (F073530)	T-complex protein 1 subunit alpha OS=Homo sapiens GN=TCP1 PE=1 SV=1	P17987	T-complex protein 1 subunit alpha OS=Homo sapiens GN=TCP1 PE=1 SV=1	1	0.000177	60327.2	4	4	9	Spectrum20487 scans:23656,	AAASIANIVK	M	S	0.95	52.2	42.5	7.26	Thioacyl (+88), Dimethyl (+28)	1072.6	2	1.5e-05	0.014	24	33
130220 PICS Trp#2 wtKLK7_semiTrp_var thioacyl_comb	Uncategorized Sample	wtKLK7_comb	Mudpit_File Name: 130124_PICS_Trp#2_wtK7_Repl1-Top15-CID_5ul_5-45%_135min.raw (F073530)	60S acidic ribosomal protein P0 OS=Homo sapiens GN=RPLP0 PE=1 SV=1	P05388	60S acidic ribosomal protein P0 OS=Homo sapiens GN=RPLP0 PE=1 SV=1	1	0.000235	34256.3	8	8	12	Spectrum7704 scans:9512,	AAATTAAPAAAAAPAK	V	V	0.947	34.8	42.8	16.3	Thioacyl (+88), Dimethyl (+28)	1439.74	2	0.0006	0.41	282	297
130220 PICS Trp#2 wtKLK7_semiTrp_var thioacyl_comb	Uncategorized Sample	wtKLK7_comb	Mudpit_File Name: 130124_PICS_Trp#2_wtK7_Repl1-Top15-CID_5ul_5-45%_135min.raw (F073530)	60S acidic ribosomal protein P0 OS=Homo sapiens GN=RPLP0 PE=1 SV=1	P05388	60S acidic ribosomal protein P0 OS=Homo sapiens GN=RPLP0 PE=1 SV=1	1	0.000235	34256.3	8	8	12	Spectrum7428 scans:9342,	AAATTAAPAAAAAPAK	V	V	0.95	49.2	42.9	33.7	Thioacyl (+88), Dimethyl (+28)	1439.74	2	-0.00086	-0.6	282	297
130220 PICS Trp#2 wtKLK7_semiTrp_var thioacyl_comb	Uncategorized Sample	wtKLK7_comb	Mudpit_File Name: 130124_PICS_Trp#2_wtK7_Repl1-Top15-CID_5ul_5-45%_135min.raw (F073530)	Mitochondrial import receptor subunit TOM70 OS=Homo sapiens GN=TOMM70A PE=1 SV=1	O94826	Mitochondrial import receptor subunit TOM70 OS=Homo sapiens GN=TOMM70A PE=1 SV=1	1	0.000137	67439.2	4	5	7	Spectrum12888 scans:15284,	AAAVPSSGSGVGGGGTAGPGTGGLPR	V	W	0.95	34.3	45.8	7.76	Thioacyl (+88)	2182.04	2	-0.00099	-0.45	13	38
130220 PICS Trp#2 wtKLK7_semiTrp_var thioacyl_comb	Uncategorized Sample	wtKLK7_comb	Mudpit_File Name: 130124_PICS_Trp#2_wtK7_Repl1-Top15-CID_5ul_5-45%_135min.raw (F073530)	Mitochondrial import receptor subunit TOM70 OS=Homo sapiens GN=TOMM70A PE=1 SV=1	O94826	Mitochondrial import receptor subunit TOM70 OS=Homo sapiens GN=TOMM70A PE=1 SV=1	1	0.000137	67439.2	4	5	7	Spectrum12441 scans:15002,	AAAVPSSGSGVGGGGTAGPGTGGLPR	V	W	0.95	42.4	45.8	25	Thioacyl (+88)	2182.04	2	0.00071	0.33	13	38
130220 PICS Trp#2 wtKLK7_semiTrp_var thioacyl_comb	Uncategorized Sample	wtKLK7_comb	Mudpit_File Name: 130124_PICS_Trp#2_wtK7_Repl1-Top15-CID_5ul_5-45%_135min.raw (F073530)	Replication factor C subunit 4 OS=Homo sapiens GN=RFC4 PE=1 SV=2	P35249	Replication factor C subunit 4 OS=Homo sapiens GN=RFC4 PE=1 SV=2	1	0.000118	39664.5	2	3	6	Spectrum15336 scans:18243,	AACQSGSFDKLEAVVK	F	D	0.95	45	45.1	29.2	Thioacyl (+88), Carbamidomethyl (+57), Dimethyl (+28), Dimethyl (+28)	1852.9	2	-0.0026	-1.4	279	294
130220 PICS Trp#2 wtKLK7_semiTrp_var thioacyl_comb	Uncategorized Sample	wtKLK7_comb	Mudpit_File Name: 130124_PICS_Trp#2_wtK7_Repl1-Top15-CID_5ul_5-45%_135min.raw (F073530)	Replication factor C subunit 4 OS=Homo sapiens GN=RFC4 PE=1 SV=2	P35249	Replication factor C subunit 4 OS=Homo sapiens GN=RFC4 PE=1 SV=2	1	0.000118	39664.5	2	3	6	Spectrum15888 scans:18640,	AACQSGSFDKLEAVVK	F	D	0.95	46.8	45.1	32.4	Thioacyl (+88), Carbamidomethyl (+57), Dimethyl (+28), Dimethyl (+28)	1852.91	2	0.00067	0.36	279	294
130220 PICS Trp#2 wtKLK7_semiTrp_var thioacyl_comb	Uncategorized Sample	wtKLK7_comb	Mudpit_File Name: 130124_PICS_Trp#2_wtK7_Repl1-Top15-CID_5ul_5-45%_135min.raw (F073530)	Replication factor C subunit 4 OS=Homo sapiens GN=RFC4 PE=1 SV=2	P35249	Replication factor C subunit 4 OS=Homo sapiens GN=RFC4 PE=1 SV=2	1	0.000118	39664.5	2	3	6	Spectrum17466 scans:20350,	AACQSGSFDKLEAVVK	F	D	0.95	44.1	45	28.3	Thioacyl (+88), Carbamidomethyl (+57), Deamidated (+1), Dimethyl (+28), Dimethyl (+28)	1853.89	2	0.001	0.55	279	294
130220 PICS Trp#2 wtKLK7_semiTrp_var thioacyl_comb	Uncategorized Sample	wtKLK7_comb	Mudpit_File Name: 130124_PICS_Trp#2_wtK7_Repl1-Top15-CID_5ul_5-45%_135min.raw (F073530)	Replication factor C subunit 4 OS=Homo sapiens GN=RFC4 PE=1 SV=2	P35249	Replication factor C subunit 4 OS=Homo sapiens GN=RFC4 PE=1 SV=2	1	0.000118	39664.5	2	3	6	Spectrum16829 scans:19872,	AACQSGSFDKLEAVVK	F	D	0.95	58.6	45	45.7	Thioacyl (+88), Carbamidomethyl (+57), Deamidated (+1), Dimethyl (+28), Dimethyl (+28)	1853.89	2	-0.0031	-1.7	279	294
130220 PICS Trp#2 wtKLK7_semiTrp_var thioacyl_comb	Uncategorized Sample	wtKLK7_comb	Mudpit_File Name: 130124_PICS_Trp#2_wtK7_Repl1-Top15-CID_5ul_5-45%_135min.raw (F073530)	Fructose-bisphosphate aldolase A OS=Homo sapiens GN=ALDOA PE=1 SV=2	P04075	Fructose-bisphosphate aldolase A OS=Homo sapiens GN=ALDOA PE=1 SV=2	1	0.000451	39402.6	8	10	23	Spectrum3866 scans:5145,	AADESTGSIAK	L	R	0.95	45.1	43	26.4	Thioacyl (+88), Dimethyl (+28)	1164.53	2	-0.0013	-1.1	32	42
130220 PICS Trp#2 wtKLK7_semiTrp_var thioacyl_comb	Uncategorized Sample	wtKLK7_comb	Mudpit_File Name: 130124_PICS_Trp#2_wtK7_Repl1-Top15-CID_5ul_5-45%_135min.raw (F073530)	Fructose-bisphosphate aldolase A OS=Homo sapiens GN=ALDOA PE=1 SV=2	P04075	Fructose-bisphosphate aldolase A OS=Homo sapiens GN=ALDOA PE=1 SV=2	1	0.000451	39402.6	8	10	23	Spectrum4001 scans:5208,	AADESTGSIAK	L	R	0.95	46.9	43	26	Thioacyl (+88), Dimethyl (+28)	1164.53	2	-0.00054	-0.47	32	42
130220 PICS Trp#2 wtKLK7_semiTrp_var thioacyl_comb	Uncategorized Sample	wtKLK7_comb	Mudpit_File Name: 130124_PICS_Trp#2_wtK7_Repl1-Top15-CID_5ul_5-45%_135min.raw (F073530)	Fructose-bisphosphate aldolase A OS=Homo sapiens GN=ALDOA PE=1 SV=2	P04075	Fructose-bisphosphate aldolase A OS=Homo sapiens GN=ALDOA PE=1 SV=2	1	0.000451	39402.6	8	10	23	Spectrum4241 scans:5508,	AADESTGSIAK	L	R	0.95	70.8	43.1	35.5	Thioacyl (+88), Dimethyl (+28)	1164.53	2	0.00044	0.37	32	42
130220 PICS Trp#2 wtKLK7_semiTrp_var thioacyl_comb	Uncategorized Sample	wtKLK7_comb	Mudpit_File Name: 130124_PICS_Trp#2_wtK7_Repl1-Top15-CID_5ul_5-45%_135min.raw (F073530)	Fructose-bisphosphate aldolase A OS=Homo sapiens GN=ALDOA PE=1 SV=2	P04075	Fructose-bisphosphate aldolase A OS=Homo sapiens GN=ALDOA PE=1 SV=2	1	0.000451	39402.6	8	10	23	Spectrum4068 scans:5407,	AADESTGSIAK	L	R	0.95	82.5	43	43.8	Thioacyl (+88), Dimethyl (+28)	1164.53	2	-0.0003	-0.26	32	42
130220 PICS Trp#2 wtKLK7_semiTrp_var thioacyl_comb	Uncategorized Sample	wtKLK7_comb	Mudpit_File Name: 130124_PICS_Trp#2_wtK7_Repl1-Top15-CID_5ul_5-45%_135min.raw (F073530)	Peroxisomal multifunctional enzyme type 2 OS=Homo sapiens GN=HSD17B4 PE=1 SV=3	P51659	Peroxisomal multifunctional enzyme type 2 OS=Homo sapiens GN=HSD17B4 PE=1 SV=3	1	7.85e-05	79670.4	3	3	4	Spectrum11883 scans:14141,	AADKVVEEIR	L	R	0.95	34.6	43.9	8.08	Thioacyl (+88), Dimethyl (+28)	1244.64	2	-0.00062	-0.5	54	63
130220 PICS Trp#2 wtKLK7_semiTrp_var thioacyl_comb	Uncategorized Sample	wtKLK7_comb	Mudpit_File Name: 130124_PICS_Trp#2_wtK7_Repl1-Top15-CID_5ul_5-45%_135min.raw (F073530)	Phosphoglucomutase-1 OS=Homo sapiens GN=PGM1 PE=1 SV=3	P36871	Phosphoglucomutase-1 OS=Homo sapiens GN=PGM1 PE=1 SV=3	1	0.000118	61433	3	3	6	Spectrum18668 scans:21877,	AADLVETMK	Y	S	0.95	34.4	43.3	3.64	Thioacyl (+88), Dimethyl (+28)	1092.52	2	-0.00038	-0.35	269	277
130220 PICS Trp#2 wtKLK7_semiTrp_var thioacyl_comb	Uncategorized Sample	wtKLK7_comb	Mudpit_File Name: 130124_PICS_Trp#2_wtK7_Repl1-Top15-CID_5ul_5-45%_135min.raw (F073530)	Phosphoglucomutase-1 OS=Homo sapiens GN=PGM1 PE=1 SV=3	P36871	Phosphoglucomutase-1 OS=Homo sapiens GN=PGM1 PE=1 SV=3	1	0.000118	61433	3	3	6	Spectrum19244 scans:22269,	AADLVETMK	Y	S	0.95	40.7	43.3	8.25	Thioacyl (+88), Dimethyl (+28)	1092.52	2	0.00034	0.31	269	277
130220 PICS Trp#2 wtKLK7_semiTrp_var thioacyl_comb	Uncategorized Sample	wtKLK7_comb	Mudpit_File Name: 130124_PICS_Trp#2_wtK7_Repl1-Top15-CID_5ul_5-45%_135min.raw (F073530)	Nuclease-sensitive element-binding protein 1 OS=Homo sapiens GN=YBX1 PE=1 SV=3	P67809	Nuclease-sensitive element-binding protein 1 OS=Homo sapiens GN=YBX1 PE=1 SV=3	1	0.000275	35905.7	3	3	14	Spectrum4464 scans:5769,	AADTKPGTTGSGAGSGGPGGLTSAAPAGGDKK	S	V	0.95	41.1	46.9	18	Thioacyl (+88), Dimethyl (+28), Dimethyl (+28), Dimethyl (+28)	2870.41	3	0.0006	0.21	22	53
130220 PICS Trp#2 wtKLK7_semiTrp_var thioacyl_comb	Uncategorized Sample	wtKLK7_comb	Mudpit_File Name: 130124_PICS_Trp#2_wtK7_Repl1-Top15-CID_5ul_5-45%_135min.raw (F073530)	Nuclease-sensitive element-binding protein 1 OS=Homo sapiens GN=YBX1 PE=1 SV=3	P67809	Nuclease-sensitive element-binding protein 1 OS=Homo sapiens GN=YBX1 PE=1 SV=3	1	0.000275	35905.7	3	3	14	Spectrum4612 scans:6044,	AADTKPGTTGSGAGSGGPGGLTSAAPAGGDKK	S	V	0.95	46.1	47	29.6	Thioacyl (+88), Dimethyl (+28), Dimethyl (+28), Dimethyl (+28)	2870.41	3	-0.002	-0.68	22	53
130220 PICS Trp#2 wtKLK7_semiTrp_var thioacyl_comb	Uncategorized Sample	wtKLK7_comb	Mudpit_File Name: 130124_PICS_Trp#2_wtK7_Repl1-Top15-CID_5ul_5-45%_135min.raw (F073530)	Nuclease-sensitive element-binding protein 1 OS=Homo sapiens GN=YBX1 PE=1 SV=3	P67809	Nuclease-sensitive element-binding protein 1 OS=Homo sapiens GN=YBX1 PE=1 SV=3	1	0.000275	35905.7	3	3	14	Spectrum4322 scans:5712,	AADTKPGTTGSGAGSGGPGGLTSAAPAGGDKK	S	V	0.95	50.4	46.9	29.8	Thioacyl (+88), Dimethyl (+28), Dimethyl (+28), Dimethyl (+28)	2870.41	3	-0.0029	-1	22	53
130220 PICS Trp#2 wtKLK7_semiTrp_var thioacyl_comb	Uncategorized Sample	wtKLK7_comb	Mudpit_File Name: 130124_PICS_Trp#2_wtK7_Repl1-Top15-CID_5ul_5-45%_135min.raw (F073530)	Nuclease-sensitive element-binding protein 1 OS=Homo sapiens GN=YBX1 PE=1 SV=3	P67809	Nuclease-sensitive element-binding protein 1 OS=Homo sapiens GN=YBX1 PE=1 SV=3	1	0.000275	35905.7	3	3	14	Spectrum4785 scans:6142,	AADTKPGTTGSGAGSGGPGGLTSAAPAGGDKK	S	V	0.95	55.7	46.9	38.9	Thioacyl (+88), Dimethyl (+28), Dimethyl (+28), Dimethyl (+28)	2870.41	3	0.0021	0.72	22	53
130220 PICS Trp#2 wtKLK7_semiTrp_var thioacyl_comb	Uncategorized Sample	wtKLK7_comb	Mudpit_File Name: 130124_PICS_Trp#2_wtK7_Repl1-Top15-CID_5ul_5-45%_135min.raw (F073530)	Nuclease-sensitive element-binding protein 1 OS=Homo sapiens GN=YBX1 PE=1 SV=3	P67809	Nuclease-sensitive element-binding protein 1 OS=Homo sapiens GN=YBX1 PE=1 SV=3	1	0.000275	35905.7	3	3	14	Spectrum4643 scans:6080,	AADTKPGTTGSGAGSGGPGGLTSAAPAGGDKK	S	V	0.95	53.4	46.9	31.8	Thioacyl (+88), Dimethyl (+28), Dimethyl (+28), Dimethyl (+28)	2870.41	3	0.0013	0.47	22	53
130220 PICS Trp#2 wtKLK7_semiTrp_var thioacyl_comb	Uncategorized Sample	wtKLK7_comb	Mudpit_File Name: 130124_PICS_Trp#2_wtK7_Repl1-Top15-CID_5ul_5-45%_135min.raw (F073530)	Nuclease-sensitive element-binding protein 1 OS=Homo sapiens GN=YBX1 PE=1 SV=3	P67809	Nuclease-sensitive element-binding protein 1 OS=Homo sapiens GN=YBX1 PE=1 SV=3	1	0.000275	35905.7	3	3	14	Spectrum4849 scans:6217,	AADTKPGTTGSGAGSGGPGGLTSAAPAGGDKK	S	V	0.95	56.4	46.9	36.3	Thioacyl (+88), Dimethyl (+28), Dimethyl (+28), Dimethyl (+28)	2870.41	3	0.0015	0.53	22	53
130220 PICS Trp#2 wtKLK7_semiTrp_var thioacyl_comb	Uncategorized Sample	wtKLK7_comb	Mudpit_File Name: 130124_PICS_Trp#2_wtK7_Repl1-Top15-CID_5ul_5-45%_135min.raw (F073530)	Nuclease-sensitive element-binding protein 1 OS=Homo sapiens GN=YBX1 PE=1 SV=3	P67809	Nuclease-sensitive element-binding protein 1 OS=Homo sapiens GN=YBX1 PE=1 SV=3	1	0.000275	35905.7	3	3	14	Spectrum4505 scans:5816,	AADTKPGTTGSGAGSGGPGGLTSAAPAGGDKK	S	V	0.95	60.6	47	34.1	Thioacyl (+88), Dimethyl (+28), Dimethyl (+28), Dimethyl (+28)	2870.41	3	-0.0018	-0.62	22	53
130220 PICS Trp#2 wtKLK7_semiTrp_var thioacyl_comb	Uncategorized Sample	wtKLK7_comb	Mudpit_File Name: 130124_PICS_Trp#2_wtK7_Repl1-Top15-CID_5ul_5-45%_135min.raw (F073530)	Nuclease-sensitive element-binding protein 1 OS=Homo sapiens GN=YBX1 PE=1 SV=3	P67809	Nuclease-sensitive element-binding protein 1 OS=Homo sapiens GN=YBX1 PE=1 SV=3	1	0.000275	35905.7	3	3	14	Spectrum4673 scans:6118,	AADTKPGTTGSGAGSGGPGGLTSAAPAGGDKK	S	V	0.95	66	47	50.3	Thioacyl (+88), Dimethyl (+28), Dimethyl (+28), Dimethyl (+28)	2870.41	3	0.0017	0.6	22	53
130220 PICS Trp#2 wtKLK7_semiTrp_var thioacyl_comb	Uncategorized Sample	wtKLK7_comb	Mudpit_File Name: 130124_PICS_Trp#2_wtK7_Repl1-Top15-CID_5ul_5-45%_135min.raw (F073530)	Ribonucleoside-diphosphate reductase large subunit OS=Homo sapiens GN=RRM1 PE=1 SV=1	P23921	Ribonucleoside-diphosphate reductase large subunit OS=Homo sapiens GN=RRM1 PE=1 SV=1	0.998	7.85e-05	90055.5	2	2	4	Spectrum10438 scans:12704,	AAETAATLTTK	L	H	0.95	31.6	43	5.21	Thioacyl (+88), Dimethyl (+28)	1192.6	2	-0.00062	-0.52	60	70
130220 PICS Trp#2 wtKLK7_semiTrp_var thioacyl_comb	Uncategorized Sample	wtKLK7_comb	Mudpit_File Name: 130124_PICS_Trp#2_wtK7_Repl1-Top15-CID_5ul_5-45%_135min.raw (F073530)	Ribonucleoside-diphosphate reductase large subunit OS=Homo sapiens GN=RRM1 PE=1 SV=1	P23921	Ribonucleoside-diphosphate reductase large subunit OS=Homo sapiens GN=RRM1 PE=1 SV=1	0.998	7.85e-05	90055.5	2	2	4	Spectrum10853 scans:13002,	AAETAATLTTK	L	H	0.95	35.8	43	14.6	Thioacyl (+88), Dimethyl (+28)	1192.6	2	-0.00062	-0.52	60	70
130220 PICS Trp#2 wtKLK7_semiTrp_var thioacyl_comb	Uncategorized Sample	wtKLK7_comb	Mudpit_File Name: 130124_PICS_Trp#2_wtK7_Repl1-Top15-CID_5ul_5-45%_135min.raw (F073530)	Neutral alpha-glucosidase AB OS=Homo sapiens GN=GANAB PE=1 SV=3	Q14697	Neutral alpha-glucosidase AB OS=Homo sapiens GN=GANAB PE=1 SV=3	1	0.000235	106858	7	7	12	Spectrum19407 scans:22447,	AAETWVDISSNTAGK	N	T	0.95	41.8	44.2	24.1	Thioacyl (+88), Dimethyl (+28)	1664.77	2	0.0021	1.3	318	332
130220 PICS Trp#2 wtKLK7_semiTrp_var thioacyl_comb	Uncategorized Sample	wtKLK7_comb	Mudpit_File Name: 130124_PICS_Trp#2_wtK7_Repl1-Top15-CID_5ul_5-45%_135min.raw (F073530)	Neutral alpha-glucosidase AB OS=Homo sapiens GN=GANAB PE=1 SV=3	Q14697	Neutral alpha-glucosidase AB OS=Homo sapiens GN=GANAB PE=1 SV=3	1	0.000235	106858	7	7	12	Spectrum18757 scans:21975,	AAETWVDISSNTAGK	N	T	0.95	44.3	44.3	27	Thioacyl (+88), Dimethyl (+28)	1664.77	2	0.00054	0.32	318	332
130220 PICS Trp#2 wtKLK7_semiTrp_var thioacyl_comb	Uncategorized Sample	wtKLK7_comb	Mudpit_File Name: 130124_PICS_Trp#2_wtK7_Repl1-Top15-CID_5ul_5-45%_135min.raw (F073530)	Neutral alpha-glucosidase AB OS=Homo sapiens GN=GANAB PE=1 SV=3	Q14697	Neutral alpha-glucosidase AB OS=Homo sapiens GN=GANAB PE=1 SV=3	1	0.000235	106858	7	7	12	Spectrum19592 scans:22651,	AAETWVDISSNTAGK	N	T	0.95	53.2	44.3	36.5	Thioacyl (+88), Dimethyl (+28)	1664.77	2	0.0009	0.54	318	332
130220 PICS Trp#2 wtKLK7_semiTrp_var thioacyl_comb	Uncategorized Sample	wtKLK7_comb	Mudpit_File Name: 130124_PICS_Trp#2_wtK7_Repl1-Top15-CID_5ul_5-45%_135min.raw (F073530)	Insulin-like growth factor 2 mRNA-binding protein 1 OS=Homo sapiens GN=IGF2BP1 PE=1 SV=2	Q9NZI8	Insulin-like growth factor 2 mRNA-binding protein 1 OS=Homo sapiens GN=IGF2BP1 PE=1 SV=2	1	0.000275	63462.5	4	4	14	Spectrum12679 scans:15271,	AAEVVVPR	T	D	0.95	36.6	39.9	2.78	Thioacyl (+88)	927.48	2	-0.00089	-0.95	518	525
130220 PICS Trp#2 wtKLK7_semiTrp_var thioacyl_comb	Uncategorized Sample	wtKLK7_comb	Mudpit_File Name: 130124_PICS_Trp#2_wtK7_Repl1-Top15-CID_5ul_5-45%_135min.raw (F073530)	Insulin-like growth factor 2 mRNA-binding protein 1 OS=Homo sapiens GN=IGF2BP1 PE=1 SV=2	Q9NZI8	Insulin-like growth factor 2 mRNA-binding protein 1 OS=Homo sapiens GN=IGF2BP1 PE=1 SV=2	1	0.000275	63462.5	4	4	14	Spectrum12916 scans:15316,	AAEVVVPR	T	D	0.95	31.1	40	2.38	Thioacyl (+88)	927.48	2	1.5e-05	0.016	518	525
130220 PICS Trp#2 wtKLK7_semiTrp_var thioacyl_comb	Uncategorized Sample	wtKLK7_comb	Mudpit_File Name: 130124_PICS_Trp#2_wtK7_Repl1-Top15-CID_5ul_5-45%_135min.raw (F073530)	Insulin-like growth factor 2 mRNA-binding protein 1 OS=Homo sapiens GN=IGF2BP1 PE=1 SV=2	Q9NZI8	Insulin-like growth factor 2 mRNA-binding protein 1 OS=Homo sapiens GN=IGF2BP1 PE=1 SV=2	1	0.000275	63462.5	4	4	14	Spectrum12391 scans:14946,	AAEVVVPR	T	D	0.95	31.8	40.4	10.1	Thioacyl (+88)	927.48	2	-0.00047	-0.5	518	525
130220 PICS Trp#2 wtKLK7_semiTrp_var thioacyl_comb	Uncategorized Sample	wtKLK7_comb	Mudpit_File Name: 130124_PICS_Trp#2_wtK7_Repl1-Top15-CID_5ul_5-45%_135min.raw (F073530)	Insulin-like growth factor 2 mRNA-binding protein 1 OS=Homo sapiens GN=IGF2BP1 PE=1 SV=2	Q9NZI8	Insulin-like growth factor 2 mRNA-binding protein 1 OS=Homo sapiens GN=IGF2BP1 PE=1 SV=2	1	0.000275	63462.5	4	4	14	Spectrum13210 scans:15649,	AAEVVVPR	T	D	0.95	39.7	40.2	0.85	Thioacyl (+88)	927.48	2	-4.5e-05	-0.049	518	525
130220 PICS Trp#2 wtKLK7_semiTrp_var thioacyl_comb	Uncategorized Sample	wtKLK7_comb	Mudpit_File Name: 130124_PICS_Trp#2_wtK7_Repl1-Top15-CID_5ul_5-45%_135min.raw (F073530)	Transcriptional activator protein Pur-beta OS=Homo sapiens GN=PURB PE=1 SV=3	Q96QR8	Transcriptional activator protein Pur-beta OS=Homo sapiens GN=PURB PE=1 SV=3	0.999	7.85e-05	33223.9	2	2	4	Spectrum1008 scans:1906,	AAGAEEGGGPR	L	R	0.95	43.6	39	22.4	Thioacyl (+88)	1058.44	2	-0.0014	-1.3	106	116
130220 PICS Trp#2 wtKLK7_semiTrp_var thioacyl_comb	Uncategorized Sample	wtKLK7_comb	Mudpit_File Name: 130124_PICS_Trp#2_wtK7_Repl1-Top15-CID_5ul_5-45%_135min.raw (F073530)	Acetyl-CoA acetyltransferase, cytosolic OS=Homo sapiens GN=ACAT2 PE=1 SV=2	Q9BWD1	Acetyl-CoA acetyltransferase, cytosolic OS=Homo sapiens GN=ACAT2 PE=1 SV=2	1	9.81e-05	41332.4	4	4	5	Spectrum2535 scans:3568,	AAGCGQNPVR	L	Q	0.95	49.2	40	23.9	Thioacyl (+88), Carbamidomethyl (+57)	1116.48	2	4.9e-05	0.044	62	71
130220 PICS Trp#2 wtKLK7_semiTrp_var thioacyl_comb	Uncategorized Sample	wtKLK7_comb	Mudpit_File Name: 130124_PICS_Trp#2_wtK7_Repl1-Top15-CID_5ul_5-45%_135min.raw (F073530)	Acetyl-CoA acetyltransferase, cytosolic OS=Homo sapiens GN=ACAT2 PE=1 SV=2	Q9BWD1	Acetyl-CoA acetyltransferase, cytosolic OS=Homo sapiens GN=ACAT2 PE=1 SV=2	1	9.81e-05	41332.4	4	4	5	Spectrum2438 scans:3504,	AAGCGQNPVR	L	Q	0.95	63.4	40	38.8	Thioacyl (+88), Carbamidomethyl (+57)	1116.48	2	0.001	0.92	62	71
130220 PICS Trp#2 wtKLK7_semiTrp_var thioacyl_comb	Uncategorized Sample	wtKLK7_comb	Mudpit_File Name: 130124_PICS_Trp#2_wtK7_Repl1-Top15-CID_5ul_5-45%_135min.raw (F073530)	Trifunctional purine biosynthetic protein adenosine-3 OS=Homo sapiens GN=GART PE=1 SV=1	P22102	Trifunctional purine biosynthetic protein adenosine-3 OS=Homo sapiens GN=GART PE=1 SV=1	1	0.000334	107750	8	9	17	Spectrum16579 scans:19390,	AAGIVGNLR	L	S	0.95	47.3	41.8	6.67	Thioacyl (+88)	957.51	2	3.5e-05	0.036	79	87
130220 PICS Trp#2 wtKLK7_semiTrp_var thioacyl_comb	Uncategorized Sample	wtKLK7_comb	Mudpit_File Name: 130124_PICS_Trp#2_wtK7_Repl1-Top15-CID_5ul_5-45%_135min.raw (F073530)	Trifunctional purine biosynthetic protein adenosine-3 OS=Homo sapiens GN=GART PE=1 SV=1	P22102	Trifunctional purine biosynthetic protein adenosine-3 OS=Homo sapiens GN=GART PE=1 SV=1	1	0.000334	107750	8	9	17	Spectrum16210 scans:19197,	AAGIVGNLR	L	S	0.95	57.7	41.8	15.4	Thioacyl (+88)	957.51	2	-0.00083	-0.86	79	87
130220 PICS Trp#2 wtKLK7_semiTrp_var thioacyl_comb	Uncategorized Sample	wtKLK7_comb	Mudpit_File Name: 130124_PICS_Trp#2_wtK7_Repl1-Top15-CID_5ul_5-45%_135min.raw (F073530)	Trifunctional purine biosynthetic protein adenosine-3 OS=Homo sapiens GN=GART PE=1 SV=1	P22102	Trifunctional purine biosynthetic protein adenosine-3 OS=Homo sapiens GN=GART PE=1 SV=1	1	0.000334	107750	8	9	17	Spectrum16889 scans:19726,	AAGIVGNLR	L	S	0.95	51.6	41.8	7.29	Thioacyl (+88)	957.51	2	3.5e-05	0.036	79	87
130220 PICS Trp#2 wtKLK7_semiTrp_var thioacyl_comb	Uncategorized Sample	wtKLK7_comb	Mudpit_File Name: 130124_PICS_Trp#2_wtK7_Repl1-Top15-CID_5ul_5-45%_135min.raw (F073530)	Interleukin enhancer-binding factor 2 OS=Homo sapiens GN=ILF2 PE=1 SV=2	Q12905	Interleukin enhancer-binding factor 2 OS=Homo sapiens GN=ILF2 PE=1 SV=2	1	7.85e-05	43044.7	3	3	4	Spectrum23698 scans:27163,	AAGLFLPGSVGITDPCESGNFR	L	V	0.95	48.1	45.4	26.5	Thioacyl (+88), Carbamidomethyl (+57)	2352.09	2	-0.00087	-0.37	276	297
130220 PICS Trp#2 wtKLK7_semiTrp_var thioacyl_comb	Uncategorized Sample	wtKLK7_comb	Mudpit_File Name: 130124_PICS_Trp#2_wtK7_Repl1-Top15-CID_5ul_5-45%_135min.raw (F073530)	Talin-1 OS=Homo sapiens GN=TLN1 PE=1 SV=3	Q9Y490	Talin-1 OS=Homo sapiens GN=TLN1 PE=1 SV=3	1	0.000137	269747	4	4	7	Spectrum22353 scans:25703,	AAGLNQAATELVQASR	A	G	0.95	39.4	44.8	20.3	Thioacyl (+88)	1686.84	2	-0.00053	-0.31	1246	1261
130220 PICS Trp#2 wtKLK7_semiTrp_var thioacyl_comb	Uncategorized Sample	wtKLK7_comb	Mudpit_File Name: 130124_PICS_Trp#2_wtK7_Repl1-Top15-CID_5ul_5-45%_135min.raw (F073530)	Talin-1 OS=Homo sapiens GN=TLN1 PE=1 SV=3	Q9Y490	Talin-1 OS=Homo sapiens GN=TLN1 PE=1 SV=3	1	0.000137	269747	4	4	7	Spectrum21530 scans:25081,	AAGLNQAATELVQASR	A	G	0.95	43.1	44.7	24.2	Thioacyl (+88)	1686.84	2	-0.00091	-0.54	1246	1261
130220 PICS Trp#2 wtKLK7_semiTrp_var thioacyl_comb	Uncategorized Sample	wtKLK7_comb	Mudpit_File Name: 130124_PICS_Trp#2_wtK7_Repl1-Top15-CID_5ul_5-45%_135min.raw (F073530)	Ubiquitin carboxyl-terminal hydrolase isozyme L1 OS=Homo sapiens GN=UCHL1 PE=1 SV=2	P09936	Ubiquitin carboxyl-terminal hydrolase isozyme L1 OS=Homo sapiens GN=UCHL1 PE=1 SV=2	1	0.000451	24806.3	8	10	23	Spectrum1100 scans:1972,	AAHDAVAQEGQCR	Q	V	0.95	29.9	39	3.71	Thioacyl (+88), Deamidated (+1), Carbamidomethyl (+57)	1500.61	2	-0.0011	-0.75	141	153
130220 PICS Trp#2 wtKLK7_semiTrp_var thioacyl_comb	Uncategorized Sample	wtKLK7_comb	Mudpit_File Name: 130124_PICS_Trp#2_wtK7_Repl1-Top15-CID_5ul_5-45%_135min.raw (F073530)	Ubiquitin carboxyl-terminal hydrolase isozyme L1 OS=Homo sapiens GN=UCHL1 PE=1 SV=2	P09936	Ubiquitin carboxyl-terminal hydrolase isozyme L1 OS=Homo sapiens GN=UCHL1 PE=1 SV=2	1	0.000451	24806.3	8	10	23	Spectrum1374 scans:2277,	AAHDAVAQEGQCR	Q	V	0.95	35	39.1	6.23	Thioacyl (+88), Deamidated (+1), Carbamidomethyl (+57)	1500.61	2	0.00071	0.48	141	153
130220 PICS Trp#2 wtKLK7_semiTrp_var thioacyl_comb	Uncategorized Sample	wtKLK7_comb	Mudpit_File Name: 130124_PICS_Trp#2_wtK7_Repl1-Top15-CID_5ul_5-45%_135min.raw (F073530)	Ubiquitin carboxyl-terminal hydrolase isozyme L1 OS=Homo sapiens GN=UCHL1 PE=1 SV=2	P09936	Ubiquitin carboxyl-terminal hydrolase isozyme L1 OS=Homo sapiens GN=UCHL1 PE=1 SV=2	1	0.000451	24806.3	8	10	23	Spectrum357 scans:1129,	AAHDAVAQEGQCR	Q	V	0.95	37.5	40.5	24	Thioacyl (+88), Carbamidomethyl (+57)	1499.62	2	-0.00013	-0.087	141	153
130220 PICS Trp#2 wtKLK7_semiTrp_var thioacyl_comb	Uncategorized Sample	wtKLK7_comb	Mudpit_File Name: 130124_PICS_Trp#2_wtK7_Repl1-Top15-CID_5ul_5-45%_135min.raw (F073530)	Ubiquitin carboxyl-terminal hydrolase isozyme L1 OS=Homo sapiens GN=UCHL1 PE=1 SV=2	P09936	Ubiquitin carboxyl-terminal hydrolase isozyme L1 OS=Homo sapiens GN=UCHL1 PE=1 SV=2	1	0.000451	24806.3	8	10	23	Spectrum128 scans:855,	AAHDAVAQEGQCR	Q	V	0.95	53	40.4	36.7	Thioacyl (+88), Carbamidomethyl (+57)	1499.63	2	0.00059	0.39	141	153
130220 PICS Trp#2 wtKLK7_semiTrp_var thioacyl_comb	Uncategorized Sample	wtKLK7_comb	Mudpit_File Name: 130124_PICS_Trp#2_wtK7_Repl1-Top15-CID_5ul_5-45%_135min.raw (F073530)	Spectrin alpha chain, non-erythrocytic 1 OS=Homo sapiens GN=SPTAN1 PE=1 SV=3	Q13813	Spectrin alpha chain, non-erythrocytic 1 OS=Homo sapiens GN=SPTAN1 PE=1 SV=3	1	0.000334	284525	9	9	17	Spectrum12569 scans:15148,	AAHEPAIQGVLDTGK	L	K	0.95	49.5	44.6	29.9	Thioacyl (+88), Dimethyl (+28)	1621.81	2	-0.0008	-0.5	1814	1828
130220 PICS Trp#2 wtKLK7_semiTrp_var thioacyl_comb	Uncategorized Sample	wtKLK7_comb	Mudpit_File Name: 130124_PICS_Trp#2_wtK7_Repl1-Top15-CID_5ul_5-45%_135min.raw (F073530)	Spectrin alpha chain, non-erythrocytic 1 OS=Homo sapiens GN=SPTAN1 PE=1 SV=3	Q13813	Spectrin alpha chain, non-erythrocytic 1 OS=Homo sapiens GN=SPTAN1 PE=1 SV=3	1	0.000334	284525	9	9	17	Spectrum13046 scans:15467,	AAHEPAIQGVLDTGK	L	K	0.95	64.4	44.6	42.9	Thioacyl (+88), Dimethyl (+28)	1621.81	2	-0.00044	-0.27	1814	1828
130220 PICS Trp#2 wtKLK7_semiTrp_var thioacyl_comb	Uncategorized Sample	wtKLK7_comb	Mudpit_File Name: 130124_PICS_Trp#2_wtK7_Repl1-Top15-CID_5ul_5-45%_135min.raw (F073530)	Heat shock 70 kDa protein 1A/1B OS=Homo sapiens GN=HSPA1A PE=1 SV=5	P08107	Heat shock 70 kDa protein 1A/1B OS=Homo sapiens GN=HSPA1A PE=1 SV=5	1	0.00175	70036	13	18	89	Spectrum15930 scans:18893,	AAILMGDK	Q	S	0.95	33.3	43.1	1.47	Thioacyl (+88), Oxidation (+16), Dimethyl (+28)	949.46	2	-0.00032	-0.34	377	384
130220 PICS Trp#2 wtKLK7_semiTrp_var thioacyl_comb	Uncategorized Sample	wtKLK7_comb	Mudpit_File Name: 130124_PICS_Trp#2_wtK7_Repl1-Top15-CID_5ul_5-45%_135min.raw (F073530)	Heat shock 70 kDa protein 1A/1B OS=Homo sapiens GN=HSPA1A PE=1 SV=5	P08107	Heat shock 70 kDa protein 1A/1B OS=Homo sapiens GN=HSPA1A PE=1 SV=5	1	0.00175	70036	13	18	89	Spectrum16535 scans:19553,	AAILMGDK	Q	S	0.95	41.4	43.1	9.61	Thioacyl (+88), Oxidation (+16), Dimethyl (+28)	949.46	2	-0.00074	-0.78	377	384
130220 PICS Trp#2 wtKLK7_semiTrp_var thioacyl_comb	Uncategorized Sample	wtKLK7_comb	Mudpit_File Name: 130124_PICS_Trp#2_wtK7_Repl1-Top15-CID_5ul_5-45%_135min.raw (F073530)	Heat shock 70 kDa protein 1A/1B OS=Homo sapiens GN=HSPA1A PE=1 SV=5	P08107	Heat shock 70 kDa protein 1A/1B OS=Homo sapiens GN=HSPA1A PE=1 SV=5	1	0.00175	70036	13	18	89	Spectrum16537 scans:19344,	AAILMGDK	Q	S	0.95	44.3	43.2	12.7	Thioacyl (+88), Oxidation (+16), Dimethyl (+28)	949.46	2	-6e-05	-0.063	377	384
130220 PICS Trp#2 wtKLK7_semiTrp_var thioacyl_comb	Uncategorized Sample	wtKLK7_comb	Mudpit_File Name: 130124_PICS_Trp#2_wtK7_Repl1-Top15-CID_5ul_5-45%_135min.raw (F073530)	Heat shock 70 kDa protein 1A/1B OS=Homo sapiens GN=HSPA1A PE=1 SV=5	P08107	Heat shock 70 kDa protein 1A/1B OS=Homo sapiens GN=HSPA1A PE=1 SV=5	1	0.00175	70036	13	18	89	Spectrum16235 scans:19224,	AAILMGDK	Q	S	0.95	57.1	43.1	6.13	Thioacyl (+88), Oxidation (+16), Dimethyl (+28)	949.46	2	-0.0012	-1.2	377	384
130220 PICS Trp#2 wtKLK7_semiTrp_var thioacyl_comb	Uncategorized Sample	wtKLK7_comb	Mudpit_File Name: 130124_PICS_Trp#2_wtK7_Repl1-Top15-CID_5ul_5-45%_135min.raw (F073530)	Heat shock 70 kDa protein 1A/1B OS=Homo sapiens GN=HSPA1A PE=1 SV=5	P08107	Heat shock 70 kDa protein 1A/1B OS=Homo sapiens GN=HSPA1A PE=1 SV=5	1	0.00175	70036	13	18	89	Spectrum16842 scans:19675,	AAILMGDK	Q	S	0.95	61.4	43.2	16.7	Thioacyl (+88), Oxidation (+16), Dimethyl (+28)	949.46	2	6e-05	0.063	377	384
130220 PICS Trp#2 wtKLK7_semiTrp_var thioacyl_comb	Uncategorized Sample	wtKLK7_comb	Mudpit_File Name: 130124_PICS_Trp#2_wtK7_Repl1-Top15-CID_5ul_5-45%_135min.raw (F073530)	Heat shock 70 kDa protein 1A/1B OS=Homo sapiens GN=HSPA1A PE=1 SV=5	P08107	Heat shock 70 kDa protein 1A/1B OS=Homo sapiens GN=HSPA1A PE=1 SV=5	1	0.00175	70036	13	18	89	Spectrum21872 scans:25188,	AAILMGDK	Q	S	0.95	40.8	43.9	0	Thioacyl (+88), Dimethyl (+28)	933.47	2	-0.0002	-0.22	377	384
130220 PICS Trp#2 wtKLK7_semiTrp_var thioacyl_comb	Uncategorized Sample	wtKLK7_comb	Mudpit_File Name: 130124_PICS_Trp#2_wtK7_Repl1-Top15-CID_5ul_5-45%_135min.raw (F073530)	Heat shock 70 kDa protein 1A/1B OS=Homo sapiens GN=HSPA1A PE=1 SV=5	P08107	Heat shock 70 kDa protein 1A/1B OS=Homo sapiens GN=HSPA1A PE=1 SV=5	1	0.00175	70036	13	18	89	Spectrum21374 scans:24914,	AAILMGDK	Q	S	0.95	51	43.9	2.13	Thioacyl (+88), Dimethyl (+28)	933.47	2	-0.0011	-1.1	377	384
130220 PICS Trp#2 wtKLK7_semiTrp_var thioacyl_comb	Uncategorized Sample	wtKLK7_comb	Mudpit_File Name: 130124_PICS_Trp#2_wtK7_Repl1-Top15-CID_5ul_5-45%_135min.raw (F073530)	Heat shock 70 kDa protein 1A/1B OS=Homo sapiens GN=HSPA1A PE=1 SV=5	P08107	Heat shock 70 kDa protein 1A/1B OS=Homo sapiens GN=HSPA1A PE=1 SV=5	1	0.00175	70036	13	18	89	Spectrum22197 scans:25537,	AAILMGDK	Q	S	0.95	53	43.9	11.4	Thioacyl (+88), Dimethyl (+28)	933.47	2	-0.00038	-0.41	377	384
130220 PICS Trp#2 wtKLK7_semiTrp_var thioacyl_comb	Uncategorized Sample	wtKLK7_comb	Mudpit_File Name: 130124_PICS_Trp#2_wtK7_Repl1-Top15-CID_5ul_5-45%_135min.raw (F073530)	Phosphoribosylformylglycinamidine synthase OS=Homo sapiens GN=PFAS PE=1 SV=4	O15067	Phosphoribosylformylglycinamidine synthase OS=Homo sapiens GN=PFAS PE=1 SV=4	1	0.000235	144716	6	6	12	Spectrum16327 scans:19325,	AALGVAVDGGK	M	D	0.95	38.8	43	17	Thioacyl (+88), Dimethyl (+28)	1072.56	2	-0.0009	-0.84	793	803
130220 PICS Trp#2 wtKLK7_semiTrp_var thioacyl_comb	Uncategorized Sample	wtKLK7_comb	Mudpit_File Name: 130124_PICS_Trp#2_wtK7_Repl1-Top15-CID_5ul_5-45%_135min.raw (F073530)	Phosphoribosylformylglycinamidine synthase OS=Homo sapiens GN=PFAS PE=1 SV=4	O15067	Phosphoribosylformylglycinamidine synthase OS=Homo sapiens GN=PFAS PE=1 SV=4	1	0.000235	144716	6	6	12	Spectrum16946 scans:19788,	AALGVAVDGGK	M	D	0.95	39.6	43	15.2	Thioacyl (+88), Dimethyl (+28)	1072.56	2	-0.00052	-0.49	793	803
130220 PICS Trp#2 wtKLK7_semiTrp_var thioacyl_comb	Uncategorized Sample	wtKLK7_comb	Mudpit_File Name: 130124_PICS_Trp#2_wtK7_Repl1-Top15-CID_5ul_5-45%_135min.raw (F073530)	E3 ubiquitin-protein ligase HUWE1 OS=Homo sapiens GN=HUWE1 PE=1 SV=3	Q7Z6Z7	E3 ubiquitin-protein ligase HUWE1 OS=Homo sapiens GN=HUWE1 PE=1 SV=3	1	0.000334	481874	5	6	17	Spectrum22699 scans:26073,	AALPPAIQEEVLAQQR	L	A	0.95	40.3	44.5	23	Thioacyl (+88)	1820.95	2	-0.00013	-0.069	3023	3038
130220 PICS Trp#2 wtKLK7_semiTrp_var thioacyl_comb	Uncategorized Sample	wtKLK7_comb	Mudpit_File Name: 130124_PICS_Trp#2_wtK7_Repl1-Top15-CID_5ul_5-45%_135min.raw (F073530)	Zinc finger RNA-binding protein OS=Homo sapiens GN=ZFR PE=1 SV=2	Q96KR1	Zinc finger RNA-binding protein OS=Homo sapiens GN=ZFR PE=1 SV=2	0.999	0.000137	116994	2	2	7	Spectrum15399 scans:18314,	AALQSDVQPVGHDYVEEVR	L	N	0.95	40.3	45.3	26.7	Thioacyl (+88)	2199.03	2	-0.00053	-0.24	555	573
130220 PICS Trp#2 wtKLK7_semiTrp_var thioacyl_comb	Uncategorized Sample	wtKLK7_comb	Mudpit_File Name: 130124_PICS_Trp#2_wtK7_Repl1-Top15-CID_5ul_5-45%_135min.raw (F073530)	Zinc finger RNA-binding protein OS=Homo sapiens GN=ZFR PE=1 SV=2	Q96KR1	Zinc finger RNA-binding protein OS=Homo sapiens GN=ZFR PE=1 SV=2	0.999	0.000137	116994	2	2	7	Spectrum15976 scans:18735,	AALQSDVQPVGHDYVEEVR	L	N	0.95	55.6	45.4	32.6	Thioacyl (+88)	2199.03	2	0.00093	0.42	555	573
130220 PICS Trp#2 wtKLK7_semiTrp_var thioacyl_comb	Uncategorized Sample	wtKLK7_comb	Mudpit_File Name: 130124_PICS_Trp#2_wtK7_Repl1-Top15-CID_5ul_5-45%_135min.raw (F073530)	Survival of motor neuron-related-splicing factor 30 OS=Homo sapiens GN=SMNDC1 PE=1 SV=1	O75940	Survival of motor neuron-related-splicing factor 30 OS=Homo sapiens GN=SMNDC1 PE=1 SV=1	0.998	3.92e-05	26693.4	2	2	2	Spectrum16934 scans:19775,	AALSGNGENEDLLK	E	L	0.95	42.4	44.3	18.5	Thioacyl (+88), Dimethyl (+28)	1545.73	2	-0.0003	-0.2	21	34
130220 PICS Trp#2 wtKLK7_semiTrp_var thioacyl_comb	Uncategorized Sample	wtKLK7_comb	Mudpit_File Name: 130124_PICS_Trp#2_wtK7_Repl1-Top15-CID_5ul_5-45%_135min.raw (F073530)	Translational activator GCN1 OS=Homo sapiens GN=GCN1L1 PE=1 SV=6	Q92616	Translational activator GCN1 OS=Homo sapiens GN=GCN1L1 PE=1 SV=6	1	5.89e-05	292746	2	2	3	Spectrum18862 scans:21853,	AALTDAIQDK	M	K	0.95	49.2	43.9	21.2	Thioacyl (+88), Dimethyl (+28)	1160.58	2	0.00034	0.29	1420	1429
130220 PICS Trp#2 wtKLK7_semiTrp_var thioacyl_comb	Uncategorized Sample	wtKLK7_comb	Mudpit_File Name: 130124_PICS_Trp#2_wtK7_Repl1-Top15-CID_5ul_5-45%_135min.raw (F073530)	Aldose reductase OS=Homo sapiens GN=AKR1B1 PE=1 SV=3	P15121	Aldose reductase OS=Homo sapiens GN=AKR1B1 PE=1 SV=3	1	5.89e-05	35835.9	2	2	3	Spectrum23768 scans:27240,	AAMEELVDEGLVK	W	A	0.95	62.1	44.7	24	Thioacyl (+88), Dimethyl (+28)	1518.73	2	0.0004	0.26	143	155
130220 PICS Trp#2 wtKLK7_semiTrp_var thioacyl_comb	Uncategorized Sample	wtKLK7_comb	Mudpit_File Name: 130124_PICS_Trp#2_wtK7_Repl1-Top15-CID_5ul_5-45%_135min.raw (F073530)	Aldose reductase OS=Homo sapiens GN=AKR1B1 PE=1 SV=3	P15121	Aldose reductase OS=Homo sapiens GN=AKR1B1 PE=1 SV=3	1	5.89e-05	35835.9	2	2	3	Spectrum22928 scans:26617,	AAMEELVDEGLVK	W	A	0.95	68.3	44.6	40.9	Thioacyl (+88), Dimethyl (+28)	1518.73	2	-0.0012	-0.79	143	155
130220 PICS Trp#2 wtKLK7_semiTrp_var thioacyl_comb	Uncategorized Sample	wtKLK7_comb	Mudpit_File Name: 130124_PICS_Trp#2_wtK7_Repl1-Top15-CID_5ul_5-45%_135min.raw (F073530)	ES1 protein homolog, mitochondrial OS=Homo sapiens GN=C21orf33 PE=1 SV=3	P30042	ES1 protein homolog, mitochondrial OS=Homo sapiens GN=C21orf33 PE=1 SV=3	1	0.000157	28151.6	3	3	8	Spectrum15660 scans:18390,	AANHDAAIFPGGFGAAK	S	N	0.95	48.3	44.5	2.94	Thioacyl (+88), Dimethyl (+28)	1729.83	2	0.00054	0.31	125	141
130220 PICS Trp#2 wtKLK7_semiTrp_var thioacyl_comb	Uncategorized Sample	wtKLK7_comb	Mudpit_File Name: 130124_PICS_Trp#2_wtK7_Repl1-Top15-CID_5ul_5-45%_135min.raw (F073530)	ES1 protein homolog, mitochondrial OS=Homo sapiens GN=C21orf33 PE=1 SV=3	P30042	ES1 protein homolog, mitochondrial OS=Homo sapiens GN=C21orf33 PE=1 SV=3	1	0.000157	28151.6	3	3	8	Spectrum15099 scans:17987,	AANHDAAIFPGGFGAAK	S	N	0.95	57.2	44.4	10.4	Thioacyl (+88), Dimethyl (+28)	1729.82	2	-0.001	-0.6	125	141
130220 PICS Trp#2 wtKLK7_semiTrp_var thioacyl_comb	Uncategorized Sample	wtKLK7_comb	Mudpit_File Name: 130124_PICS_Trp#2_wtK7_Repl1-Top15-CID_5ul_5-45%_135min.raw (F073530)	O-acetyl-ADP-ribose deacetylase MACROD1 OS=Homo sapiens GN=MACROD1 PE=1 SV=2	Q9BQ69	O-acetyl-ADP-ribose deacetylase MACROD1 OS=Homo sapiens GN=MACROD1 PE=1 SV=2	1	0.000137	35488	3	3	7	Spectrum11915 scans:14388,	AANSSLLGGGGVDGCIHR	N	A	0.946	38.6	43.9	12.3	Thioacyl (+88), Carbamidomethyl (+57)	1827.83	2	-0.002	-1.1	172	189
130220 PICS Trp#2 wtKLK7_semiTrp_var thioacyl_comb	Uncategorized Sample	wtKLK7_comb	Mudpit_File Name: 130124_PICS_Trp#2_wtK7_Repl1-Top15-CID_5ul_5-45%_135min.raw (F073530)	O-acetyl-ADP-ribose deacetylase MACROD1 OS=Homo sapiens GN=MACROD1 PE=1 SV=2	Q9BQ69	O-acetyl-ADP-ribose deacetylase MACROD1 OS=Homo sapiens GN=MACROD1 PE=1 SV=2	1	0.000137	35488	3	3	7	Spectrum12384 scans:14716,	AANSSLLGGGGVDGCIHR	N	A	0.95	51.3	43.9	33	Thioacyl (+88), Carbamidomethyl (+57)	1827.83	2	-0.0017	-0.95	172	189
130220 PICS Trp#2 wtKLK7_semiTrp_var thioacyl_comb	Uncategorized Sample	wtKLK7_comb	Mudpit_File Name: 130124_PICS_Trp#2_wtK7_Repl1-Top15-CID_5ul_5-45%_135min.raw (F073530)	O-acetyl-ADP-ribose deacetylase MACROD1 OS=Homo sapiens GN=MACROD1 PE=1 SV=2	Q9BQ69	O-acetyl-ADP-ribose deacetylase MACROD1 OS=Homo sapiens GN=MACROD1 PE=1 SV=2	1	0.000137	35488	3	3	7	Spectrum11922 scans:14396,	AANSSLLGGGGVDGCIHR	N	A	0.95	58.8	43.9	37	Thioacyl (+88), Carbamidomethyl (+57)	1827.83	2	-0.0011	-0.62	172	189
130220 PICS Trp#2 wtKLK7_semiTrp_var thioacyl_comb	Uncategorized Sample	wtKLK7_comb	Mudpit_File Name: 130124_PICS_Trp#2_wtK7_Repl1-Top15-CID_5ul_5-45%_135min.raw (F073530)	Clathrin heavy chain 1 OS=Homo sapiens GN=CLTC PE=1 SV=5	Q00610	Clathrin heavy chain 1 OS=Homo sapiens GN=CLTC PE=1 SV=5	1	0.000392	191601	11	12	20	Spectrum17647 scans:20762,	AANTSGNWEELVK	Q	Y	0.95	34.8	44.1	19.1	Thioacyl (+88), Dimethyl (+28)	1533.71	2	-0.0006	-0.39	1143	1155
130220 PICS Trp#2 wtKLK7_semiTrp_var thioacyl_comb	Uncategorized Sample	wtKLK7_comb	Mudpit_File Name: 130124_PICS_Trp#2_wtK7_Repl1-Top15-CID_5ul_5-45%_135min.raw (F073530)	Clathrin heavy chain 1 OS=Homo sapiens GN=CLTC PE=1 SV=5	Q00610	Clathrin heavy chain 1 OS=Homo sapiens GN=CLTC PE=1 SV=5	1	0.000392	191601	11	12	20	Spectrum18301 scans:21250,	AANTSGNWEELVK	Q	Y	0.95	38.3	44.1	19.7	Thioacyl (+88), Dimethyl (+28)	1533.71	2	-0.00036	-0.24	1143	1155
130220 PICS Trp#2 wtKLK7_semiTrp_var thioacyl_comb	Uncategorized Sample	wtKLK7_comb	Mudpit_File Name: 130124_PICS_Trp#2_wtK7_Repl1-Top15-CID_5ul_5-45%_135min.raw (F073530)	60S acidic ribosomal protein P0 OS=Homo sapiens GN=RPLP0 PE=1 SV=1	P05388	60S acidic ribosomal protein P0 OS=Homo sapiens GN=RPLP0 PE=1 SV=1	1	0.000235	34256.3	8	8	12	Spectrum4332 scans:5724,	AAPAAAAAPAK	T	V	0.95	34.2	40.5	10.3	Thioacyl (+88), Dimethyl (+28)	1024.54	2	-0.00046	-0.45	287	297
130220 PICS Trp#2 wtKLK7_semiTrp_var thioacyl_comb	Uncategorized Sample	wtKLK7_comb	Mudpit_File Name: 130124_PICS_Trp#2_wtK7_Repl1-Top15-CID_5ul_5-45%_135min.raw (F073530)	60S acidic ribosomal protein P0 OS=Homo sapiens GN=RPLP0 PE=1 SV=1	P05388	60S acidic ribosomal protein P0 OS=Homo sapiens GN=RPLP0 PE=1 SV=1	1	0.000235	34256.3	8	8	12	Spectrum4479 scans:5788,	AAPAAAAAPAK	T	V	0.95	36.6	40.5	18	Thioacyl (+88), Dimethyl (+28)	1024.54	2	-0.00046	-0.45	287	297
130220 PICS Trp#2 wtKLK7_semiTrp_var thioacyl_comb	Uncategorized Sample	wtKLK7_comb	Mudpit_File Name: 130124_PICS_Trp#2_wtK7_Repl1-Top15-CID_5ul_5-45%_135min.raw (F073530)	Nuclear autoantigenic sperm protein OS=Homo sapiens GN=NASP PE=1 SV=2	P49321	Nuclear autoantigenic sperm protein OS=Homo sapiens GN=NASP PE=1 SV=2	1	0.000334	85217.5	5	6	17	Spectrum1392 scans:2297,	AAQAHLK	Y	L	0.95	29	37.9	1.93	Thioacyl (+88), Dimethyl (+28)	853.45	2	-0.00038	-0.45	541	547
130220 PICS Trp#2 wtKLK7_semiTrp_var thioacyl_comb	Uncategorized Sample	wtKLK7_comb	Mudpit_File Name: 130124_PICS_Trp#2_wtK7_Repl1-Top15-CID_5ul_5-45%_135min.raw (F073530)	Nuclear autoantigenic sperm protein OS=Homo sapiens GN=NASP PE=1 SV=2	P49321	Nuclear autoantigenic sperm protein OS=Homo sapiens GN=NASP PE=1 SV=2	1	0.000334	85217.5	5	6	17	Spectrum1300 scans:2224,	AAQAHLK	Y	L	0.95	30.7	37.9	0	Thioacyl (+88), Dimethyl (+28)	853.45	2	-0.00026	-0.31	541	547
130220 PICS Trp#2 wtKLK7_semiTrp_var thioacyl_comb	Uncategorized Sample	wtKLK7_comb	Mudpit_File Name: 130124_PICS_Trp#2_wtK7_Repl1-Top15-CID_5ul_5-45%_135min.raw (F073530)	T-complex protein 1 subunit alpha OS=Homo sapiens GN=TCP1 PE=1 SV=1	P17987	T-complex protein 1 subunit alpha OS=Homo sapiens GN=TCP1 PE=1 SV=1	1	0.000177	60327.2	4	4	9	Spectrum8236 scans:10090,	AAQDSTDLVAK	N	L	0.95	55.1	43.8	27.1	Thioacyl (+88), Dimethyl (+28)	1233.59	2	0.00064	0.51	456	466
130220 PICS Trp#2 wtKLK7_semiTrp_var thioacyl_comb	Uncategorized Sample	wtKLK7_comb	Mudpit_File Name: 130124_PICS_Trp#2_wtK7_Repl1-Top15-CID_5ul_5-45%_135min.raw (F073530)	T-complex protein 1 subunit alpha OS=Homo sapiens GN=TCP1 PE=1 SV=1	P17987	T-complex protein 1 subunit alpha OS=Homo sapiens GN=TCP1 PE=1 SV=1	1	0.000177	60327.2	4	4	9	Spectrum7945 scans:9912,	AAQDSTDLVAK	N	L	0.95	55.1	44	15.1	Thioacyl (+88), Dimethyl (+28)	1233.59	2	-0.00094	-0.77	456	466
130220 PICS Trp#2 wtKLK7_semiTrp_var thioacyl_comb	Uncategorized Sample	wtKLK7_comb	Mudpit_File Name: 130124_PICS_Trp#2_wtK7_Repl1-Top15-CID_5ul_5-45%_135min.raw (F073530)	40S ribosomal protein S14 OS=Homo sapiens GN=RPS14 PE=1 SV=3	P62263	40S ribosomal protein S14 OS=Homo sapiens GN=RPS14 PE=1 SV=3	0.997	3.92e-05	16254.9	2	2	2	Spectrum1852 scans:2835,	AAQDVAQR	L	C	0.95	39.6	41.4	6.34	Thioacyl (+88)	945.43	2	-0.00035	-0.36	77	84
130220 PICS Trp#2 wtKLK7_semiTrp_var thioacyl_comb	Uncategorized Sample	wtKLK7_comb	Mudpit_File Name: 130124_PICS_Trp#2_wtK7_Repl1-Top15-CID_5ul_5-45%_135min.raw (F073530)	Nuclear mitotic apparatus protein 1 OS=Homo sapiens GN=NUMA1 PE=1 SV=2	Q14980	Nuclear mitotic apparatus protein 1 OS=Homo sapiens GN=NUMA1 PE=1 SV=2	1	0.000157	238242	4	5	8	Spectrum6755 scans:8435,	AAQHTAESECEQLVK	M	E	0.95	49.4	43.4	14.4	Thioacyl (+88), Carbamidomethyl (+57), Dimethyl (+28)	1815.82	2	0.0018	1	794	808
130220 PICS Trp#2 wtKLK7_semiTrp_var thioacyl_comb	Uncategorized Sample	wtKLK7_comb	Mudpit_File Name: 130124_PICS_Trp#2_wtK7_Repl1-Top15-CID_5ul_5-45%_135min.raw (F073530)	Nuclear mitotic apparatus protein 1 OS=Homo sapiens GN=NUMA1 PE=1 SV=2	Q14980	Nuclear mitotic apparatus protein 1 OS=Homo sapiens GN=NUMA1 PE=1 SV=2	1	0.000157	238242	4	5	8	Spectrum6516 scans:8298,	AAQHTAESECEQLVK	M	E	0.95	45	43.3	21.9	Thioacyl (+88), Carbamidomethyl (+57), Dimethyl (+28)	1815.81	2	0.00011	0.06	794	808
130220 PICS Trp#2 wtKLK7_semiTrp_var thioacyl_comb	Uncategorized Sample	wtKLK7_comb	Mudpit_File Name: 130124_PICS_Trp#2_wtK7_Repl1-Top15-CID_5ul_5-45%_135min.raw (F073530)	Nuclear mitotic apparatus protein 1 OS=Homo sapiens GN=NUMA1 PE=1 SV=2	Q14980	Nuclear mitotic apparatus protein 1 OS=Homo sapiens GN=NUMA1 PE=1 SV=2	1	0.000157	238242	4	5	8	Spectrum8981 scans:10925,	AAQHTAESECEQLVK	M	E	0.948	34.8	42.7	16.5	Thioacyl (+88), Carbamidomethyl (+57), Deamidated (+1), Dimethyl (+28)	1816.8	2	0.00047	0.26	794	808
130220 PICS Trp#2 wtKLK7_semiTrp_var thioacyl_comb	Uncategorized Sample	wtKLK7_comb	Mudpit_File Name: 130124_PICS_Trp#2_wtK7_Repl1-Top15-CID_5ul_5-45%_135min.raw (F073530)	Nuclear mitotic apparatus protein 1 OS=Homo sapiens GN=NUMA1 PE=1 SV=2	Q14980	Nuclear mitotic apparatus protein 1 OS=Homo sapiens GN=NUMA1 PE=1 SV=2	1	0.000157	238242	4	5	8	Spectrum8629 scans:10680,	AAQHTAESECEQLVK	M	E	0.95	31.9	42.6	9.68	Thioacyl (+88), Carbamidomethyl (+57), Deamidated (+1), Dimethyl (+28)	1816.8	2	-0.00075	-0.41	794	808
130220 PICS Trp#2 wtKLK7_semiTrp_var thioacyl_comb	Uncategorized Sample	wtKLK7_comb	Mudpit_File Name: 130124_PICS_Trp#2_wtK7_Repl1-Top15-CID_5ul_5-45%_135min.raw (F073530)	Serpin H1 OS=Homo sapiens GN=SERPINH1 PE=1 SV=2	P50454	Serpin H1 OS=Homo sapiens GN=SERPINH1 PE=1 SV=2	1	0.000177	46424	3	3	9	Spectrum7835 scans:9787,	AAQTTDGKLPEVTK	W	D	0.95	41	44.5	17.9	Thioacyl (+88), Dimethyl (+28), Dimethyl (+28)	1601.83	2	-0.0011	-0.71	177	190
130220 PICS Trp#2 wtKLK7_semiTrp_var thioacyl_comb	Uncategorized Sample	wtKLK7_comb	Mudpit_File Name: 130124_PICS_Trp#2_wtK7_Repl1-Top15-CID_5ul_5-45%_135min.raw (F073530)	Serpin H1 OS=Homo sapiens GN=SERPINH1 PE=1 SV=2	P50454	Serpin H1 OS=Homo sapiens GN=SERPINH1 PE=1 SV=2	1	0.000177	46424	3	3	9	Spectrum8122 scans:9963,	AAQTTDGKLPEVTK	W	D	0.95	47.1	44.3	24.7	Thioacyl (+88), Dimethyl (+28), Dimethyl (+28)	1601.83	2	0.00046	0.28	177	190
130220 PICS Trp#2 wtKLK7_semiTrp_var thioacyl_comb	Uncategorized Sample	wtKLK7_comb	Mudpit_File Name: 130124_PICS_Trp#2_wtK7_Repl1-Top15-CID_5ul_5-45%_135min.raw (F073530)	Serpin H1 OS=Homo sapiens GN=SERPINH1 PE=1 SV=2	P50454	Serpin H1 OS=Homo sapiens GN=SERPINH1 PE=1 SV=2	1	0.000177	46424	3	3	9	Spectrum7173 scans:9058,	AAQTTDGKLPEVTK	W	D	0.95	45.8	44.4	17.6	Thioacyl (+88), Dimethyl (+28), Dimethyl (+28)	1601.83	2	-0.00016	-0.1	177	190
130220 PICS Trp#2 wtKLK7_semiTrp_var thioacyl_comb	Uncategorized Sample	wtKLK7_comb	Mudpit_File Name: 130124_PICS_Trp#2_wtK7_Repl1-Top15-CID_5ul_5-45%_135min.raw (F073530)	Serpin H1 OS=Homo sapiens GN=SERPINH1 PE=1 SV=2	P50454	Serpin H1 OS=Homo sapiens GN=SERPINH1 PE=1 SV=2	1	0.000177	46424	3	3	9	Spectrum7518 scans:9438,	AAQTTDGKLPEVTK	W	D	0.95	56	44.5	24	Thioacyl (+88), Dimethyl (+28), Dimethyl (+28)	1601.83	2	-0.002	-1.2	177	190
130220 PICS Trp#2 wtKLK7_semiTrp_var thioacyl_comb	Uncategorized Sample	wtKLK7_comb	Mudpit_File Name: 130124_PICS_Trp#2_wtK7_Repl1-Top15-CID_5ul_5-45%_135min.raw (F073530)	Serpin H1 OS=Homo sapiens GN=SERPINH1 PE=1 SV=2	P50454	Serpin H1 OS=Homo sapiens GN=SERPINH1 PE=1 SV=2	1	0.000177	46424	3	3	9	Spectrum7776 scans:9589,	AAQTTDGKLPEVTK	W	D	0.95	48.6	44.4	20.8	Thioacyl (+88), Dimethyl (+28), Dimethyl (+28)	1601.83	2	-0.00052	-0.33	177	190
130220 PICS Trp#2 wtKLK7_semiTrp_var thioacyl_comb	Uncategorized Sample	wtKLK7_comb	Mudpit_File Name: 130124_PICS_Trp#2_wtK7_Repl1-Top15-CID_5ul_5-45%_135min.raw (F073530)	Transcription intermediary factor 1-beta OS=Homo sapiens GN=TRIM28 PE=1 SV=5	Q13263	Transcription intermediary factor 1-beta OS=Homo sapiens GN=TRIM28 PE=1 SV=5	1	0.000549	88531	13	13	28	Spectrum6478 scans:8254,	AASAAAASAASGSPGPGEGSAGGEK	A	R	0.95	42.3	43.7	23.6	Thioacyl (+88), Dimethyl (+28)	2130.95	2	-0.00076	-0.36	7	31
130220 PICS Trp#2 wtKLK7_semiTrp_var thioacyl_comb	Uncategorized Sample	wtKLK7_comb	Mudpit_File Name: 130124_PICS_Trp#2_wtK7_Repl1-Top15-CID_5ul_5-45%_135min.raw (F073530)	Transcription intermediary factor 1-beta OS=Homo sapiens GN=TRIM28 PE=1 SV=5	Q13263	Transcription intermediary factor 1-beta OS=Homo sapiens GN=TRIM28 PE=1 SV=5	1	0.000549	88531	13	13	28	Spectrum6760 scans:8440,	AASAAAASAASGSPGPGEGSAGGEK	A	R	0.95	63.2	43.8	44.5	Thioacyl (+88), Dimethyl (+28)	2130.95	2	0.0027	1.2	7	31
130220 PICS Trp#2 wtKLK7_semiTrp_var thioacyl_comb	Uncategorized Sample	wtKLK7_comb	Mudpit_File Name: 130124_PICS_Trp#2_wtK7_Repl1-Top15-CID_5ul_5-45%_135min.raw (F073530)	Polypyrimidine tract-binding protein 1 OS=Homo sapiens GN=PTBP1 PE=1 SV=1	P26599	Polypyrimidine tract-binding protein 1 OS=Homo sapiens GN=PTBP1 PE=1 SV=1	1	0.000491	57204.5	9	10	25	Spectrum19998 scans:23098,	AASAAAVDAGMAMAGQSPVLR	L	I	0.95	47.8	45.1	4	Thioacyl (+88), Oxidation (+16)	2047.95	2	0.004	2	165	185
130220 PICS Trp#2 wtKLK7_semiTrp_var thioacyl_comb	Uncategorized Sample	wtKLK7_comb	Mudpit_File Name: 130124_PICS_Trp#2_wtK7_Repl1-Top15-CID_5ul_5-45%_135min.raw (F073530)	Polypyrimidine tract-binding protein 1 OS=Homo sapiens GN=PTBP1 PE=1 SV=1	P26599	Polypyrimidine tract-binding protein 1 OS=Homo sapiens GN=PTBP1 PE=1 SV=1	1	0.000491	57204.5	9	10	25	Spectrum19213 scans:22485,	AASAAAVDAGMAMAGQSPVLR	L	I	0.95	43.5	44.8	6.81	Thioacyl (+88), Oxidation (+16)	2047.95	2	-0.0021	-1	165	185
130220 PICS Trp#2 wtKLK7_semiTrp_var thioacyl_comb	Uncategorized Sample	wtKLK7_comb	Mudpit_File Name: 130124_PICS_Trp#2_wtK7_Repl1-Top15-CID_5ul_5-45%_135min.raw (F073530)	Polypyrimidine tract-binding protein 1 OS=Homo sapiens GN=PTBP1 PE=1 SV=1	P26599	Polypyrimidine tract-binding protein 1 OS=Homo sapiens GN=PTBP1 PE=1 SV=1	1	0.000491	57204.5	9	10	25	Spectrum18996 scans:21999,	AASAAAVDAGMAMAGQSPVLR	L	I	0.95	43.5	45	13	Thioacyl (+88), Oxidation (+16)	2047.95	2	0.00034	0.17	165	185
130220 PICS Trp#2 wtKLK7_semiTrp_var thioacyl_comb	Uncategorized Sample	wtKLK7_comb	Mudpit_File Name: 130124_PICS_Trp#2_wtK7_Repl1-Top15-CID_5ul_5-45%_135min.raw (F073530)	Polypyrimidine tract-binding protein 1 OS=Homo sapiens GN=PTBP1 PE=1 SV=1	P26599	Polypyrimidine tract-binding protein 1 OS=Homo sapiens GN=PTBP1 PE=1 SV=1	1	0.000491	57204.5	9	10	25	Spectrum19977 scans:23075,	AASAAAVDAGMAMAGQSPVLR	L	I	0.95	57.5	45.1	9.97	Thioacyl (+88), Oxidation (+16)	2047.95	2	0.0038	1.8	165	185
130220 PICS Trp#2 wtKLK7_semiTrp_var thioacyl_comb	Uncategorized Sample	wtKLK7_comb	Mudpit_File Name: 130124_PICS_Trp#2_wtK7_Repl1-Top15-CID_5ul_5-45%_135min.raw (F073530)	Polypyrimidine tract-binding protein 1 OS=Homo sapiens GN=PTBP1 PE=1 SV=1	P26599	Polypyrimidine tract-binding protein 1 OS=Homo sapiens GN=PTBP1 PE=1 SV=1	1	0.000491	57204.5	9	10	25	Spectrum19264 scans:22542,	AASAAAVDAGMAMAGQSPVLR	L	I	0.95	49.7	44.9	9.85	Thioacyl (+88), Oxidation (+16)	2047.95	2	0.0013	0.64	165	185
130220 PICS Trp#2 wtKLK7_semiTrp_var thioacyl_comb	Uncategorized Sample	wtKLK7_comb	Mudpit_File Name: 130124_PICS_Trp#2_wtK7_Repl1-Top15-CID_5ul_5-45%_135min.raw (F073530)	Polypyrimidine tract-binding protein 1 OS=Homo sapiens GN=PTBP1 PE=1 SV=1	P26599	Polypyrimidine tract-binding protein 1 OS=Homo sapiens GN=PTBP1 PE=1 SV=1	1	0.000491	57204.5	9	10	25	Spectrum18303 scans:21476,	AASAAAVDAGMAMAGQSPVLR	L	I	0.95	45.7	44.9	6.96	Thioacyl (+88), Oxidation (+16)	2047.95	2	-0.0011	-0.55	165	185
130220 PICS Trp#2 wtKLK7_semiTrp_var thioacyl_comb	Uncategorized Sample	wtKLK7_comb	Mudpit_File Name: 130124_PICS_Trp#2_wtK7_Repl1-Top15-CID_5ul_5-45%_135min.raw (F073530)	Polypyrimidine tract-binding protein 1 OS=Homo sapiens GN=PTBP1 PE=1 SV=1	P26599	Polypyrimidine tract-binding protein 1 OS=Homo sapiens GN=PTBP1 PE=1 SV=1	1	0.000491	57204.5	9	10	25	Spectrum19035 scans:22041,	AASAAAVDAGMAMAGQSPVLR	L	I	0.95	65.4	44.9	7.88	Thioacyl (+88), Oxidation (+16)	2047.95	2	0.0013	0.64	165	185
130220 PICS Trp#2 wtKLK7_semiTrp_var thioacyl_comb	Uncategorized Sample	wtKLK7_comb	Mudpit_File Name: 130124_PICS_Trp#2_wtK7_Repl1-Top15-CID_5ul_5-45%_135min.raw (F073530)	Polypyrimidine tract-binding protein 1 OS=Homo sapiens GN=PTBP1 PE=1 SV=1	P26599	Polypyrimidine tract-binding protein 1 OS=Homo sapiens GN=PTBP1 PE=1 SV=1	1	0.000491	57204.5	9	10	25	Spectrum18338 scans:21514,	AASAAAVDAGMAMAGQSPVLR	L	I	0.95	74.8	45	14.6	Thioacyl (+88), Oxidation (+16)	2047.95	2	-0.00038	-0.19	165	185
130220 PICS Trp#2 wtKLK7_semiTrp_var thioacyl_comb	Uncategorized Sample	wtKLK7_comb	Mudpit_File Name: 130124_PICS_Trp#2_wtK7_Repl1-Top15-CID_5ul_5-45%_135min.raw (F073530)	Polypyrimidine tract-binding protein 1 OS=Homo sapiens GN=PTBP1 PE=1 SV=1	P26599	Polypyrimidine tract-binding protein 1 OS=Homo sapiens GN=PTBP1 PE=1 SV=1	1	0.000491	57204.5	9	10	25	Spectrum21821 scans:25395,	AASAAAVDAGMAMAGQSPVLR	L	I	0.95	48.4	45.1	32.6	Thioacyl (+88)	2031.95	2	-0.002	-1	165	185
130220 PICS Trp#2 wtKLK7_semiTrp_var thioacyl_comb	Uncategorized Sample	wtKLK7_comb	Mudpit_File Name: 130124_PICS_Trp#2_wtK7_Repl1-Top15-CID_5ul_5-45%_135min.raw (F073530)	Polypyrimidine tract-binding protein 1 OS=Homo sapiens GN=PTBP1 PE=1 SV=1	P26599	Polypyrimidine tract-binding protein 1 OS=Homo sapiens GN=PTBP1 PE=1 SV=1	1	0.000491	57204.5	9	10	25	Spectrum22655 scans:26026,	AASAAAVDAGMAMAGQSPVLR	L	I	0.95	57.3	45.2	44.3	Thioacyl (+88)	2031.95	2	0.00075	0.37	165	185
130220 PICS Trp#2 wtKLK7_semiTrp_var thioacyl_comb	Uncategorized Sample	wtKLK7_comb	Mudpit_File Name: 130124_PICS_Trp#2_wtK7_Repl1-Top15-CID_5ul_5-45%_135min.raw (F073530)	Transcription intermediary factor 1-beta OS=Homo sapiens GN=TRIM28 PE=1 SV=5	Q13263	Transcription intermediary factor 1-beta OS=Homo sapiens GN=TRIM28 PE=1 SV=5	1	0.000549	88531	13	13	28	Spectrum2593 scans:3687,	AASAASGSPGPGEGSAGGEK	A	R	0.95	48	42.3	28.9	Thioacyl (+88), Dimethyl (+28)	1759.77	2	-0.00028	-0.16	12	31
130220 PICS Trp#2 wtKLK7_semiTrp_var thioacyl_comb	Uncategorized Sample	wtKLK7_comb	Mudpit_File Name: 130124_PICS_Trp#2_wtK7_Repl1-Top15-CID_5ul_5-45%_135min.raw (F073530)	Protein TFG OS=Homo sapiens GN=TFG PE=1 SV=2	Q92734	Protein TFG OS=Homo sapiens GN=TFG PE=1 SV=2	1	5.89e-05	43430.3	2	2	3	Spectrum19568 scans:22623,	AASMSAFDPLKNQDEINK	M	N	0.95	42	45.6	22.2	Thioacyl (+88), Dimethyl (+28), Dimethyl (+28)	2122.01	2	0.00026	0.12	162	179
130220 PICS Trp#2 wtKLK7_semiTrp_var thioacyl_comb	Uncategorized Sample	wtKLK7_comb	Mudpit_File Name: 130124_PICS_Trp#2_wtK7_Repl1-Top15-CID_5ul_5-45%_135min.raw (F073530)	Poly(rC)-binding protein 1 OS=Homo sapiens GN=PCBP1 PE=1 SV=2	Q15365	Poly(rC)-binding protein 1 OS=Homo sapiens GN=PCBP1 PE=1 SV=2	1	0.000177	37480.2	4	4	9	Spectrum6800 scans:8631,	AASRPPVTLR	T	L	0.95	32.2	40.5	6.88	Thioacyl (+88)	1154.62	2	-0.00041	-0.35	92	101
130220 PICS Trp#2 wtKLK7_semiTrp_var thioacyl_comb	Uncategorized Sample	wtKLK7_comb	Mudpit_File Name: 130124_PICS_Trp#2_wtK7_Repl1-Top15-CID_5ul_5-45%_135min.raw (F073530)	Poly(rC)-binding protein 2 OS=Homo sapiens GN=PCBP2 PE=1 SV=1	Q15366	Poly(rC)-binding protein 2 OS=Homo sapiens GN=PCBP2 PE=1 SV=1	0.999	7.85e-05	38562.9	2	2	4	Spectrum6800 scans:8631,	AASRPPVTLR	T	L	0.95	32.2	40.5	6.88	Thioacyl (+88)	1154.62	2	-0.00041	-0.35	92	101
130220 PICS Trp#2 wtKLK7_semiTrp_var thioacyl_comb	Uncategorized Sample	wtKLK7_comb	Mudpit_File Name: 130124_PICS_Trp#2_wtK7_Repl1-Top15-CID_5ul_5-45%_135min.raw (F073530)	Catenin alpha-1 OS=Homo sapiens GN=CTNNA1 PE=1 SV=1	P35221	Catenin alpha-1 OS=Homo sapiens GN=CTNNA1 PE=1 SV=1	1	7.85e-05	100055	3	3	4	Spectrum22190 scans:25793,	AASVEQATENFLEK	L	G	0.95	37.6	44.4	0	Thioacyl (+88), Dimethyl (+28)	1651.78	2	-0.00098	-0.6	62	75
130220 PICS Trp#2 wtKLK7_semiTrp_var thioacyl_comb	Uncategorized Sample	wtKLK7_comb	Mudpit_File Name: 130124_PICS_Trp#2_wtK7_Repl1-Top15-CID_5ul_5-45%_135min.raw (F073530)	Pumilio domain-containing protein KIAA0020 OS=Homo sapiens GN=KIAA0020 PE=1 SV=3	Q15397	Pumilio domain-containing protein KIAA0020 OS=Homo sapiens GN=KIAA0020 PE=1 SV=3	0.998	9.81e-05	73569	2	2	5	Spectrum3002 scans:4093,	AATGLHPGGK	L	D	0.95	37.4	41.3	15.3	Thioacyl (+88), Dimethyl (+28)	1023.52	2	0.0002	0.19	533	542
130220 PICS Trp#2 wtKLK7_semiTrp_var thioacyl_comb	Uncategorized Sample	wtKLK7_comb	Mudpit_File Name: 130124_PICS_Trp#2_wtK7_Repl1-Top15-CID_5ul_5-45%_135min.raw (F073530)	Pumilio domain-containing protein KIAA0020 OS=Homo sapiens GN=KIAA0020 PE=1 SV=3	Q15397	Pumilio domain-containing protein KIAA0020 OS=Homo sapiens GN=KIAA0020 PE=1 SV=3	0.998	9.81e-05	73569	2	2	5	Spectrum2905 scans:4041,	AATGLHPGGK	L	D	0.95	44.5	41.3	21.6	Thioacyl (+88), Dimethyl (+28)	1023.52	2	-0.00016	-0.16	533	542
130220 PICS Trp#2 wtKLK7_semiTrp_var thioacyl_comb	Uncategorized Sample	wtKLK7_comb	Mudpit_File Name: 130124_PICS_Trp#2_wtK7_Repl1-Top15-CID_5ul_5-45%_135min.raw (F073530)	2-oxoglutarate dehydrogenase, mitochondrial OS=Homo sapiens GN=OGDH PE=1 SV=3	Q02218	2-oxoglutarate dehydrogenase, mitochondrial OS=Homo sapiens GN=OGDH PE=1 SV=3	0.998	9.81e-05	115919	2	2	5	Spectrum14110 scans:16898,	AAVAHAQSLVEAQPNVDK	L	L	0.95	65.6	45.6	50.8	Thioacyl (+88), Dimethyl (+28)	1962.98	2	-0.0007	-0.36	105	122
130220 PICS Trp#2 wtKLK7_semiTrp_var thioacyl_comb	Uncategorized Sample	wtKLK7_comb	Mudpit_File Name: 130124_PICS_Trp#2_wtK7_Repl1-Top15-CID_5ul_5-45%_135min.raw (F073530)	2-oxoglutarate dehydrogenase, mitochondrial OS=Homo sapiens GN=OGDH PE=1 SV=3	Q02218	2-oxoglutarate dehydrogenase, mitochondrial OS=Homo sapiens GN=OGDH PE=1 SV=3	0.998	9.81e-05	115919	2	2	5	Spectrum14638 scans:17269,	AAVAHAQSLVEAQPNVDK	L	L	0.95	77.1	45.6	59.4	Thioacyl (+88), Dimethyl (+28)	1962.98	2	0.001	0.51	105	122
130220 PICS Trp#2 wtKLK7_semiTrp_var thioacyl_comb	Uncategorized Sample	wtKLK7_comb	Mudpit_File Name: 130124_PICS_Trp#2_wtK7_Repl1-Top15-CID_5ul_5-45%_135min.raw (F073530)	2-oxoglutarate dehydrogenase, mitochondrial OS=Homo sapiens GN=OGDH PE=1 SV=3	Q02218	2-oxoglutarate dehydrogenase, mitochondrial OS=Homo sapiens GN=OGDH PE=1 SV=3	0.998	9.81e-05	115919	2	2	5	Spectrum14609 scans:17236,	AAVAHAQSLVEAQPNVDK	L	L	0.95	83.3	45.5	66.7	Thioacyl (+88), Dimethyl (+28)	1962.98	2	0.00052	0.26	105	122
130220 PICS Trp#2 wtKLK7_semiTrp_var thioacyl_comb	Uncategorized Sample	wtKLK7_comb	Mudpit_File Name: 130124_PICS_Trp#2_wtK7_Repl1-Top15-CID_5ul_5-45%_135min.raw (F073530)	2-oxoglutarate dehydrogenase, mitochondrial OS=Homo sapiens GN=OGDH PE=1 SV=3	Q02218	2-oxoglutarate dehydrogenase, mitochondrial OS=Homo sapiens GN=OGDH PE=1 SV=3	0.998	9.81e-05	115919	2	2	5	Spectrum14182 scans:16977,	AAVAHAQSLVEAQPNVDK	L	L	0.95	82.6	45.6	65.9	Thioacyl (+88), Dimethyl (+28)	1962.98	2	-0.00096	-0.49	105	122
130220 PICS Trp#2 wtKLK7_semiTrp_var thioacyl_comb	Uncategorized Sample	wtKLK7_comb	Mudpit_File Name: 130124_PICS_Trp#2_wtK7_Repl1-Top15-CID_5ul_5-45%_135min.raw (F073530)	Importin subunit beta-1 OS=Homo sapiens GN=KPNB1 PE=1 SV=2	Q14974	Importin subunit beta-1 OS=Homo sapiens GN=KPNB1 PE=1 SV=2	1	0.000255	97153.3	7	7	13	Spectrum22198 scans:25538,	AAVGLVGDLCR	L	A	0.95	47.3	43.8	15.3	Thioacyl (+88), Carbamidomethyl (+57)	1217.59	2	-0.00049	-0.4	669	679
130220 PICS Trp#2 wtKLK7_semiTrp_var thioacyl_comb	Uncategorized Sample	wtKLK7_comb	Mudpit_File Name: 130124_PICS_Trp#2_wtK7_Repl1-Top15-CID_5ul_5-45%_135min.raw (F073530)	Ras GTPase-activating-like protein IQGAP1 OS=Homo sapiens GN=IQGAP1 PE=1 SV=1	P46940	Ras GTPase-activating-like protein IQGAP1 OS=Homo sapiens GN=IQGAP1 PE=1 SV=1	1	0.000255	189241	7	7	13	Spectrum22865 scans:26547,	AAVIAINEAIDR	H	R	0.95	47	43.1	15.5	Thioacyl (+88)	1342.69	2	-0.0018	-1.3	219	230
130220 PICS Trp#2 wtKLK7_semiTrp_var thioacyl_comb	Uncategorized Sample	wtKLK7_comb	Mudpit_File Name: 130124_PICS_Trp#2_wtK7_Repl1-Top15-CID_5ul_5-45%_135min.raw (F073530)	Ras GTPase-activating-like protein IQGAP1 OS=Homo sapiens GN=IQGAP1 PE=1 SV=1	P46940	Ras GTPase-activating-like protein IQGAP1 OS=Homo sapiens GN=IQGAP1 PE=1 SV=1	1	0.000255	189241	7	7	13	Spectrum23716 scans:27183,	AAVIAINEAIDR	H	R	0.95	49.1	43.1	10.1	Thioacyl (+88)	1342.69	2	0.00031	0.23	219	230
130220 PICS Trp#2 wtKLK7_semiTrp_var thioacyl_comb	Uncategorized Sample	wtKLK7_comb	Mudpit_File Name: 130124_PICS_Trp#2_wtK7_Repl1-Top15-CID_5ul_5-45%_135min.raw (F073530)	Acetyl-CoA acetyltransferase, cytosolic OS=Homo sapiens GN=ACAT2 PE=1 SV=2	Q9BWD1	Acetyl-CoA acetyltransferase, cytosolic OS=Homo sapiens GN=ACAT2 PE=1 SV=2	1	9.81e-05	41332.4	4	4	5	Spectrum21866 scans:25182,	AAVPVQDLGSTVIK	L	E	0.95	52.7	42.5	32.6	Thioacyl (+88), Dimethyl (+28)	1512.82	2	1.5e-05	0.01	26	39
130220 PICS Trp#2 wtKLK7_semiTrp_var thioacyl_comb	Uncategorized Sample	wtKLK7_comb	Mudpit_File Name: 130124_PICS_Trp#2_wtK7_Repl1-Top15-CID_5ul_5-45%_135min.raw (F073530)	Vinculin OS=Homo sapiens GN=VCL PE=1 SV=4	P18206	Vinculin OS=Homo sapiens GN=VCL PE=1 SV=4	1	3.92e-05	123783	2	2	2	Spectrum16459 scans:19260,	AAVSNLVR	Q	V	0.946	35	43.1	8.48	Thioacyl (+88)	916.48	2	0.00025	0.28	49	56
130220 PICS Trp#2 wtKLK7_semiTrp_var thioacyl_comb	Uncategorized Sample	wtKLK7_comb	Mudpit_File Name: 130124_PICS_Trp#2_wtK7_Repl1-Top15-CID_5ul_5-45%_135min.raw (F073530)	Succinate dehydrogenase [ubiquinone] flavoprotein subunit, mitochondrial OS=Homo sapiens GN=SDHA PE=1 SV=2	P31040	Succinate dehydrogenase [ubiquinone] flavoprotein subunit, mitochondrial OS=Homo sapiens GN=SDHA PE=1 SV=2	1	0.000235	72673.7	5	5	12	Spectrum1780 scans:2750,	ACGEAACASVHGANR	Y	L	0.95	51.2	38.1	39.6	Thioacyl (+88), Carbamidomethyl (+57), Carbamidomethyl (+57)	1617.64	2	-7.6e-05	-0.047	437	451
130220 PICS Trp#2 wtKLK7_semiTrp_var thioacyl_comb	Uncategorized Sample	wtKLK7_comb	Mudpit_File Name: 130124_PICS_Trp#2_wtK7_Repl1-Top15-CID_5ul_5-45%_135min.raw (F073530)	Succinate dehydrogenase [ubiquinone] flavoprotein subunit, mitochondrial OS=Homo sapiens GN=SDHA PE=1 SV=2	P31040	Succinate dehydrogenase [ubiquinone] flavoprotein subunit, mitochondrial OS=Homo sapiens GN=SDHA PE=1 SV=2	1	0.000235	72673.7	5	5	12	Spectrum1849 scans:2789,	ACGEAACASVHGANR	Y	L	0.95	63.1	38.2	51	Thioacyl (+88), Carbamidomethyl (+57), Carbamidomethyl (+57)	1617.65	2	0.0014	0.86	437	451
130220 PICS Trp#2 wtKLK7_semiTrp_var thioacyl_comb	Uncategorized Sample	wtKLK7_comb	Mudpit_File Name: 130124_PICS_Trp#2_wtK7_Repl1-Top15-CID_5ul_5-45%_135min.raw (F073530)	Succinate dehydrogenase [ubiquinone] flavoprotein subunit, mitochondrial OS=Homo sapiens GN=SDHA PE=1 SV=2	P31040	Succinate dehydrogenase [ubiquinone] flavoprotein subunit, mitochondrial OS=Homo sapiens GN=SDHA PE=1 SV=2	1	0.000235	72673.7	5	5	12	Spectrum1664 scans:2625,	ACGEAACASVHGANR	Y	L	0.95	64.5	38.2	48.7	Thioacyl (+88), Carbamidomethyl (+57), Carbamidomethyl (+57)	1617.65	2	0.00052	0.32	437	451
130220 PICS Trp#2 wtKLK7_semiTrp_var thioacyl_comb	Uncategorized Sample	wtKLK7_comb	Mudpit_File Name: 130124_PICS_Trp#2_wtK7_Repl1-Top15-CID_5ul_5-45%_135min.raw (F073530)	Succinate dehydrogenase [ubiquinone] flavoprotein subunit, mitochondrial OS=Homo sapiens GN=SDHA PE=1 SV=2	P31040	Succinate dehydrogenase [ubiquinone] flavoprotein subunit, mitochondrial OS=Homo sapiens GN=SDHA PE=1 SV=2	1	0.000235	72673.7	5	5	12	Spectrum1764 scans:2698,	ACGEAACASVHGANR	Y	L	0.95	73.7	38.2	58.8	Thioacyl (+88), Carbamidomethyl (+57), Carbamidomethyl (+57)	1617.64	2	4.4e-05	0.027	437	451
130220 PICS Trp#2 wtKLK7_semiTrp_var thioacyl_comb	Uncategorized Sample	wtKLK7_comb	Mudpit_File Name: 130124_PICS_Trp#2_wtK7_Repl1-Top15-CID_5ul_5-45%_135min.raw (F073530)	T-complex protein 1 subunit gamma OS=Homo sapiens GN=CCT3 PE=1 SV=4	P49368	T-complex protein 1 subunit gamma OS=Homo sapiens GN=CCT3 PE=1 SV=4	1	0.000196	60517.4	3	4	10	Spectrum16144 scans:19126,	ACNIALDAVK	L	M	0.95	45.3	44.1	14.4	Thioacyl (+88), Carbamidomethyl (+57), Dimethyl (+28)	1189.58	2	-0.0017	-1.5	172	181
130220 PICS Trp#2 wtKLK7_semiTrp_var thioacyl_comb	Uncategorized Sample	wtKLK7_comb	Mudpit_File Name: 130124_PICS_Trp#2_wtK7_Repl1-Top15-CID_5ul_5-45%_135min.raw (F073530)	T-complex protein 1 subunit gamma OS=Homo sapiens GN=CCT3 PE=1 SV=4	P49368	T-complex protein 1 subunit gamma OS=Homo sapiens GN=CCT3 PE=1 SV=4	1	0.000196	60517.4	3	4	10	Spectrum16712 scans:19534,	ACNIALDAVK	L	M	0.95	41.5	44.1	1.78	Thioacyl (+88), Carbamidomethyl (+57), Dimethyl (+28)	1189.58	2	-0.00089	-0.75	172	181
130220 PICS Trp#2 wtKLK7_semiTrp_var thioacyl_comb	Uncategorized Sample	wtKLK7_comb	Mudpit_File Name: 130124_PICS_Trp#2_wtK7_Repl1-Top15-CID_5ul_5-45%_135min.raw (F073530)	DNA replication licensing factor MCM5 OS=Homo sapiens GN=MCM5 PE=1 SV=5	P33992	DNA replication licensing factor MCM5 OS=Homo sapiens GN=MCM5 PE=1 SV=5	1	9.81e-05	82270.3	2	2	5	Spectrum18570 scans:21769,	ADGGVVCIDEFDK	L	M	0.95	30.7	41.7	12.9	Thioacyl (+88), Carbamidomethyl (+57), Dimethyl (+28)	1539.66	2	-0.001	-0.66	437	449
130220 PICS Trp#2 wtKLK7_semiTrp_var thioacyl_comb	Uncategorized Sample	wtKLK7_comb	Mudpit_File Name: 130124_PICS_Trp#2_wtK7_Repl1-Top15-CID_5ul_5-45%_135min.raw (F073530)	Profilin-1 OS=Homo sapiens GN=PFN1 PE=1 SV=2	P07737	Profilin-1 OS=Homo sapiens GN=PFN1 PE=1 SV=2	1	0.000353	15036.3	4	6	18	Spectrum10739 scans:13041,	ADGTCQDAAIVGYK	M	D	0.95	44.5	42.5	28.8	Thioacyl (+88), Carbamidomethyl (+57), Dimethyl (+28)	1583.69	2	-0.0013	-0.81	13	26
130220 PICS Trp#2 wtKLK7_semiTrp_var thioacyl_comb	Uncategorized Sample	wtKLK7_comb	Mudpit_File Name: 130124_PICS_Trp#2_wtK7_Repl1-Top15-CID_5ul_5-45%_135min.raw (F073530)	Polypyrimidine tract-binding protein 1 OS=Homo sapiens GN=PTBP1 PE=1 SV=1	P26599	Polypyrimidine tract-binding protein 1 OS=Homo sapiens GN=PTBP1 PE=1 SV=1	1	0.000491	57204.5	9	10	25	Spectrum1090 scans:1997,	ADPVSAQHAK	Y	L	0.95	39.9	42.5	13.8	Thioacyl (+88), Dimethyl (+28)	1138.54	2	-0.00022	-0.2	229	238
130220 PICS Trp#2 wtKLK7_semiTrp_var thioacyl_comb	Uncategorized Sample	wtKLK7_comb	Mudpit_File Name: 130124_PICS_Trp#2_wtK7_Repl1-Top15-CID_5ul_5-45%_135min.raw (F073530)	Heat shock 70 kDa protein 1A/1B OS=Homo sapiens GN=HSPA1A PE=1 SV=5	P08107	Heat shock 70 kDa protein 1A/1B OS=Homo sapiens GN=HSPA1A PE=1 SV=5	1	0.00175	70036	13	18	89	Spectrum626 scans:1466,	AEKDEFEHK	L	R	0.95	36.5	43	14.8	Thioacyl (+88), Dimethyl (+28), Dimethyl (+28)	1275.58	2	0.00026	0.2	587	595
130220 PICS Trp#2 wtKLK7_semiTrp_var thioacyl_comb	Uncategorized Sample	wtKLK7_comb	Mudpit_File Name: 130124_PICS_Trp#2_wtK7_Repl1-Top15-CID_5ul_5-45%_135min.raw (F073530)	T-complex protein 1 subunit delta OS=Homo sapiens GN=CCT4 PE=1 SV=4	P50991	T-complex protein 1 subunit delta OS=Homo sapiens GN=CCT4 PE=1 SV=4	0.998	3.92e-05	57907.9	2	2	2	Spectrum21501 scans:25050,	AENAGLNPISTVTELR	L	N	0.95	62	44.9	35.5	Thioacyl (+88)	1771.88	2	-0.0014	-0.77	466	481
130220 PICS Trp#2 wtKLK7_semiTrp_var thioacyl_comb	Uncategorized Sample	wtKLK7_comb	Mudpit_File Name: 130124_PICS_Trp#2_wtK7_Repl1-Top15-CID_5ul_5-45%_135min.raw (F073530)	Aspartate aminotransferase, cytoplasmic OS=Homo sapiens GN=GOT1 PE=1 SV=3	P17174	Aspartate aminotransferase, cytoplasmic OS=Homo sapiens GN=GOT1 PE=1 SV=3	1	7.85e-05	46230.1	3	3	4	Spectrum21225 scans:24753,	AEVPQAQPVLVFK	F	L	0.95	41.9	42.5	17.7	Thioacyl (+88), Dimethyl (+28)	1540.83	2	-0.0019	-1.2	8	20
130220 PICS Trp#2 wtKLK7_semiTrp_var thioacyl_comb	Uncategorized Sample	wtKLK7_comb	Mudpit_File Name: 130124_PICS_Trp#2_wtK7_Repl1-Top15-CID_5ul_5-45%_135min.raw (F073530)	NHL repeat-containing protein 2 OS=Homo sapiens GN=NHLRC2 PE=1 SV=1	Q8NBF2	NHL repeat-containing protein 2 OS=Homo sapiens GN=NHLRC2 PE=1 SV=1	1	9.81e-05	79427.5	3	3	5	Spectrum18136 scans:21291,	AFGDVDGVGINAK	F	L	0.95	48	44.2	16	Thioacyl (+88), Dimethyl (+28)	1377.66	2	-0.00052	-0.38	461	473
130220 PICS Trp#2 wtKLK7_semiTrp_var thioacyl_comb	Uncategorized Sample	wtKLK7_comb	Mudpit_File Name: 130124_PICS_Trp#2_wtK7_Repl1-Top15-CID_5ul_5-45%_135min.raw (F073530)	NHL repeat-containing protein 2 OS=Homo sapiens GN=NHLRC2 PE=1 SV=1	Q8NBF2	NHL repeat-containing protein 2 OS=Homo sapiens GN=NHLRC2 PE=1 SV=1	1	9.81e-05	79427.5	3	3	5	Spectrum18849 scans:21839,	AFGDVDGVGINAK	F	L	0.95	53.8	44.2	30.3	Thioacyl (+88), Dimethyl (+28)	1377.66	2	0.00094	0.68	461	473
130220 PICS Trp#2 wtKLK7_semiTrp_var thioacyl_comb	Uncategorized Sample	wtKLK7_comb	Mudpit_File Name: 130124_PICS_Trp#2_wtK7_Repl1-Top15-CID_5ul_5-45%_135min.raw (F073530)	Dynactin subunit 1 OS=Homo sapiens GN=DCTN1 PE=1 SV=3	Q14203	Dynactin subunit 1 OS=Homo sapiens GN=DCTN1 PE=1 SV=3	0.998	3.92e-05	141680	2	2	2	Spectrum22414 scans:25769,	AFGPQVSDTLLDCR	L	K	0.95	36.1	43.6	17.1	Thioacyl (+88), Carbamidomethyl (+57)	1665.75	2	0.00041	0.25	818	831
130220 PICS Trp#2 wtKLK7_semiTrp_var thioacyl_comb	Uncategorized Sample	wtKLK7_comb	Mudpit_File Name: 130124_PICS_Trp#2_wtK7_Repl1-Top15-CID_5ul_5-45%_135min.raw (F073530)	Insulin-like growth factor 2 mRNA-binding protein 1 OS=Homo sapiens GN=IGF2BP1 PE=1 SV=2	Q9NZI8	Insulin-like growth factor 2 mRNA-binding protein 1 OS=Homo sapiens GN=IGF2BP1 PE=1 SV=2	1	0.000275	63462.5	4	4	14	Spectrum18201 scans:21142,	AFVDCPDEHWAMK	Y	A	0.95	37.8	39.8	12.9	Thioacyl (+88), Carbamidomethyl (+57), Dimethyl (+28)	1720.71	2	0.0016	0.92	40	52
130220 PICS Trp#2 wtKLK7_semiTrp_var thioacyl_comb	Uncategorized Sample	wtKLK7_comb	Mudpit_File Name: 130124_PICS_Trp#2_wtK7_Repl1-Top15-CID_5ul_5-45%_135min.raw (F073530)	Insulin-like growth factor 2 mRNA-binding protein 1 OS=Homo sapiens GN=IGF2BP1 PE=1 SV=2	Q9NZI8	Insulin-like growth factor 2 mRNA-binding protein 1 OS=Homo sapiens GN=IGF2BP1 PE=1 SV=2	1	0.000275	63462.5	4	4	14	Spectrum17570 scans:20679,	AFVDCPDEHWAMK	Y	A	0.95	32.5	39.6	3.87	Thioacyl (+88), Carbamidomethyl (+57), Dimethyl (+28)	1720.7	2	-0.0012	-0.7	40	52
130220 PICS Trp#2 wtKLK7_semiTrp_var thioacyl_comb	Uncategorized Sample	wtKLK7_comb	Mudpit_File Name: 130124_PICS_Trp#2_wtK7_Repl1-Top15-CID_5ul_5-45%_135min.raw (F073530)	Insulin-like growth factor 2 mRNA-binding protein 1 OS=Homo sapiens GN=IGF2BP1 PE=1 SV=2	Q9NZI8	Insulin-like growth factor 2 mRNA-binding protein 1 OS=Homo sapiens GN=IGF2BP1 PE=1 SV=2	1	0.000275	63462.5	4	4	14	Spectrum17918 scans:21055,	AFVDCPDEHWAMK	Y	A	0.95	33.8	39.6	18.9	Thioacyl (+88), Carbamidomethyl (+57), Dimethyl (+28)	1720.7	2	-0.0011	-0.63	40	52
130220 PICS Trp#2 wtKLK7_semiTrp_var thioacyl_comb	Uncategorized Sample	wtKLK7_comb	Mudpit_File Name: 130124_PICS_Trp#2_wtK7_Repl1-Top15-CID_5ul_5-45%_135min.raw (F073530)	Insulin-like growth factor 2 mRNA-binding protein 1 OS=Homo sapiens GN=IGF2BP1 PE=1 SV=2	Q9NZI8	Insulin-like growth factor 2 mRNA-binding protein 1 OS=Homo sapiens GN=IGF2BP1 PE=1 SV=2	1	0.000275	63462.5	4	4	14	Spectrum18515 scans:21480,	AFVDCPDEHWAMK	Y	A	0.95	39.5	39.7	25.7	Thioacyl (+88), Carbamidomethyl (+57), Dimethyl (+28)	1720.71	2	0.00075	0.44	40	52
130220 PICS Trp#2 wtKLK7_semiTrp_var thioacyl_comb	Uncategorized Sample	wtKLK7_comb	Mudpit_File Name: 130124_PICS_Trp#2_wtK7_Repl1-Top15-CID_5ul_5-45%_135min.raw (F073530)	Insulin-like growth factor 2 mRNA-binding protein 1 OS=Homo sapiens GN=IGF2BP1 PE=1 SV=2	Q9NZI8	Insulin-like growth factor 2 mRNA-binding protein 1 OS=Homo sapiens GN=IGF2BP1 PE=1 SV=2	1	0.000275	63462.5	4	4	14	Spectrum17881 scans:21015,	AFVDCPDEHWAMK	Y	A	0.95	36.3	39.6	19	Thioacyl (+88), Carbamidomethyl (+57), Dimethyl (+28)	1720.7	2	-0.00059	-0.34	40	52
130220 PICS Trp#2 wtKLK7_semiTrp_var thioacyl_comb	Uncategorized Sample	wtKLK7_comb	Mudpit_File Name: 130124_PICS_Trp#2_wtK7_Repl1-Top15-CID_5ul_5-45%_135min.raw (F073530)	Insulin-like growth factor 2 mRNA-binding protein 1 OS=Homo sapiens GN=IGF2BP1 PE=1 SV=2	Q9NZI8	Insulin-like growth factor 2 mRNA-binding protein 1 OS=Homo sapiens GN=IGF2BP1 PE=1 SV=2	1	0.000275	63462.5	4	4	14	Spectrum18546 scans:21513,	AFVDCPDEHWAMK	Y	A	0.95	42.2	39.8	22.2	Thioacyl (+88), Carbamidomethyl (+57), Dimethyl (+28)	1720.71	2	0.00099	0.57	40	52
130220 PICS Trp#2 wtKLK7_semiTrp_var thioacyl_comb	Uncategorized Sample	wtKLK7_comb	Mudpit_File Name: 130124_PICS_Trp#2_wtK7_Repl1-Top15-CID_5ul_5-45%_135min.raw (F073530)	Serine/arginine-rich splicing factor 1 OS=Homo sapiens GN=SRSF1 PE=1 SV=2	Q07955	Serine/arginine-rich splicing factor 1 OS=Homo sapiens GN=SRSF1 PE=1 SV=2	0.998	7.85e-05	27727.1	2	2	4	Spectrum22182 scans:25521,	AFVEFEDPR	F	D	0.95	39.4	41.5	22.2	Thioacyl (+88)	1196.52	2	-6.5e-05	-0.055	57	65
130220 PICS Trp#2 wtKLK7_semiTrp_var thioacyl_comb	Uncategorized Sample	wtKLK7_comb	Mudpit_File Name: 130124_PICS_Trp#2_wtK7_Repl1-Top15-CID_5ul_5-45%_135min.raw (F073530)	Serine/arginine-rich splicing factor 1 OS=Homo sapiens GN=SRSF1 PE=1 SV=2	Q07955	Serine/arginine-rich splicing factor 1 OS=Homo sapiens GN=SRSF1 PE=1 SV=2	0.998	7.85e-05	27727.1	2	2	4	Spectrum21319 scans:24855,	AFVEFEDPR	F	D	0.95	51.4	41.5	26.3	Thioacyl (+88)	1196.52	2	-0.0012	-0.97	57	65
130220 PICS Trp#2 wtKLK7_semiTrp_var thioacyl_comb	Uncategorized Sample	wtKLK7_comb	Mudpit_File Name: 130124_PICS_Trp#2_wtK7_Repl1-Top15-CID_5ul_5-45%_135min.raw (F073530)	Phosphatidylethanolamine-binding protein 1 OS=Homo sapiens GN=PEBP1 PE=1 SV=3	P30086	Phosphatidylethanolamine-binding protein 1 OS=Homo sapiens GN=PEBP1 PE=1 SV=3	1	0.000118	21038.9	3	3	6	Spectrum11983 scans:14260,	AGAAVDELGK	Y	V	0.95	48.4	43.1	7.95	Thioacyl (+88), Dimethyl (+28)	1045.51	2	0.00038	0.36	30	39
130220 PICS Trp#2 wtKLK7_semiTrp_var thioacyl_comb	Uncategorized Sample	wtKLK7_comb	Mudpit_File Name: 130124_PICS_Trp#2_wtK7_Repl1-Top15-CID_5ul_5-45%_135min.raw (F073530)	Phosphatidylethanolamine-binding protein 1 OS=Homo sapiens GN=PEBP1 PE=1 SV=3	P30086	Phosphatidylethanolamine-binding protein 1 OS=Homo sapiens GN=PEBP1 PE=1 SV=3	1	0.000118	21038.9	3	3	6	Spectrum11545 scans:13960,	AGAAVDELGK	Y	V	0.95	56.6	43.4	12.3	Thioacyl (+88), Dimethyl (+28)	1045.51	2	-0.00046	-0.44	30	39
130220 PICS Trp#2 wtKLK7_semiTrp_var thioacyl_comb	Uncategorized Sample	wtKLK7_comb	Mudpit_File Name: 130124_PICS_Trp#2_wtK7_Repl1-Top15-CID_5ul_5-45%_135min.raw (F073530)	Small glutamine-rich tetratricopeptide repeat-containing protein alpha OS=Homo sapiens GN=SGTA PE=1 SV=1	O43765	Small glutamine-rich tetratricopeptide repeat-containing protein alpha OS=Homo sapiens GN=SGTA PE=1 SV=1	0.999	5.89e-05	34045.9	2	2	3	Spectrum3305 scans:4432,	AGAVQDCER	Y	A	0.95	33	38.5	10.6	Thioacyl (+88), Carbamidomethyl (+57)	1092.43	2	-0.00021	-0.19	142	150
130220 PICS Trp#2 wtKLK7_semiTrp_var thioacyl_comb	Uncategorized Sample	wtKLK7_comb	Mudpit_File Name: 130124_PICS_Trp#2_wtK7_Repl1-Top15-CID_5ul_5-45%_135min.raw (F073530)	Small glutamine-rich tetratricopeptide repeat-containing protein alpha OS=Homo sapiens GN=SGTA PE=1 SV=1	O43765	Small glutamine-rich tetratricopeptide repeat-containing protein alpha OS=Homo sapiens GN=SGTA PE=1 SV=1	0.999	5.89e-05	34045.9	2	2	3	Spectrum3186 scans:4365,	AGAVQDCER	Y	A	0.95	36.5	38.5	0	Thioacyl (+88), Carbamidomethyl (+57)	1092.43	2	-0.00057	-0.52	142	150
130220 PICS Trp#2 wtKLK7_semiTrp_var thioacyl_comb	Uncategorized Sample	wtKLK7_comb	Mudpit_File Name: 130124_PICS_Trp#2_wtK7_Repl1-Top15-CID_5ul_5-45%_135min.raw (F073530)	Filamin-A OS=Homo sapiens GN=FLNA PE=1 SV=4	P21333	Filamin-A OS=Homo sapiens GN=FLNA PE=1 SV=4	1	0.000255	280711	8	8	13	Spectrum10212 scans:12444,	AGDQPSVQPPLR	L	S	0.95	35	43.7	12.2	Thioacyl (+88)	1351.65	2	-0.00089	-0.65	1742	1753
130220 PICS Trp#2 wtKLK7_semiTrp_var thioacyl_comb	Uncategorized Sample	wtKLK7_comb	Mudpit_File Name: 130124_PICS_Trp#2_wtK7_Repl1-Top15-CID_5ul_5-45%_135min.raw (F073530)	Regulator of chromosome condensation OS=Homo sapiens GN=RCC1 PE=1 SV=1	P18754	Regulator of chromosome condensation OS=Homo sapiens GN=RCC1 PE=1 SV=1	1	0.000118	44949.8	2	2	6	Spectrum2931 scans:4013,	AGDSHTAALTDDGR	S	V	0.95	57.8	40.4	44	Thioacyl (+88)	1473.62	2	-0.00033	-0.22	126	139
130220 PICS Trp#2 wtKLK7_semiTrp_var thioacyl_comb	Uncategorized Sample	wtKLK7_comb	Mudpit_File Name: 130124_PICS_Trp#2_wtK7_Repl1-Top15-CID_5ul_5-45%_135min.raw (F073530)	Regulator of chromosome condensation OS=Homo sapiens GN=RCC1 PE=1 SV=1	P18754	Regulator of chromosome condensation OS=Homo sapiens GN=RCC1 PE=1 SV=1	1	0.000118	44949.8	2	2	6	Spectrum2779 scans:3897,	AGDSHTAALTDDGR	S	V	0.95	69.8	40.2	44	Thioacyl (+88)	1473.61	2	-0.002	-1.4	126	139
130220 PICS Trp#2 wtKLK7_semiTrp_var thioacyl_comb	Uncategorized Sample	wtKLK7_comb	Mudpit_File Name: 130124_PICS_Trp#2_wtK7_Repl1-Top15-CID_5ul_5-45%_135min.raw (F073530)	Regulator of chromosome condensation OS=Homo sapiens GN=RCC1 PE=1 SV=1	P18754	Regulator of chromosome condensation OS=Homo sapiens GN=RCC1 PE=1 SV=1	1	0.000118	44949.8	2	2	6	Spectrum2789 scans:3908,	AGDSHTAALTDDGR	S	V	0.95	70.1	40.4	52.5	Thioacyl (+88)	1473.62	2	-0.00033	-0.22	126	139
130220 PICS Trp#2 wtKLK7_semiTrp_var thioacyl_comb	Uncategorized Sample	wtKLK7_comb	Mudpit_File Name: 130124_PICS_Trp#2_wtK7_Repl1-Top15-CID_5ul_5-45%_135min.raw (F073530)	T-complex protein 1 subunit eta OS=Homo sapiens GN=CCT7 PE=1 SV=2	Q99832	T-complex protein 1 subunit eta OS=Homo sapiens GN=CCT7 PE=1 SV=2	1	0.000118	59349.8	3	3	6	Spectrum12175 scans:14696,	AGFEMQPK	Y	K	0.95	39.4	42	17.5	Thioacyl (+88), Dimethyl (+28)	1022.46	2	-0.00086	-0.85	223	230
130220 PICS Trp#2 wtKLK7_semiTrp_var thioacyl_comb	Uncategorized Sample	wtKLK7_comb	Mudpit_File Name: 130124_PICS_Trp#2_wtK7_Repl1-Top15-CID_5ul_5-45%_135min.raw (F073530)	Heterogeneous nuclear ribonucleoprotein K OS=Homo sapiens GN=HNRNPK PE=1 SV=1	P61978	Heterogeneous nuclear ribonucleoprotein K OS=Homo sapiens GN=HNRNPK PE=1 SV=1	1	0.000235	50960.5	8	8	12	Spectrum13757 scans:16490,	AGGIIGVK	L	G	0.95	49.2	41.1	1.77	Thioacyl (+88), Dimethyl (+28)	829.47	2	-0.00084	-1	156	163
130220 PICS Trp#2 wtKLK7_semiTrp_var thioacyl_comb	Uncategorized Sample	wtKLK7_comb	Mudpit_File Name: 130124_PICS_Trp#2_wtK7_Repl1-Top15-CID_5ul_5-45%_135min.raw (F073530)	Heterogeneous nuclear ribonucleoprotein K OS=Homo sapiens GN=HNRNPK PE=1 SV=1	P61978	Heterogeneous nuclear ribonucleoprotein K OS=Homo sapiens GN=HNRNPK PE=1 SV=1	1	0.000235	50960.5	8	8	12	Spectrum14332 scans:16921,	AGGIIGVK	L	G	0.95	60	41.1	9.82	Thioacyl (+88), Dimethyl (+28)	829.47	2	0.00056	0.67	156	163
130220 PICS Trp#2 wtKLK7_semiTrp_var thioacyl_comb	Uncategorized Sample	wtKLK7_comb	Mudpit_File Name: 130124_PICS_Trp#2_wtK7_Repl1-Top15-CID_5ul_5-45%_135min.raw (F073530)	ADP/ATP translocase 2 OS=Homo sapiens GN=SLC25A5 PE=1 SV=7	P05141	ADP/ATP translocase 2 OS=Homo sapiens GN=SLC25A5 PE=1 SV=7	1	0.000137	32835.5	4	4	7	Spectrum11602 scans:14027,	AGGVAAAISK	L	T	0.95	36.3	43.5	1.81	Thioacyl (+88), Dimethyl (+28)	959.51	2	-0.00028	-0.3	14	23
130220 PICS Trp#2 wtKLK7_semiTrp_var thioacyl_comb	Uncategorized Sample	wtKLK7_comb	Mudpit_File Name: 130124_PICS_Trp#2_wtK7_Repl1-Top15-CID_5ul_5-45%_135min.raw (F073530)	ADP/ATP translocase 2 OS=Homo sapiens GN=SLC25A5 PE=1 SV=7	P05141	ADP/ATP translocase 2 OS=Homo sapiens GN=SLC25A5 PE=1 SV=7	1	0.000137	32835.5	4	4	7	Spectrum12281 scans:14598,	AGGVAAAISK	L	T	0.95	47.5	43.5	18.8	Thioacyl (+88), Dimethyl (+28)	959.51	2	0.0004	0.41	14	23
130220 PICS Trp#2 wtKLK7_semiTrp_var thioacyl_comb	Uncategorized Sample	wtKLK7_comb	Mudpit_File Name: 130124_PICS_Trp#2_wtK7_Repl1-Top15-CID_5ul_5-45%_135min.raw (F073530)	ADP/ATP translocase 2 OS=Homo sapiens GN=SLC25A5 PE=1 SV=7	P05141	ADP/ATP translocase 2 OS=Homo sapiens GN=SLC25A5 PE=1 SV=7	1	0.000137	32835.5	4	4	7	Spectrum11846 scans:14311,	AGGVAAAISK	L	T	0.95	43.1	43.5	6.95	Thioacyl (+88), Dimethyl (+28)	959.51	2	-0.00014	-0.15	14	23
130220 PICS Trp#2 wtKLK7_semiTrp_var thioacyl_comb	Uncategorized Sample	wtKLK7_comb	Mudpit_File Name: 130124_PICS_Trp#2_wtK7_Repl1-Top15-CID_5ul_5-45%_135min.raw (F073530)	60S ribosomal protein L4 OS=Homo sapiens GN=RPL4 PE=1 SV=5	P36578	60S ribosomal protein L4 OS=Homo sapiens GN=RPL4 PE=1 SV=5	1	0.000118	47681.1	2	2	6	Spectrum3161 scans:4274,	AGHQTSAESWGTGR	L	A	0.95	47.2	40.8	33	Thioacyl (+88)	1531.65	2	-2.5e-05	-0.017	58	71
130220 PICS Trp#2 wtKLK7_semiTrp_var thioacyl_comb	Uncategorized Sample	wtKLK7_comb	Mudpit_File Name: 130124_PICS_Trp#2_wtK7_Repl1-Top15-CID_5ul_5-45%_135min.raw (F073530)	60S ribosomal protein L4 OS=Homo sapiens GN=RPL4 PE=1 SV=5	P36578	60S ribosomal protein L4 OS=Homo sapiens GN=RPL4 PE=1 SV=5	1	0.000118	47681.1	2	2	6	Spectrum3278 scans:4471,	AGHQTSAESWGTGR	L	A	0.95	48.8	40.7	34.8	Thioacyl (+88)	1531.65	2	-0.00099	-0.64	58	71
130220 PICS Trp#2 wtKLK7_semiTrp_var thioacyl_comb	Uncategorized Sample	wtKLK7_comb	Mudpit_File Name: 130124_PICS_Trp#2_wtK7_Repl1-Top15-CID_5ul_5-45%_135min.raw (F073530)	Septin-6 OS=Homo sapiens GN=SEPT6 PE=1 SV=4	Q14141	Septin-6 OS=Homo sapiens GN=SEPT6 PE=1 SV=4	1	0.000216	49699.6	3	5	11	Spectrum18548 scans:21515,	AGHVGFDSLPDQLVNK	L	S	0.95	45.2	44.9	32.1	Thioacyl (+88), Dimethyl (+28)	1811.89	2	0.00068	0.37	20	35
130220 PICS Trp#2 wtKLK7_semiTrp_var thioacyl_comb	Uncategorized Sample	wtKLK7_comb	Mudpit_File Name: 130124_PICS_Trp#2_wtK7_Repl1-Top15-CID_5ul_5-45%_135min.raw (F073530)	Septin-6 OS=Homo sapiens GN=SEPT6 PE=1 SV=4	Q14141	Septin-6 OS=Homo sapiens GN=SEPT6 PE=1 SV=4	1	0.000216	49699.6	3	5	11	Spectrum18536 scans:21502,	AGHVGFDSLPDQLVNK	L	S	0.95	54.4	44.9	45	Thioacyl (+88), Dimethyl (+28)	1811.89	2	0.00092	0.5	20	35
130220 PICS Trp#2 wtKLK7_semiTrp_var thioacyl_comb	Uncategorized Sample	wtKLK7_comb	Mudpit_File Name: 130124_PICS_Trp#2_wtK7_Repl1-Top15-CID_5ul_5-45%_135min.raw (F073530)	Septin-6 OS=Homo sapiens GN=SEPT6 PE=1 SV=4	Q14141	Septin-6 OS=Homo sapiens GN=SEPT6 PE=1 SV=4	1	0.000216	49699.6	3	5	11	Spectrum17904 scans:21040,	AGHVGFDSLPDQLVNK	L	S	0.95	52.4	44.9	41.3	Thioacyl (+88), Dimethyl (+28)	1811.89	2	5.5e-05	0.03	20	35
130220 PICS Trp#2 wtKLK7_semiTrp_var thioacyl_comb	Uncategorized Sample	wtKLK7_comb	Mudpit_File Name: 130124_PICS_Trp#2_wtK7_Repl1-Top15-CID_5ul_5-45%_135min.raw (F073530)	Septin-6 OS=Homo sapiens GN=SEPT6 PE=1 SV=4	Q14141	Septin-6 OS=Homo sapiens GN=SEPT6 PE=1 SV=4	1	0.000216	49699.6	3	5	11	Spectrum17896 scans:21031,	AGHVGFDSLPDQLVNK	L	S	0.95	56.9	44.8	9.55	Thioacyl (+88), Deamidated (+1), Dimethyl (+28)	1812.89	2	0.017	9.6	20	35
130220 PICS Trp#2 wtKLK7_semiTrp_var thioacyl_comb	Uncategorized Sample	wtKLK7_comb	Mudpit_File Name: 130124_PICS_Trp#2_wtK7_Repl1-Top15-CID_5ul_5-45%_135min.raw (F073530)	Poly(rC)-binding protein 1 OS=Homo sapiens GN=PCBP1 PE=1 SV=2	Q15365	Poly(rC)-binding protein 1 OS=Homo sapiens GN=PCBP1 PE=1 SV=2	1	0.000177	37480.2	4	4	9	Spectrum7597 scans:9394,	AGIDSSSPEVK	F	G	0.95	43.2	43.5	16.7	Thioacyl (+88), Dimethyl (+28)	1204.57	2	0.00038	0.31	258	268
130220 PICS Trp#2 wtKLK7_semiTrp_var thioacyl_comb	Uncategorized Sample	wtKLK7_comb	Mudpit_File Name: 130124_PICS_Trp#2_wtK7_Repl1-Top15-CID_5ul_5-45%_135min.raw (F073530)	Poly(rC)-binding protein 1 OS=Homo sapiens GN=PCBP1 PE=1 SV=2	Q15365	Poly(rC)-binding protein 1 OS=Homo sapiens GN=PCBP1 PE=1 SV=2	1	0.000177	37480.2	4	4	9	Spectrum7303 scans:9207,	AGIDSSSPEVK	F	G	0.95	48.3	43.5	18.3	Thioacyl (+88), Dimethyl (+28)	1204.56	2	-0.00046	-0.39	258	268
130220 PICS Trp#2 wtKLK7_semiTrp_var thioacyl_comb	Uncategorized Sample	wtKLK7_comb	Mudpit_File Name: 130124_PICS_Trp#2_wtK7_Repl1-Top15-CID_5ul_5-45%_135min.raw (F073530)	Poly [ADP-ribose] polymerase 1 OS=Homo sapiens GN=PARP1 PE=1 SV=4	P09874	Poly [ADP-ribose] polymerase 1 OS=Homo sapiens GN=PARP1 PE=1 SV=4	1	0.000255	113070	6	7	13	Spectrum21062 scans:24293,	AGILSQGLR	F	I	0.95	42.2	43	10.3	Thioacyl (+88)	1001.53	2	-0.00015	-0.14	870	878
130220 PICS Trp#2 wtKLK7_semiTrp_var thioacyl_comb	Uncategorized Sample	wtKLK7_comb	Mudpit_File Name: 130124_PICS_Trp#2_wtK7_Repl1-Top15-CID_5ul_5-45%_135min.raw (F073530)	Poly [ADP-ribose] polymerase 1 OS=Homo sapiens GN=PARP1 PE=1 SV=4	P09874	Poly [ADP-ribose] polymerase 1 OS=Homo sapiens GN=PARP1 PE=1 SV=4	1	0.000255	113070	6	7	13	Spectrum21340 scans:24607,	AGILSQGLR	F	I	0.95	48.4	43	16.8	Thioacyl (+88)	1001.53	2	0.00015	0.15	870	878
130220 PICS Trp#2 wtKLK7_semiTrp_var thioacyl_comb	Uncategorized Sample	wtKLK7_comb	Mudpit_File Name: 130124_PICS_Trp#2_wtK7_Repl1-Top15-CID_5ul_5-45%_135min.raw (F073530)	Poly [ADP-ribose] polymerase 1 OS=Homo sapiens GN=PARP1 PE=1 SV=4	P09874	Poly [ADP-ribose] polymerase 1 OS=Homo sapiens GN=PARP1 PE=1 SV=4	1	0.000255	113070	6	7	13	Spectrum20358 scans:23788,	AGILSQGLR	F	I	0.95	50	43	18.9	Thioacyl (+88)	1001.53	2	-0.00057	-0.56	870	878
130220 PICS Trp#2 wtKLK7_semiTrp_var thioacyl_comb	Uncategorized Sample	wtKLK7_comb	Mudpit_File Name: 130124_PICS_Trp#2_wtK7_Repl1-Top15-CID_5ul_5-45%_135min.raw (F073530)	Eukaryotic translation initiation factor 5B OS=Homo sapiens GN=EIF5B PE=1 SV=4	O60841	Eukaryotic translation initiation factor 5B OS=Homo sapiens GN=EIF5B PE=1 SV=4	1	5.89e-05	138813	2	2	3	Spectrum11278 scans:13649,	AGINIGPVHK	Y	K	0.95	31.1	41	0	Thioacyl (+88), Dimethyl (+28)	1120.61	2	-0.00016	-0.15	1006	1015
130220 PICS Trp#2 wtKLK7_semiTrp_var thioacyl_comb	Uncategorized Sample	wtKLK7_comb	Mudpit_File Name: 130124_PICS_Trp#2_wtK7_Repl1-Top15-CID_5ul_5-45%_135min.raw (F073530)	Alpha-enolase OS=Homo sapiens GN=ENO1 PE=1 SV=2	P06733	Alpha-enolase OS=Homo sapiens GN=ENO1 PE=1 SV=2	1	0.000706	47152.2	9	13	36	Spectrum21168 scans:24410,	AGIQVVGDDLTVTNPK	S	R	0.95	41.9	44.3	5.82	Thioacyl (+88), Dimethyl (+28)	1741.89	2	0.0011	0.61	311	326
130220 PICS Trp#2 wtKLK7_semiTrp_var thioacyl_comb	Uncategorized Sample	wtKLK7_comb	Mudpit_File Name: 130124_PICS_Trp#2_wtK7_Repl1-Top15-CID_5ul_5-45%_135min.raw (F073530)	Alpha-enolase OS=Homo sapiens GN=ENO1 PE=1 SV=2	P06733	Alpha-enolase OS=Homo sapiens GN=ENO1 PE=1 SV=2	1	0.000706	47152.2	9	13	36	Spectrum20365 scans:23796,	AGIQVVGDDLTVTNPK	S	R	0.95	69.3	44.3	14.4	Thioacyl (+88), Dimethyl (+28)	1741.89	2	-0.00052	-0.3	311	326
130220 PICS Trp#2 wtKLK7_semiTrp_var thioacyl_comb	Uncategorized Sample	wtKLK7_comb	Mudpit_File Name: 130124_PICS_Trp#2_wtK7_Repl1-Top15-CID_5ul_5-45%_135min.raw (F073530)	Proteasome subunit beta type-3 OS=Homo sapiens GN=PSMB3 PE=1 SV=2	P49720	Proteasome subunit beta type-3 OS=Homo sapiens GN=PSMB3 PE=1 SV=2	0.998	9.81e-05	22931.6	2	2	5	Spectrum17246 scans:20111,	AGLATDVQTVAQR	L	L	0.95	42	44.4	18.7	Thioacyl (+88)	1416.7	2	0.0017	1.2	54	66
130220 PICS Trp#2 wtKLK7_semiTrp_var thioacyl_comb	Uncategorized Sample	wtKLK7_comb	Mudpit_File Name: 130124_PICS_Trp#2_wtK7_Repl1-Top15-CID_5ul_5-45%_135min.raw (F073530)	Proteasome subunit beta type-3 OS=Homo sapiens GN=PSMB3 PE=1 SV=2	P49720	Proteasome subunit beta type-3 OS=Homo sapiens GN=PSMB3 PE=1 SV=2	0.998	9.81e-05	22931.6	2	2	5	Spectrum16927 scans:19980,	AGLATDVQTVAQR	L	L	0.95	62.5	44.4	29.5	Thioacyl (+88)	1416.7	2	-0.0015	-1.1	54	66
130220 PICS Trp#2 wtKLK7_semiTrp_var thioacyl_comb	Uncategorized Sample	wtKLK7_comb	Mudpit_File Name: 130124_PICS_Trp#2_wtK7_Repl1-Top15-CID_5ul_5-45%_135min.raw (F073530)	Proteasome subunit beta type-3 OS=Homo sapiens GN=PSMB3 PE=1 SV=2	P49720	Proteasome subunit beta type-3 OS=Homo sapiens GN=PSMB3 PE=1 SV=2	0.998	9.81e-05	22931.6	2	2	5	Spectrum17559 scans:20450,	AGLATDVQTVAQR	L	L	0.95	59	44.3	30.4	Thioacyl (+88)	1416.7	2	0.00033	0.24	54	66
130220 PICS Trp#2 wtKLK7_semiTrp_var thioacyl_comb	Uncategorized Sample	wtKLK7_comb	Mudpit_File Name: 130124_PICS_Trp#2_wtK7_Repl1-Top15-CID_5ul_5-45%_135min.raw (F073530)	T-complex protein 1 subunit epsilon OS=Homo sapiens GN=CCT5 PE=1 SV=1	P48643	T-complex protein 1 subunit epsilon OS=Homo sapiens GN=CCT5 PE=1 SV=1	1	7.85e-05	59654.3	2	2	4	Spectrum23426 scans:26865,	AGLVQEISFGTTK	F	D	0.95	38.7	43.5	21	Thioacyl (+88), Dimethyl (+28)	1465.75	2	-0.0011	-0.74	356	368
130220 PICS Trp#2 wtKLK7_semiTrp_var thioacyl_comb	Uncategorized Sample	wtKLK7_comb	Mudpit_File Name: 130124_PICS_Trp#2_wtK7_Repl1-Top15-CID_5ul_5-45%_135min.raw (F073530)	Gamma-enolase OS=Homo sapiens GN=ENO2 PE=1 SV=3	P09104	Gamma-enolase OS=Homo sapiens GN=ENO2 PE=1 SV=3	1	5.89e-05	47251.7	3	3	3	Spectrum22011 scans:25599,	AGNSDLILPVPAFNVINGGSHAGNK	L	L	0.95	58.4	46.6	0	Thioacyl (+88), Deamidated (+1), Dimethyl (+28)	2578.29	2	-0.00016	-0.062	138	162
130220 PICS Trp#2 wtKLK7_semiTrp_var thioacyl_comb	Uncategorized Sample	wtKLK7_comb	Mudpit_File Name: 130124_PICS_Trp#2_wtK7_Repl1-Top15-CID_5ul_5-45%_135min.raw (F073530)	Alpha-enolase OS=Homo sapiens GN=ENO1 PE=1 SV=2	P06733	Alpha-enolase OS=Homo sapiens GN=ENO1 PE=1 SV=2	1	0.000706	47152.2	9	13	36	Spectrum22011 scans:25599,	AGNSEVILPVPAFNVINGGSHAGNK	L	L	0.95	58.4	46.6	0	Thioacyl (+88), Deamidated (+1), Dimethyl (+28)	2578.29	2	-6.1e-05	-0.024	138	162
130220 PICS Trp#2 wtKLK7_semiTrp_var thioacyl_comb	Uncategorized Sample	wtKLK7_comb	Mudpit_File Name: 130124_PICS_Trp#2_wtK7_Repl1-Top15-CID_5ul_5-45%_135min.raw (F073530)	Poly(rC)-binding protein 2 OS=Homo sapiens GN=PCBP2 PE=1 SV=1	Q15366	Poly(rC)-binding protein 2 OS=Homo sapiens GN=PCBP2 PE=1 SV=1	0.999	7.85e-05	38562.9	2	2	4	Spectrum14284 scans:17091,	AGPTNAIFK	L	A	0.95	36.1	42.7	8.42	Thioacyl (+88), Dimethyl (+28)	1033.53	2	-0.00028	-0.28	62	70
130220 PICS Trp#2 wtKLK7_semiTrp_var thioacyl_comb	Uncategorized Sample	wtKLK7_comb	Mudpit_File Name: 130124_PICS_Trp#2_wtK7_Repl1-Top15-CID_5ul_5-45%_135min.raw (F073530)	Poly(rC)-binding protein 2 OS=Homo sapiens GN=PCBP2 PE=1 SV=1	Q15366	Poly(rC)-binding protein 2 OS=Homo sapiens GN=PCBP2 PE=1 SV=1	0.999	7.85e-05	38562.9	2	2	4	Spectrum15108 scans:17789,	AGPTNAIFK	L	A	0.95	47.5	42.7	22.5	Thioacyl (+88), Dimethyl (+28)	1033.53	2	0.00032	0.3	62	70
130220 PICS Trp#2 wtKLK7_semiTrp_var thioacyl_comb	Uncategorized Sample	wtKLK7_comb	Mudpit_File Name: 130124_PICS_Trp#2_wtK7_Repl1-Top15-CID_5ul_5-45%_135min.raw (F073530)	Poly(rC)-binding protein 2 OS=Homo sapiens GN=PCBP2 PE=1 SV=1	Q15366	Poly(rC)-binding protein 2 OS=Homo sapiens GN=PCBP2 PE=1 SV=1	0.999	7.85e-05	38562.9	2	2	4	Spectrum14582 scans:17423,	AGPTNAIFK	L	A	0.95	48.9	42.7	26.1	Thioacyl (+88), Dimethyl (+28)	1033.53	2	-0.00066	-0.64	62	70
130220 PICS Trp#2 wtKLK7_semiTrp_var thioacyl_comb	Uncategorized Sample	wtKLK7_comb	Mudpit_File Name: 130124_PICS_Trp#2_wtK7_Repl1-Top15-CID_5ul_5-45%_135min.raw (F073530)	Tubulin beta-2B chain OS=Homo sapiens GN=TUBB2B PE=1 SV=1	Q9BVA1	Tubulin beta-2B chain OS=Homo sapiens GN=TUBB2B PE=1 SV=1	1	0.000903	49935.1	11	17	46	Spectrum2369 scans:3423,	AGQCGNQIGAK	Q	F	0.95	54.6	42.7	21.9	Thioacyl (+88), Carbamidomethyl (+57), Dimethyl (+28)	1218.55	2	0.0012	0.98	9	19
130220 PICS Trp#2 wtKLK7_semiTrp_var thioacyl_comb	Uncategorized Sample	wtKLK7_comb	Mudpit_File Name: 130124_PICS_Trp#2_wtK7_Repl1-Top15-CID_5ul_5-45%_135min.raw (F073530)	Tubulin beta-2B chain OS=Homo sapiens GN=TUBB2B PE=1 SV=1	Q9BVA1	Tubulin beta-2B chain OS=Homo sapiens GN=TUBB2B PE=1 SV=1	1	0.000903	49935.1	11	17	46	Spectrum2494 scans:3521,	AGQCGNQIGAK	Q	F	0.95	44.5	42.5	18.7	Thioacyl (+88), Carbamidomethyl (+57), Dimethyl (+28)	1218.55	2	-0.00017	-0.14	9	19
130220 PICS Trp#2 wtKLK7_semiTrp_var thioacyl_comb	Uncategorized Sample	wtKLK7_comb	Mudpit_File Name: 130124_PICS_Trp#2_wtK7_Repl1-Top15-CID_5ul_5-45%_135min.raw (F073530)	Polypyrimidine tract-binding protein 1 OS=Homo sapiens GN=PTBP1 PE=1 SV=1	P26599	Polypyrimidine tract-binding protein 1 OS=Homo sapiens GN=PTBP1 PE=1 SV=1	1	0.000491	57204.5	9	10	25	Spectrum6877 scans:8722,	AGQSPVLR	M	I	0.95	30	40.9	2.71	Thioacyl (+88)	914.46	2	-0.00043	-0.46	178	185
130220 PICS Trp#2 wtKLK7_semiTrp_var thioacyl_comb	Uncategorized Sample	wtKLK7_comb	Mudpit_File Name: 130124_PICS_Trp#2_wtK7_Repl1-Top15-CID_5ul_5-45%_135min.raw (F073530)	Heterogeneous nuclear ribonucleoprotein M OS=Homo sapiens GN=HNRNPM PE=1 SV=3	P52272	Heterogeneous nuclear ribonucleoprotein M OS=Homo sapiens GN=HNRNPM PE=1 SV=3	1	0.000451	77499.3	7	8	23	Spectrum3587 scans:4743,	AGSFGGAGGHAPGVAR	F	K	0.95	43.5	43.1	28.9	Thioacyl (+88)	1455.67	2	0.00021	0.15	635	650
130220 PICS Trp#2 wtKLK7_semiTrp_var thioacyl_comb	Uncategorized Sample	wtKLK7_comb	Mudpit_File Name: 130124_PICS_Trp#2_wtK7_Repl1-Top15-CID_5ul_5-45%_135min.raw (F073530)	Heterogeneous nuclear ribonucleoprotein M OS=Homo sapiens GN=HNRNPM PE=1 SV=3	P52272	Heterogeneous nuclear ribonucleoprotein M OS=Homo sapiens GN=HNRNPM PE=1 SV=3	1	0.000451	77499.3	7	8	23	Spectrum6483 scans:8260,	AGSFGGAGGHAPGVAR	F	K	0.95	51.8	43	37.9	Thioacyl (+88)	1455.67	2	-0.0017	-1.2	635	650
130220 PICS Trp#2 wtKLK7_semiTrp_var thioacyl_comb	Uncategorized Sample	wtKLK7_comb	Mudpit_File Name: 130124_PICS_Trp#2_wtK7_Repl1-Top15-CID_5ul_5-45%_135min.raw (F073530)	Heterogeneous nuclear ribonucleoprotein M OS=Homo sapiens GN=HNRNPM PE=1 SV=3	P52272	Heterogeneous nuclear ribonucleoprotein M OS=Homo sapiens GN=HNRNPM PE=1 SV=3	1	0.000451	77499.3	7	8	23	Spectrum6743 scans:8422,	AGSFGGAGGHAPGVAR	F	K	0.95	65.3	43.1	52.7	Thioacyl (+88)	1455.67	2	-0.00029	-0.2	635	650
130220 PICS Trp#2 wtKLK7_semiTrp_var thioacyl_comb	Uncategorized Sample	wtKLK7_comb	Mudpit_File Name: 130124_PICS_Trp#2_wtK7_Repl1-Top15-CID_5ul_5-45%_135min.raw (F073530)	Fructose-bisphosphate aldolase A OS=Homo sapiens GN=ALDOA PE=1 SV=2	P04075	Fructose-bisphosphate aldolase A OS=Homo sapiens GN=ALDOA PE=1 SV=2	1	0.000451	39402.6	8	10	23	Spectrum11485 scans:13700,	AGTNGETTTQGLDGLSER	L	C	0.95	42.3	42.6	0.47	Thioacyl (+88), Deamidated (+1)	1894.82	2	0.00022	0.12	117	134
130220 PICS Trp#2 wtKLK7_semiTrp_var thioacyl_comb	Uncategorized Sample	wtKLK7_comb	Mudpit_File Name: 130124_PICS_Trp#2_wtK7_Repl1-Top15-CID_5ul_5-45%_135min.raw (F073530)	Fructose-bisphosphate aldolase A OS=Homo sapiens GN=ALDOA PE=1 SV=2	P04075	Fructose-bisphosphate aldolase A OS=Homo sapiens GN=ALDOA PE=1 SV=2	1	0.000451	39402.6	8	10	23	Spectrum11000 scans:13331,	AGTNGETTTQGLDGLSER	L	C	0.95	52.7	42.5	0	Thioacyl (+88), Deamidated (+1)	1894.82	2	-0.00062	-0.33	117	134
130220 PICS Trp#2 wtKLK7_semiTrp_var thioacyl_comb	Uncategorized Sample	wtKLK7_comb	Mudpit_File Name: 130124_PICS_Trp#2_wtK7_Repl1-Top15-CID_5ul_5-45%_135min.raw (F073530)	Fructose-bisphosphate aldolase A OS=Homo sapiens GN=ALDOA PE=1 SV=2	P04075	Fructose-bisphosphate aldolase A OS=Homo sapiens GN=ALDOA PE=1 SV=2	1	0.000451	39402.6	8	10	23	Spectrum8935 scans:10875,	AGTNGETTTQGLDGLSER	L	C	0.95	37.6	43.4	17.8	Thioacyl (+88)	1893.84	2	0.00071	0.38	117	134
130220 PICS Trp#2 wtKLK7_semiTrp_var thioacyl_comb	Uncategorized Sample	wtKLK7_comb	Mudpit_File Name: 130124_PICS_Trp#2_wtK7_Repl1-Top15-CID_5ul_5-45%_135min.raw (F073530)	Fructose-bisphosphate aldolase A OS=Homo sapiens GN=ALDOA PE=1 SV=2	P04075	Fructose-bisphosphate aldolase A OS=Homo sapiens GN=ALDOA PE=1 SV=2	1	0.000451	39402.6	8	10	23	Spectrum10845 scans:12993,	AGTNGETTTQGLDGLSER	L	C	0.95	39.3	43.4	24.7	Thioacyl (+88)	1893.84	2	-0.00087	-0.46	117	134
130220 PICS Trp#2 wtKLK7_semiTrp_var thioacyl_comb	Uncategorized Sample	wtKLK7_comb	Mudpit_File Name: 130124_PICS_Trp#2_wtK7_Repl1-Top15-CID_5ul_5-45%_135min.raw (F073530)	Fructose-bisphosphate aldolase A OS=Homo sapiens GN=ALDOA PE=1 SV=2	P04075	Fructose-bisphosphate aldolase A OS=Homo sapiens GN=ALDOA PE=1 SV=2	1	0.000451	39402.6	8	10	23	Spectrum11156 scans:13336,	AGTNGETTTQGLDGLSER	L	C	0.95	49	43.4	34.4	Thioacyl (+88)	1893.84	2	0.00023	0.12	117	134
130220 PICS Trp#2 wtKLK7_semiTrp_var thioacyl_comb	Uncategorized Sample	wtKLK7_comb	Mudpit_File Name: 130124_PICS_Trp#2_wtK7_Repl1-Top15-CID_5ul_5-45%_135min.raw (F073530)	Fructose-bisphosphate aldolase A OS=Homo sapiens GN=ALDOA PE=1 SV=2	P04075	Fructose-bisphosphate aldolase A OS=Homo sapiens GN=ALDOA PE=1 SV=2	1	0.000451	39402.6	8	10	23	Spectrum10682 scans:12977,	AGTNGETTTQGLDGLSER	L	C	0.95	69	43.3	46.4	Thioacyl (+88)	1893.84	2	-0.0011	-0.58	117	134
130220 PICS Trp#2 wtKLK7_semiTrp_var thioacyl_comb	Uncategorized Sample	wtKLK7_comb	Mudpit_File Name: 130124_PICS_Trp#2_wtK7_Repl1-Top15-CID_5ul_5-45%_135min.raw (F073530)	Trifunctional purine biosynthetic protein adenosine-3 OS=Homo sapiens GN=GART PE=1 SV=1	P22102	Trifunctional purine biosynthetic protein adenosine-3 OS=Homo sapiens GN=GART PE=1 SV=1	1	0.000334	107750	8	9	17	Spectrum17586 scans:20696,	AHITGGGLLENIPR	F	V	0.95	55	44.1	42.8	Thioacyl (+88)	1534.79	2	-0.0012	-0.81	679	692
130220 PICS Trp#2 wtKLK7_semiTrp_var thioacyl_comb	Uncategorized Sample	wtKLK7_comb	Mudpit_File Name: 130124_PICS_Trp#2_wtK7_Repl1-Top15-CID_5ul_5-45%_135min.raw (F073530)	Trifunctional purine biosynthetic protein adenosine-3 OS=Homo sapiens GN=GART PE=1 SV=1	P22102	Trifunctional purine biosynthetic protein adenosine-3 OS=Homo sapiens GN=GART PE=1 SV=1	1	0.000334	107750	8	9	17	Spectrum18212 scans:21153,	AHITGGGLLENIPR	F	V	0.95	58.7	44	42	Thioacyl (+88)	1534.79	2	0.00021	0.14	679	692
130220 PICS Trp#2 wtKLK7_semiTrp_var thioacyl_comb	Uncategorized Sample	wtKLK7_comb	Mudpit_File Name: 130124_PICS_Trp#2_wtK7_Repl1-Top15-CID_5ul_5-45%_135min.raw (F073530)	Staphylococcal nuclease domain-containing protein 1 OS=Homo sapiens GN=SND1 PE=1 SV=1	Q7KZF4	Staphylococcal nuclease domain-containing protein 1 OS=Homo sapiens GN=SND1 PE=1 SV=1	1	0.000157	101980	2	2	8	Spectrum19713 scans:22784,	AHYEEQPVEEVMPVLEEK	W	E	0.95	42.2	45.1	18.9	Thioacyl (+88), Dimethyl (+28)	2271.05	2	0.0019	0.85	659	676
130220 PICS Trp#2 wtKLK7_semiTrp_var thioacyl_comb	Uncategorized Sample	wtKLK7_comb	Mudpit_File Name: 130124_PICS_Trp#2_wtK7_Repl1-Top15-CID_5ul_5-45%_135min.raw (F073530)	Staphylococcal nuclease domain-containing protein 1 OS=Homo sapiens GN=SND1 PE=1 SV=1	Q7KZF4	Staphylococcal nuclease domain-containing protein 1 OS=Homo sapiens GN=SND1 PE=1 SV=1	1	0.000157	101980	2	2	8	Spectrum19016 scans:22265,	AHYEEQPVEEVMPVLEEK	W	E	0.95	55.2	45	36.1	Thioacyl (+88), Dimethyl (+28)	2271.04	2	-0.0022	-0.97	659	676
130220 PICS Trp#2 wtKLK7_semiTrp_var thioacyl_comb	Uncategorized Sample	wtKLK7_comb	Mudpit_File Name: 130124_PICS_Trp#2_wtK7_Repl1-Top15-CID_5ul_5-45%_135min.raw (F073530)	Staphylococcal nuclease domain-containing protein 1 OS=Homo sapiens GN=SND1 PE=1 SV=1	Q7KZF4	Staphylococcal nuclease domain-containing protein 1 OS=Homo sapiens GN=SND1 PE=1 SV=1	1	0.000157	101980	2	2	8	Spectrum19064 scans:22320,	AHYEEQPVEEVMPVLEEK	W	E	0.95	65.2	45.1	45.9	Thioacyl (+88), Dimethyl (+28)	2271.04	2	0.00024	0.1	659	676
130220 PICS Trp#2 wtKLK7_semiTrp_var thioacyl_comb	Uncategorized Sample	wtKLK7_comb	Mudpit_File Name: 130124_PICS_Trp#2_wtK7_Repl1-Top15-CID_5ul_5-45%_135min.raw (F073530)	Staphylococcal nuclease domain-containing protein 1 OS=Homo sapiens GN=SND1 PE=1 SV=1	Q7KZF4	Staphylococcal nuclease domain-containing protein 1 OS=Homo sapiens GN=SND1 PE=1 SV=1	1	0.000157	101980	2	2	8	Spectrum19760 scans:22837,	AHYEEQPVEEVMPVLEEK	W	E	0.95	74.1	45.1	53.2	Thioacyl (+88), Dimethyl (+28)	2271.05	2	0.0015	0.64	659	676
130220 PICS Trp#2 wtKLK7_semiTrp_var thioacyl_comb	Uncategorized Sample	wtKLK7_comb	Mudpit_File Name: 130124_PICS_Trp#2_wtK7_Repl1-Top15-CID_5ul_5-45%_135min.raw (F073530)	Protein disulfide-isomerase A4 OS=Homo sapiens GN=PDIA4 PE=1 SV=2	P13667	Protein disulfide-isomerase A4 OS=Homo sapiens GN=PDIA4 PE=1 SV=2	1	0.000118	72916	2	2	6	Spectrum13987 scans:16523,	AIADEEDYAGEVK	F	D	0.95	48.8	42.3	27	Thioacyl (+88), Dimethyl (+28)	1524.66	2	-0.0024	-1.6	451	463
130220 PICS Trp#2 wtKLK7_semiTrp_var thioacyl_comb	Uncategorized Sample	wtKLK7_comb	Mudpit_File Name: 130124_PICS_Trp#2_wtK7_Repl1-Top15-CID_5ul_5-45%_135min.raw (F073530)	Protein disulfide-isomerase A4 OS=Homo sapiens GN=PDIA4 PE=1 SV=2	P13667	Protein disulfide-isomerase A4 OS=Homo sapiens GN=PDIA4 PE=1 SV=2	1	0.000118	72916	2	2	6	Spectrum13367 scans:16045,	AIADEEDYAGEVK	F	D	0.95	69.1	42.4	48.9	Thioacyl (+88), Dimethyl (+28)	1524.66	2	-0.0014	-0.91	451	463
130220 PICS Trp#2 wtKLK7_semiTrp_var thioacyl_comb	Uncategorized Sample	wtKLK7_comb	Mudpit_File Name: 130124_PICS_Trp#2_wtK7_Repl1-Top15-CID_5ul_5-45%_135min.raw (F073530)	RuvB-like 1 OS=Homo sapiens GN=RUVBL1 PE=1 SV=1	Q9Y265	RuvB-like 1 OS=Homo sapiens GN=RUVBL1 PE=1 SV=1	1	0.000177	50211.4	5	5	9	Spectrum15858 scans:18608,	AIAQELGSK	L	V	0.95	47	43.6	9.68	Thioacyl (+88), Dimethyl (+28)	1031.53	2	-4.5e-05	-0.044	82	90
130220 PICS Trp#2 wtKLK7_semiTrp_var thioacyl_comb	Uncategorized Sample	wtKLK7_comb	Mudpit_File Name: 130124_PICS_Trp#2_wtK7_Repl1-Top15-CID_5ul_5-45%_135min.raw (F073530)	RuvB-like 1 OS=Homo sapiens GN=RUVBL1 PE=1 SV=1	Q9Y265	RuvB-like 1 OS=Homo sapiens GN=RUVBL1 PE=1 SV=1	1	0.000177	50211.4	5	5	9	Spectrum15254 scans:18154,	AIAQELGSK	L	V	0.95	54.2	43.6	23.8	Thioacyl (+88), Dimethyl (+28)	1031.53	2	-0.00042	-0.41	82	90
130220 PICS Trp#2 wtKLK7_semiTrp_var thioacyl_comb	Uncategorized Sample	wtKLK7_comb	Mudpit_File Name: 130124_PICS_Trp#2_wtK7_Repl1-Top15-CID_5ul_5-45%_135min.raw (F073530)	Serine/threonine-protein kinase mTOR OS=Homo sapiens GN=MTOR PE=1 SV=1	P42345	Serine/threonine-protein kinase mTOR OS=Homo sapiens GN=MTOR PE=1 SV=1	1	7.85e-05	288878	2	2	4	Spectrum23224 scans:26640,	AIASLIGVEGGNATR	L	I	0.95	39.9	44.4	15.6	Thioacyl (+88)	1515.77	2	-0.00081	-0.53	89	103
130220 PICS Trp#2 wtKLK7_semiTrp_var thioacyl_comb	Uncategorized Sample	wtKLK7_comb	Mudpit_File Name: 130124_PICS_Trp#2_wtK7_Repl1-Top15-CID_5ul_5-45%_135min.raw (F073530)	Exportin-1 OS=Homo sapiens GN=XPO1 PE=1 SV=1	O14980	Exportin-1 OS=Homo sapiens GN=XPO1 PE=1 SV=1	1	9.81e-05	123371	4	4	5	Spectrum13566 scans:16054,	AIGSISGAMHEEDEK	W	R	0.95	45	42.3	19.7	Thioacyl (+88), Dimethyl (+28)	1688.74	2	0.00036	0.21	500	514
130220 PICS Trp#2 wtKLK7_semiTrp_var thioacyl_comb	Uncategorized Sample	wtKLK7_comb	Mudpit_File Name: 130124_PICS_Trp#2_wtK7_Repl1-Top15-CID_5ul_5-45%_135min.raw (F073530)	Exportin-1 OS=Homo sapiens GN=XPO1 PE=1 SV=1	O14980	Exportin-1 OS=Homo sapiens GN=XPO1 PE=1 SV=1	1	9.81e-05	123371	4	4	5	Spectrum13131 scans:15782,	AIGSISGAMHEEDEK	W	R	0.95	42.3	42.3	22.4	Thioacyl (+88), Dimethyl (+28)	1688.74	2	-0.00012	-0.074	500	514
130220 PICS Trp#2 wtKLK7_semiTrp_var thioacyl_comb	Uncategorized Sample	wtKLK7_comb	Mudpit_File Name: 130124_PICS_Trp#2_wtK7_Repl1-Top15-CID_5ul_5-45%_135min.raw (F073530)	Ras GTPase-activating-like protein IQGAP1 OS=Homo sapiens GN=IQGAP1 PE=1 SV=1	P46940	Ras GTPase-activating-like protein IQGAP1 OS=Homo sapiens GN=IQGAP1 PE=1 SV=1	1	0.000255	189241	7	7	13	Spectrum12334 scans:14658,	AINEAVESGDVGK	F	T	0.95	38.8	43.8	22.3	Thioacyl (+88), Dimethyl (+28)	1403.66	2	0.0004	0.28	629	641
130220 PICS Trp#2 wtKLK7_semiTrp_var thioacyl_comb	Uncategorized Sample	wtKLK7_comb	Mudpit_File Name: 130124_PICS_Trp#2_wtK7_Repl1-Top15-CID_5ul_5-45%_135min.raw (F073530)	Ras GTPase-activating-like protein IQGAP1 OS=Homo sapiens GN=IQGAP1 PE=1 SV=1	P46940	Ras GTPase-activating-like protein IQGAP1 OS=Homo sapiens GN=IQGAP1 PE=1 SV=1	1	0.000255	189241	7	7	13	Spectrum11823 scans:14285,	AINEAVESGDVGK	F	T	0.95	50.3	44	11.8	Thioacyl (+88), Dimethyl (+28)	1403.66	2	-0.0016	-1.1	629	641
130220 PICS Trp#2 wtKLK7_semiTrp_var thioacyl_comb	Uncategorized Sample	wtKLK7_comb	Mudpit_File Name: 130124_PICS_Trp#2_wtK7_Repl1-Top15-CID_5ul_5-45%_135min.raw (F073530)	Polypyrimidine tract-binding protein 1 OS=Homo sapiens GN=PTBP1 PE=1 SV=1	P26599	Polypyrimidine tract-binding protein 1 OS=Homo sapiens GN=PTBP1 PE=1 SV=1	1	0.000491	57204.5	9	10	25	Spectrum15628 scans:18355,	AIPSAAAAAAAAGR	L	I	0.95	59.3	42.1	28.6	Thioacyl (+88)	1255.63	2	-5.3e-06	-0.0042	312	325
130220 PICS Trp#2 wtKLK7_semiTrp_var thioacyl_comb	Uncategorized Sample	wtKLK7_comb	Mudpit_File Name: 130124_PICS_Trp#2_wtK7_Repl1-Top15-CID_5ul_5-45%_135min.raw (F073530)	Polypyrimidine tract-binding protein 1 OS=Homo sapiens GN=PTBP1 PE=1 SV=1	P26599	Polypyrimidine tract-binding protein 1 OS=Homo sapiens GN=PTBP1 PE=1 SV=1	1	0.000491	57204.5	9	10	25	Spectrum15068 scans:17953,	AIPSAAAAAAAAGR	L	I	0.95	59.8	42.1	34.2	Thioacyl (+88)	1255.63	2	-0.00061	-0.48	312	325
130220 PICS Trp#2 wtKLK7_semiTrp_var thioacyl_comb	Uncategorized Sample	wtKLK7_comb	Mudpit_File Name: 130124_PICS_Trp#2_wtK7_Repl1-Top15-CID_5ul_5-45%_135min.raw (F073530)	Polypyrimidine tract-binding protein 1 OS=Homo sapiens GN=PTBP1 PE=1 SV=1	P26599	Polypyrimidine tract-binding protein 1 OS=Homo sapiens GN=PTBP1 PE=1 SV=1	1	0.000491	57204.5	9	10	25	Spectrum15938 scans:18694,	AIPSAAAAAAAAGR	L	I	0.95	60	42.1	37.2	Thioacyl (+88)	1255.63	2	-0.00037	-0.29	312	325
130220 PICS Trp#2 wtKLK7_semiTrp_var thioacyl_comb	Uncategorized Sample	wtKLK7_comb	Mudpit_File Name: 130124_PICS_Trp#2_wtK7_Repl1-Top15-CID_5ul_5-45%_135min.raw (F073530)	Polypyrimidine tract-binding protein 1 OS=Homo sapiens GN=PTBP1 PE=1 SV=1	P26599	Polypyrimidine tract-binding protein 1 OS=Homo sapiens GN=PTBP1 PE=1 SV=1	1	0.000491	57204.5	9	10	25	Spectrum15377 scans:18290,	AIPSAAAAAAAAGR	L	I	0.95	68.1	42.2	36.9	Thioacyl (+88)	1255.63	2	-0.00073	-0.58	312	325
130220 PICS Trp#2 wtKLK7_semiTrp_var thioacyl_comb	Uncategorized Sample	wtKLK7_comb	Mudpit_File Name: 130124_PICS_Trp#2_wtK7_Repl1-Top15-CID_5ul_5-45%_135min.raw (F073530)	FACT complex subunit SPT16 OS=Homo sapiens GN=SUPT16H PE=1 SV=1	Q9Y5B9	FACT complex subunit SPT16 OS=Homo sapiens GN=SUPT16H PE=1 SV=1	1	0.000137	119899	5	5	7	Spectrum22383 scans:26009,	AIPVASLDPIK	N	E	0.95	29.1	39.4	17	Thioacyl (+88), Dimethyl (+28)	1238.69	2	-0.00058	-0.47	873	883
130220 PICS Trp#2 wtKLK7_semiTrp_var thioacyl_comb	Uncategorized Sample	wtKLK7_comb	Mudpit_File Name: 130124_PICS_Trp#2_wtK7_Repl1-Top15-CID_5ul_5-45%_135min.raw (F073530)	Glyceraldehyde-3-phosphate dehydrogenase OS=Homo sapiens GN=GAPDH PE=1 SV=3	P04406	Glyceraldehyde-3-phosphate dehydrogenase OS=Homo sapiens GN=GAPDH PE=1 SV=3	1	0.000432	36035.3	6	9	22	Spectrum4493 scans:5906,	AITATQK	H	T	0.95	47.3	41.8	11.4	Thioacyl (+88), Dimethyl (+28)	847.45	2	-0.00064	-0.76	180	186
130220 PICS Trp#2 wtKLK7_semiTrp_var thioacyl_comb	Uncategorized Sample	wtKLK7_comb	Mudpit_File Name: 130124_PICS_Trp#2_wtK7_Repl1-Top15-CID_5ul_5-45%_135min.raw (F073530)	Nuclear pore complex protein Nup155 OS=Homo sapiens GN=NUP155 PE=1 SV=1	O75694	Nuclear pore complex protein Nup155 OS=Homo sapiens GN=NUP155 PE=1 SV=1	1	5.89e-05	155185	2	2	3	Spectrum18480 scans:21442,	AIVSAAGNIAR	N	T	0.946	39.6	42.8	8.76	Thioacyl (+88)	1129.59	2	0.0016	1.4	322	332
130220 PICS Trp#2 wtKLK7_semiTrp_var thioacyl_comb	Uncategorized Sample	wtKLK7_comb	Mudpit_File Name: 130124_PICS_Trp#2_wtK7_Repl1-Top15-CID_5ul_5-45%_135min.raw (F073530)	Transcription intermediary factor 1-beta OS=Homo sapiens GN=TRIM28 PE=1 SV=5	Q13263	Transcription intermediary factor 1-beta OS=Homo sapiens GN=TRIM28 PE=1 SV=5	1	0.000549	88531	13	13	28	Spectrum10038 scans:12092,	ALAEGPGAEGPR	M	L	0.95	37.7	42.2	16.3	Thioacyl (+88)	1211.56	2	0.00011	0.095	580	591
130220 PICS Trp#2 wtKLK7_semiTrp_var thioacyl_comb	Uncategorized Sample	wtKLK7_comb	Mudpit_File Name: 130124_PICS_Trp#2_wtK7_Repl1-Top15-CID_5ul_5-45%_135min.raw (F073530)	Transcription intermediary factor 1-beta OS=Homo sapiens GN=TRIM28 PE=1 SV=5	Q13263	Transcription intermediary factor 1-beta OS=Homo sapiens GN=TRIM28 PE=1 SV=5	1	0.000549	88531	13	13	28	Spectrum9731 scans:11750,	ALAEGPGAEGPR	M	L	0.95	40.1	42.2	19.4	Thioacyl (+88)	1211.56	2	0.00059	0.49	580	591
130220 PICS Trp#2 wtKLK7_semiTrp_var thioacyl_comb	Uncategorized Sample	wtKLK7_comb	Mudpit_File Name: 130124_PICS_Trp#2_wtK7_Repl1-Top15-CID_5ul_5-45%_135min.raw (F073530)	Transcription intermediary factor 1-beta OS=Homo sapiens GN=TRIM28 PE=1 SV=5	Q13263	Transcription intermediary factor 1-beta OS=Homo sapiens GN=TRIM28 PE=1 SV=5	1	0.000549	88531	13	13	28	Spectrum9348 scans:11474,	ALAEGPGAEGPR	M	L	0.95	51.7	42.2	27.4	Thioacyl (+88)	1211.56	2	-0.00051	-0.42	580	591
130220 PICS Trp#2 wtKLK7_semiTrp_var thioacyl_comb	Uncategorized Sample	wtKLK7_comb	Mudpit_File Name: 130124_PICS_Trp#2_wtK7_Repl1-Top15-CID_5ul_5-45%_135min.raw (F073530)	RuvB-like 1 OS=Homo sapiens GN=RUVBL1 PE=1 SV=1	Q9Y265	RuvB-like 1 OS=Homo sapiens GN=RUVBL1 PE=1 SV=1	1	0.000177	50211.4	5	5	9	Spectrum23258 scans:26678,	ALAIAQELGSK	L	V	0.95	53.1	43.5	0.54	Thioacyl (+88), Dimethyl (+28)	1215.65	2	-0.0011	-0.94	80	90
130220 PICS Trp#2 wtKLK7_semiTrp_var thioacyl_comb	Uncategorized Sample	wtKLK7_comb	Mudpit_File Name: 130124_PICS_Trp#2_wtK7_Repl1-Top15-CID_5ul_5-45%_135min.raw (F073530)	RuvB-like 1 OS=Homo sapiens GN=RUVBL1 PE=1 SV=1	Q9Y265	RuvB-like 1 OS=Homo sapiens GN=RUVBL1 PE=1 SV=1	1	0.000177	50211.4	5	5	9	Spectrum22417 scans:26048,	ALAIAQELGSK	L	V	0.95	67.1	43.2	9.73	Thioacyl (+88), Dimethyl (+28)	1215.65	2	-0.00088	-0.73	80	90
130220 PICS Trp#2 wtKLK7_semiTrp_var thioacyl_comb	Uncategorized Sample	wtKLK7_comb	Mudpit_File Name: 130124_PICS_Trp#2_wtK7_Repl1-Top15-CID_5ul_5-45%_135min.raw (F073530)	Protein DJ-1 OS=Homo sapiens GN=PARK7 PE=1 SV=2	Q99497	Protein DJ-1 OS=Homo sapiens GN=PARK7 PE=1 SV=2	1	0.000157	19873.1	3	3	8	Spectrum23247 scans:26968,	ALAIVEALNGK	F	E	0.95	56.8	43.1	33.1	Thioacyl (+88), Deamidated (+1), Dimethyl (+28)	1214.66	2	-0.0011	-0.89	165	175
130220 PICS Trp#2 wtKLK7_semiTrp_var thioacyl_comb	Uncategorized Sample	wtKLK7_comb	Mudpit_File Name: 130124_PICS_Trp#2_wtK7_Repl1-Top15-CID_5ul_5-45%_135min.raw (F073530)	Protein DJ-1 OS=Homo sapiens GN=PARK7 PE=1 SV=2	Q99497	Protein DJ-1 OS=Homo sapiens GN=PARK7 PE=1 SV=2	1	0.000157	19873.1	3	3	8	Spectrum24122 scans:27623,	ALAIVEALNGK	F	E	0.95	53.8	42.7	21.5	Thioacyl (+88), Deamidated (+1), Dimethyl (+28)	1214.66	2	-0.00036	-0.3	165	175
130220 PICS Trp#2 wtKLK7_semiTrp_var thioacyl_comb	Uncategorized Sample	wtKLK7_comb	Mudpit_File Name: 130124_PICS_Trp#2_wtK7_Repl1-Top15-CID_5ul_5-45%_135min.raw (F073530)	EH domain-containing protein 1 OS=Homo sapiens GN=EHD1 PE=1 SV=2	Q9H4M9	EH domain-containing protein 1 OS=Homo sapiens GN=EHD1 PE=1 SV=2	0.997	7.85e-05	60611.1	2	2	4	Spectrum12995 scans:15630,	ALANHLIK	F	V	0.946	26.2	38.3	6.57	Thioacyl (+88), Dimethyl (+28)	994.56	2	-0.00036	-0.37	502	509
130220 PICS Trp#2 wtKLK7_semiTrp_var thioacyl_comb	Uncategorized Sample	wtKLK7_comb	Mudpit_File Name: 130124_PICS_Trp#2_wtK7_Repl1-Top15-CID_5ul_5-45%_135min.raw (F073530)	X-ray repair cross-complementing protein 6 OS=Homo sapiens GN=XRCC6 PE=1 SV=2	P12956	X-ray repair cross-complementing protein 6 OS=Homo sapiens GN=XRCC6 PE=1 SV=2	1	0.000216	69828.4	6	6	11	Spectrum23993 scans:27484,	ALDLMEPEQAVDLTLPK	L	V	0.948	37.4	45.3	24.4	Thioacyl (+88), Dimethyl (+28)	1998.01	2	0.00032	0.16	494	510
130220 PICS Trp#2 wtKLK7_semiTrp_var thioacyl_comb	Uncategorized Sample	wtKLK7_comb	Mudpit_File Name: 130124_PICS_Trp#2_wtK7_Repl1-Top15-CID_5ul_5-45%_135min.raw (F073530)	Mediator of DNA damage checkpoint protein 1 OS=Homo sapiens GN=MDC1 PE=1 SV=3	Q14676	Mediator of DNA damage checkpoint protein 1 OS=Homo sapiens GN=MDC1 PE=1 SV=3	1	0.000118	226643	3	3	6	Spectrum20865 scans:24361,	ALGGSLAGSAAEASHLVTDR	L	I	0.95	87.1	45.2	68	Thioacyl (+88)	1969.95	2	-0.0026	-1.3	1911	1930
130220 PICS Trp#2 wtKLK7_semiTrp_var thioacyl_comb	Uncategorized Sample	wtKLK7_comb	Mudpit_File Name: 130124_PICS_Trp#2_wtK7_Repl1-Top15-CID_5ul_5-45%_135min.raw (F073530)	Mediator of DNA damage checkpoint protein 1 OS=Homo sapiens GN=MDC1 PE=1 SV=3	Q14676	Mediator of DNA damage checkpoint protein 1 OS=Homo sapiens GN=MDC1 PE=1 SV=3	1	0.000118	226643	3	3	6	Spectrum21583 scans:24875,	ALGGSLAGSAAEASHLVTDR	L	I	0.95	92.4	45.3	72.8	Thioacyl (+88)	1969.95	2	0.00097	0.49	1911	1930
130220 PICS Trp#2 wtKLK7_semiTrp_var thioacyl_comb	Uncategorized Sample	wtKLK7_comb	Mudpit_File Name: 130124_PICS_Trp#2_wtK7_Repl1-Top15-CID_5ul_5-45%_135min.raw (F073530)	Mediator of DNA damage checkpoint protein 1 OS=Homo sapiens GN=MDC1 PE=1 SV=3	Q14676	Mediator of DNA damage checkpoint protein 1 OS=Homo sapiens GN=MDC1 PE=1 SV=3	1	0.000118	226643	3	3	6	Spectrum20786 scans:24273,	ALGGSLAGSAAEASHLVTDR	L	I	0.95	90.2	45.2	70.1	Thioacyl (+88)	1969.95	2	-0.00049	-0.25	1911	1930
130220 PICS Trp#2 wtKLK7_semiTrp_var thioacyl_comb	Uncategorized Sample	wtKLK7_comb	Mudpit_File Name: 130124_PICS_Trp#2_wtK7_Repl1-Top15-CID_5ul_5-45%_135min.raw (F073530)	Importin subunit alpha-2 OS=Homo sapiens GN=KPNA2 PE=1 SV=1	P52292	Importin subunit alpha-2 OS=Homo sapiens GN=KPNA2 PE=1 SV=1	0.998	5.89e-05	57844.5	2	2	3	Spectrum21060 scans:24574,	ALGNIAGDGSVFR	W	D	0.95	44	44.2	26.7	Thioacyl (+88)	1363.65	2	-0.0019	-1.4	185	197
130220 PICS Trp#2 wtKLK7_semiTrp_var thioacyl_comb	Uncategorized Sample	wtKLK7_comb	Mudpit_File Name: 130124_PICS_Trp#2_wtK7_Repl1-Top15-CID_5ul_5-45%_135min.raw (F073530)	Importin subunit alpha-2 OS=Homo sapiens GN=KPNA2 PE=1 SV=1	P52292	Importin subunit alpha-2 OS=Homo sapiens GN=KPNA2 PE=1 SV=1	0.998	5.89e-05	57844.5	2	2	3	Spectrum21897 scans:25215,	ALGNIAGDGSVFR	W	D	0.95	56.7	44.1	25.7	Thioacyl (+88)	1363.66	2	0.00055	0.41	185	197
130220 PICS Trp#2 wtKLK7_semiTrp_var thioacyl_comb	Uncategorized Sample	wtKLK7_comb	Mudpit_File Name: 130124_PICS_Trp#2_wtK7_Repl1-Top15-CID_5ul_5-45%_135min.raw (F073530)	Importin subunit alpha-4 OS=Homo sapiens GN=KPNA4 PE=1 SV=1	O00629	Importin subunit alpha-4 OS=Homo sapiens GN=KPNA4 PE=1 SV=1	0.998	7.85e-05	57868.9	2	2	4	Spectrum20202 scans:23615,	ALGNIIGDGPQCR	W	D	0.95	35.8	42.6	19.1	Thioacyl (+88), Deamidated (+1), Carbamidomethyl (+57)	1458.66	2	-6.7e-05	-0.046	180	192
130220 PICS Trp#2 wtKLK7_semiTrp_var thioacyl_comb	Uncategorized Sample	wtKLK7_comb	Mudpit_File Name: 130124_PICS_Trp#2_wtK7_Repl1-Top15-CID_5ul_5-45%_135min.raw (F073530)	Nucleolar protein 56 OS=Homo sapiens GN=NOP56 PE=1 SV=4	O00567	Nucleolar protein 56 OS=Homo sapiens GN=NOP56 PE=1 SV=4	1	0.000157	66034	5	5	8	Spectrum20322 scans:23747,	ALIGEAVGAR	S	L	0.95	40.7	42.3	10.8	Thioacyl (+88)	1043.54	2	0.00021	0.21	298	307
130220 PICS Trp#2 wtKLK7_semiTrp_var thioacyl_comb	Uncategorized Sample	wtKLK7_comb	Mudpit_File Name: 130124_PICS_Trp#2_wtK7_Repl1-Top15-CID_5ul_5-45%_135min.raw (F073530)	Nucleolar protein 56 OS=Homo sapiens GN=NOP56 PE=1 SV=4	O00567	Nucleolar protein 56 OS=Homo sapiens GN=NOP56 PE=1 SV=4	1	0.000157	66034	5	5	8	Spectrum21153 scans:24393,	ALIGEAVGAR	S	L	0.95	46.1	42.3	6.7	Thioacyl (+88)	1043.54	2	0.00059	0.57	298	307
130220 PICS Trp#2 wtKLK7_semiTrp_var thioacyl_comb	Uncategorized Sample	wtKLK7_comb	Mudpit_File Name: 130124_PICS_Trp#2_wtK7_Repl1-Top15-CID_5ul_5-45%_135min.raw (F073530)	Nucleolar protein 56 OS=Homo sapiens GN=NOP56 PE=1 SV=4	O00567	Nucleolar protein 56 OS=Homo sapiens GN=NOP56 PE=1 SV=4	1	0.000157	66034	5	5	8	Spectrum21426 scans:24703,	ALIGEAVGAR	S	L	0.95	52.1	42.3	8.94	Thioacyl (+88)	1043.54	2	-0.00015	-0.14	298	307
130220 PICS Trp#2 wtKLK7_semiTrp_var thioacyl_comb	Uncategorized Sample	wtKLK7_comb	Mudpit_File Name: 130124_PICS_Trp#2_wtK7_Repl1-Top15-CID_5ul_5-45%_135min.raw (F073530)	Nucleolar protein 56 OS=Homo sapiens GN=NOP56 PE=1 SV=4	O00567	Nucleolar protein 56 OS=Homo sapiens GN=NOP56 PE=1 SV=4	1	0.000157	66034	5	5	8	Spectrum20596 scans:24061,	ALIGEAVGAR	S	L	0.95	58.7	42.4	14.9	Thioacyl (+88)	1043.54	2	-0.00075	-0.71	298	307
130220 PICS Trp#2 wtKLK7_semiTrp_var thioacyl_comb	Uncategorized Sample	wtKLK7_comb	Mudpit_File Name: 130124_PICS_Trp#2_wtK7_Repl1-Top15-CID_5ul_5-45%_135min.raw (F073530)	NHL repeat-containing protein 2 OS=Homo sapiens GN=NHLRC2 PE=1 SV=1	Q8NBF2	NHL repeat-containing protein 2 OS=Homo sapiens GN=NHLRC2 PE=1 SV=1	1	9.81e-05	79427.5	3	3	5	Spectrum21977 scans:25563,	ALLDAVTQQEK	Y	D	0.95	60	44.1	34.9	Thioacyl (+88), Dimethyl (+28)	1330.68	2	-0.0024	-1.8	24	34
130220 PICS Trp#2 wtKLK7_semiTrp_var thioacyl_comb	Uncategorized Sample	wtKLK7_comb	Mudpit_File Name: 130124_PICS_Trp#2_wtK7_Repl1-Top15-CID_5ul_5-45%_135min.raw (F073530)	Carbonyl reductase [NADPH] 1 OS=Homo sapiens GN=CBR1 PE=1 SV=3	P16152	Carbonyl reductase [NADPH] 1 OS=Homo sapiens GN=CBR1 PE=1 SV=3	1	5.89e-05	30356.8	2	2	3	Spectrum16736 scans:19770,	ALLPPDAEGPHGQFVSEK	L	R	0.95	39.2	45.6	14.4	Thioacyl (+88), Dimethyl (+28)	2006.98	2	0.0012	0.58	255	272
130220 PICS Trp#2 wtKLK7_semiTrp_var thioacyl_comb	Uncategorized Sample	wtKLK7_comb	Mudpit_File Name: 130124_PICS_Trp#2_wtK7_Repl1-Top15-CID_5ul_5-45%_135min.raw (F073530)	Carbonyl reductase [NADPH] 3 OS=Homo sapiens GN=CBR3 PE=1 SV=3	O75828	Carbonyl reductase [NADPH] 3 OS=Homo sapiens GN=CBR3 PE=1 SV=3	0.998	5.89e-05	30832.3	2	2	3	Spectrum17171 scans:20245,	ALLPPDATEPQGQLVHDK	L	V	0.95	34.2	45.7	16.5	Thioacyl (+88), Dimethyl (+28)	2044.03	2	-0.00046	-0.23	255	272
130220 PICS Trp#2 wtKLK7_semiTrp_var thioacyl_comb	Uncategorized Sample	wtKLK7_comb	Mudpit_File Name: 130124_PICS_Trp#2_wtK7_Repl1-Top15-CID_5ul_5-45%_135min.raw (F073530)	Plastin-3 OS=Homo sapiens GN=PLS3 PE=1 SV=4	P13797	Plastin-3 OS=Homo sapiens GN=PLS3 PE=1 SV=4	1	0.000314	70795.9	7	8	16	Spectrum18298 scans:21471,	ALPEDLVEVKPK	Y	M	0.95	51.2	40.8	24.8	Thioacyl (+88), Dimethyl (+28), Dimethyl (+28)	1480.82	2	-0.0014	-0.96	602	613
130220 PICS Trp#2 wtKLK7_semiTrp_var thioacyl_comb	Uncategorized Sample	wtKLK7_comb	Mudpit_File Name: 130124_PICS_Trp#2_wtK7_Repl1-Top15-CID_5ul_5-45%_135min.raw (F073530)	Plastin-3 OS=Homo sapiens GN=PLS3 PE=1 SV=4	P13797	Plastin-3 OS=Homo sapiens GN=PLS3 PE=1 SV=4	1	0.000314	70795.9	7	8	16	Spectrum18953 scans:21953,	ALPEDLVEVKPK	Y	M	0.95	59.1	40.9	36.8	Thioacyl (+88), Dimethyl (+28), Dimethyl (+28)	1480.82	2	0.00028	0.19	602	613
130220 PICS Trp#2 wtKLK7_semiTrp_var thioacyl_comb	Uncategorized Sample	wtKLK7_comb	Mudpit_File Name: 130124_PICS_Trp#2_wtK7_Repl1-Top15-CID_5ul_5-45%_135min.raw (F073530)	Plastin-3 OS=Homo sapiens GN=PLS3 PE=1 SV=4	P13797	Plastin-3 OS=Homo sapiens GN=PLS3 PE=1 SV=4	1	0.000314	70795.9	7	8	16	Spectrum19267 scans:22294,	ALPEDLVEVKPK	Y	M	0.95	62.6	40.9	38.4	Thioacyl (+88), Dimethyl (+28), Dimethyl (+28)	1480.82	2	0.00028	0.19	602	613
130220 PICS Trp#2 wtKLK7_semiTrp_var thioacyl_comb	Uncategorized Sample	wtKLK7_comb	Mudpit_File Name: 130124_PICS_Trp#2_wtK7_Repl1-Top15-CID_5ul_5-45%_135min.raw (F073530)	Plastin-3 OS=Homo sapiens GN=PLS3 PE=1 SV=4	P13797	Plastin-3 OS=Homo sapiens GN=PLS3 PE=1 SV=4	1	0.000314	70795.9	7	8	16	Spectrum18591 scans:21794,	ALPEDLVEVKPK	Y	M	0.95	60.5	40.8	35	Thioacyl (+88), Dimethyl (+28), Dimethyl (+28)	1480.82	2	-8.5e-05	-0.057	602	613
130220 PICS Trp#2 wtKLK7_semiTrp_var thioacyl_comb	Uncategorized Sample	wtKLK7_comb	Mudpit_File Name: 130124_PICS_Trp#2_wtK7_Repl1-Top15-CID_5ul_5-45%_135min.raw (F073530)	Actin, cytoplasmic 1 OS=Homo sapiens GN=ACTB PE=1 SV=1	P60709	Actin, cytoplasmic 1 OS=Homo sapiens GN=ACTB PE=1 SV=1	1	0.000863	41719.8	11	15	44	Spectrum14298 scans:16881,	ALPHAILR	Y	L	0.95	44.3	39.5	1.73	Thioacyl (+88)	977.55	2	3.5e-05	0.035	170	177
130220 PICS Trp#2 wtKLK7_semiTrp_var thioacyl_comb	Uncategorized Sample	wtKLK7_comb	Mudpit_File Name: 130124_PICS_Trp#2_wtK7_Repl1-Top15-CID_5ul_5-45%_135min.raw (F073530)	Actin, cytoplasmic 1 OS=Homo sapiens GN=ACTB PE=1 SV=1	P63261	Actin, cytoplasmic 2 OS=Homo sapiens GN=ACTG1 PE=1 SV=1	1	0.000863	41775.9	11	15	44	Spectrum14298 scans:16881,	ALPHAILR	Y	L	0.95	44.3	39.5	1.73	Thioacyl (+88)	977.55	2	3.5e-05	0.035	170	177
130220 PICS Trp#2 wtKLK7_semiTrp_var thioacyl_comb	Uncategorized Sample	wtKLK7_comb	Mudpit_File Name: 130124_PICS_Trp#2_wtK7_Repl1-Top15-CID_5ul_5-45%_135min.raw (F073530)	Delta-1-pyrroline-5-carboxylate synthase OS=Homo sapiens GN=ALDH18A1 PE=1 SV=2	P54886	Delta-1-pyrroline-5-carboxylate synthase OS=Homo sapiens GN=ALDH18A1 PE=1 SV=2	1	0.000392	87284.9	5	7	20	Spectrum11565 scans:13985,	ALQGGTSVVIANGTHPK	W	V	0.95	60.5	44.1	46.2	Thioacyl (+88), Dimethyl (+28)	1764.92	2	-0.0009	-0.51	318	334
130220 PICS Trp#2 wtKLK7_semiTrp_var thioacyl_comb	Uncategorized Sample	wtKLK7_comb	Mudpit_File Name: 130124_PICS_Trp#2_wtK7_Repl1-Top15-CID_5ul_5-45%_135min.raw (F073530)	Delta-1-pyrroline-5-carboxylate synthase OS=Homo sapiens GN=ALDH18A1 PE=1 SV=2	P54886	Delta-1-pyrroline-5-carboxylate synthase OS=Homo sapiens GN=ALDH18A1 PE=1 SV=2	1	0.000392	87284.9	5	7	20	Spectrum11984 scans:14261,	ALQGGTSVVIANGTHPK	W	V	0.95	56.5	43.8	31.4	Thioacyl (+88), Deamidated (+1), Dimethyl (+28)	1765.93	2	0.025	14	318	334
130220 PICS Trp#2 wtKLK7_semiTrp_var thioacyl_comb	Uncategorized Sample	wtKLK7_comb	Mudpit_File Name: 130124_PICS_Trp#2_wtK7_Repl1-Top15-CID_5ul_5-45%_135min.raw (F073530)	Delta-1-pyrroline-5-carboxylate synthase OS=Homo sapiens GN=ALDH18A1 PE=1 SV=2	P54886	Delta-1-pyrroline-5-carboxylate synthase OS=Homo sapiens GN=ALDH18A1 PE=1 SV=2	1	0.000392	87284.9	5	7	20	Spectrum12228 scans:14538,	ALQGGTSVVIANGTHPK	W	V	0.95	64.7	44.4	41.2	Thioacyl (+88), Deamidated (+1), Dimethyl (+28)	1765.9	2	0.00032	0.18	318	334
130220 PICS Trp#2 wtKLK7_semiTrp_var thioacyl_comb	Uncategorized Sample	wtKLK7_comb	Mudpit_File Name: 130124_PICS_Trp#2_wtK7_Repl1-Top15-CID_5ul_5-45%_135min.raw (F073530)	Delta-1-pyrroline-5-carboxylate synthase OS=Homo sapiens GN=ALDH18A1 PE=1 SV=2	P54886	Delta-1-pyrroline-5-carboxylate synthase OS=Homo sapiens GN=ALDH18A1 PE=1 SV=2	1	0.000392	87284.9	5	7	20	Spectrum11781 scans:14236,	ALQGGTSVVIANGTHPK	W	V	0.95	73.7	44.7	49.8	Thioacyl (+88), Deamidated (+1), Dimethyl (+28)	1765.9	2	-0.0019	-1.1	318	334
130220 PICS Trp#2 wtKLK7_semiTrp_var thioacyl_comb	Uncategorized Sample	wtKLK7_comb	Mudpit_File Name: 130124_PICS_Trp#2_wtK7_Repl1-Top15-CID_5ul_5-45%_135min.raw (F073530)	Delta-1-pyrroline-5-carboxylate synthase OS=Homo sapiens GN=ALDH18A1 PE=1 SV=2	P54886	Delta-1-pyrroline-5-carboxylate synthase OS=Homo sapiens GN=ALDH18A1 PE=1 SV=2	1	0.000392	87284.9	5	7	20	Spectrum11764 scans:14217,	ALQGGTSVVIANGTHPK	W	V	0.95	69.3	44.5	42.7	Thioacyl (+88), Deamidated (+1), Dimethyl (+28)	1765.9	2	-0.001	-0.58	318	334
130220 PICS Trp#2 wtKLK7_semiTrp_var thioacyl_comb	Uncategorized Sample	wtKLK7_comb	Mudpit_File Name: 130124_PICS_Trp#2_wtK7_Repl1-Top15-CID_5ul_5-45%_135min.raw (F073530)	Importin subunit alpha-2 OS=Homo sapiens GN=KPNA2 PE=1 SV=1	P52292	Importin subunit alpha-2 OS=Homo sapiens GN=KPNA2 PE=1 SV=1	0.998	5.89e-05	57844.5	2	2	3	Spectrum13633 scans:16130,	ALTNIASGTSEQTK	W	A	0.95	43.8	44.5	0	Thioacyl (+88), Dimethyl (+28)	1535.75	2	9.5e-05	0.062	143	156
130220 PICS Trp#2 wtKLK7_semiTrp_var thioacyl_comb	Uncategorized Sample	wtKLK7_comb	Mudpit_File Name: 130124_PICS_Trp#2_wtK7_Repl1-Top15-CID_5ul_5-45%_135min.raw (F073530)	Importin subunit alpha-7 OS=Homo sapiens GN=KPNA6 PE=1 SV=1	O60684	Importin subunit alpha-7 OS=Homo sapiens GN=KPNA6 PE=1 SV=1	1	7.85e-05	60013	2	2	4	Spectrum13633 scans:16130,	ALTNIASGTSQQTK	W	I	0.95	43.8	44.5	0	Thioacyl (+88), Deamidated (+1), Dimethyl (+28)	1535.75	2	7.9e-05	0.051	148	161
130220 PICS Trp#2 wtKLK7_semiTrp_var thioacyl_comb	Uncategorized Sample	wtKLK7_comb	Mudpit_File Name: 130124_PICS_Trp#2_wtK7_Repl1-Top15-CID_5ul_5-45%_135min.raw (F073530)	Importin subunit alpha-7 OS=Homo sapiens GN=KPNA6 PE=1 SV=1	O60684	Importin subunit alpha-7 OS=Homo sapiens GN=KPNA6 PE=1 SV=1	1	7.85e-05	60013	2	2	4	Spectrum13172 scans:15827,	ALTNIASGTSQQTK	W	I	0.95	54.3	44.4	1.9	Thioacyl (+88), Deamidated (+1), Dimethyl (+28)	1535.75	2	-0.0011	-0.74	148	161
130220 PICS Trp#2 wtKLK7_semiTrp_var thioacyl_comb	Uncategorized Sample	wtKLK7_comb	Mudpit_File Name: 130124_PICS_Trp#2_wtK7_Repl1-Top15-CID_5ul_5-45%_135min.raw (F073530)	L-lactate dehydrogenase A chain OS=Homo sapiens GN=LDHA PE=1 SV=2	P00338	L-lactate dehydrogenase A chain OS=Homo sapiens GN=LDHA PE=1 SV=2	1	0.000137	36671.2	4	5	7	Spectrum23648 scans:27109,	ALVDVIEDK	L	L	0.95	37.9	43.4	0	Thioacyl (+88), Dimethyl (+28)	1116.57	2	-0.00026	-0.24	49	57
130220 PICS Trp#2 wtKLK7_semiTrp_var thioacyl_comb	Uncategorized Sample	wtKLK7_comb	Mudpit_File Name: 130124_PICS_Trp#2_wtK7_Repl1-Top15-CID_5ul_5-45%_135min.raw (F073530)	L-lactate dehydrogenase B chain OS=Homo sapiens GN=LDHB PE=1 SV=2	P07195	L-lactate dehydrogenase B chain OS=Homo sapiens GN=LDHB PE=1 SV=2	1	7.85e-05	36620.6	2	2	4	Spectrum23648 scans:27109,	ALVDVLEDK	L	L	0.95	37.9	43.4	0	Thioacyl (+88), Dimethyl (+28)	1116.57	2	-0.00026	-0.24	50	58
130220 PICS Trp#2 wtKLK7_semiTrp_var thioacyl_comb	Uncategorized Sample	wtKLK7_comb	Mudpit_File Name: 130124_PICS_Trp#2_wtK7_Repl1-Top15-CID_5ul_5-45%_135min.raw (F073530)	Cleavage and polyadenylation specificity factor subunit 6 OS=Homo sapiens GN=CPSF6 PE=1 SV=2	Q16630	Cleavage and polyadenylation specificity factor subunit 6 OS=Homo sapiens GN=CPSF6 PE=1 SV=2	1	7.85e-05	59193	2	2	4	Spectrum14125 scans:16679,	ALVGVGSEASSK	F	K	0.95	32.6	43.6	16.7	Thioacyl (+88), Dimethyl (+28)	1219.61	2	5.5e-05	0.045	127	138
130220 PICS Trp#2 wtKLK7_semiTrp_var thioacyl_comb	Uncategorized Sample	wtKLK7_comb	Mudpit_File Name: 130124_PICS_Trp#2_wtK7_Repl1-Top15-CID_5ul_5-45%_135min.raw (F073530)	Cleavage and polyadenylation specificity factor subunit 6 OS=Homo sapiens GN=CPSF6 PE=1 SV=2	Q16630	Cleavage and polyadenylation specificity factor subunit 6 OS=Homo sapiens GN=CPSF6 PE=1 SV=2	1	7.85e-05	59193	2	2	4	Spectrum13830 scans:16349,	ALVGVGSEASSK	F	K	0.95	35.5	43.6	5.79	Thioacyl (+88), Dimethyl (+28)	1219.61	2	-6.5e-05	-0.053	127	138
130220 PICS Trp#2 wtKLK7_semiTrp_var thioacyl_comb	Uncategorized Sample	wtKLK7_comb	Mudpit_File Name: 130124_PICS_Trp#2_wtK7_Repl1-Top15-CID_5ul_5-45%_135min.raw (F073530)	Cleavage and polyadenylation specificity factor subunit 6 OS=Homo sapiens GN=CPSF6 PE=1 SV=2	Q16630	Cleavage and polyadenylation specificity factor subunit 6 OS=Homo sapiens GN=CPSF6 PE=1 SV=2	1	7.85e-05	59193	2	2	4	Spectrum13586 scans:16291,	ALVGVGSEASSK	F	K	0.95	55.1	43.6	30.1	Thioacyl (+88), Dimethyl (+28)	1219.61	2	5.5e-05	0.045	127	138
130220 PICS Trp#2 wtKLK7_semiTrp_var thioacyl_comb	Uncategorized Sample	wtKLK7_comb	Mudpit_File Name: 130124_PICS_Trp#2_wtK7_Repl1-Top15-CID_5ul_5-45%_135min.raw (F073530)	Fatty acid synthase OS=Homo sapiens GN=FASN PE=1 SV=3	P49327	Fatty acid synthase OS=Homo sapiens GN=FASN PE=1 SV=3	1	0.000392	273409	8	8	20	Spectrum15657 scans:18595,	ALVQAGIR	W	D	0.95	36.6	40.9	3.84	Thioacyl (+88)	914.5	2	-0.0011	-1.2	1812	1819
130220 PICS Trp#2 wtKLK7_semiTrp_var thioacyl_comb	Uncategorized Sample	wtKLK7_comb	Mudpit_File Name: 130124_PICS_Trp#2_wtK7_Repl1-Top15-CID_5ul_5-45%_135min.raw (F073530)	Fatty acid synthase OS=Homo sapiens GN=FASN PE=1 SV=3	P49327	Fatty acid synthase OS=Homo sapiens GN=FASN PE=1 SV=3	1	0.000392	273409	8	8	20	Spectrum16181 scans:18958,	ALVQAGIR	W	D	0.95	38	41	3.51	Thioacyl (+88)	914.5	2	-0.00065	-0.7	1812	1819
130220 PICS Trp#2 wtKLK7_semiTrp_var thioacyl_comb	Uncategorized Sample	wtKLK7_comb	Mudpit_File Name: 130124_PICS_Trp#2_wtK7_Repl1-Top15-CID_5ul_5-45%_135min.raw (F073530)	Succinyl-CoA ligase [GDP-forming] subunit beta, mitochondrial OS=Homo sapiens GN=SUCLG2 PE=1 SV=2	Q96I99	Succinyl-CoA ligase [GDP-forming] subunit beta, mitochondrial OS=Homo sapiens GN=SUCLG2 PE=1 SV=2	0.998	9.81e-05	46493.7	2	2	5	Spectrum6026 scans:7589,	AMDDKSENEPIENEAAK	F	Y	0.948	40.2	43.1	21.9	Thioacyl (+88), Dimethyl (+28), Dimethyl (+28)	2033.89	2	0.002	1	275	291
130220 PICS Trp#2 wtKLK7_semiTrp_var thioacyl_comb	Uncategorized Sample	wtKLK7_comb	Mudpit_File Name: 130124_PICS_Trp#2_wtK7_Repl1-Top15-CID_5ul_5-45%_135min.raw (F073530)	Succinyl-CoA ligase [GDP-forming] subunit beta, mitochondrial OS=Homo sapiens GN=SUCLG2 PE=1 SV=2	Q96I99	Succinyl-CoA ligase [GDP-forming] subunit beta, mitochondrial OS=Homo sapiens GN=SUCLG2 PE=1 SV=2	0.998	9.81e-05	46493.7	2	2	5	Spectrum5851 scans:7508,	AMDDKSENEPIENEAAK	F	Y	0.95	45.8	43.1	34.2	Thioacyl (+88), Dimethyl (+28), Dimethyl (+28)	2033.89	2	0.00032	0.16	275	291
130220 PICS Trp#2 wtKLK7_semiTrp_var thioacyl_comb	Uncategorized Sample	wtKLK7_comb	Mudpit_File Name: 130124_PICS_Trp#2_wtK7_Repl1-Top15-CID_5ul_5-45%_135min.raw (F073530)	Succinyl-CoA ligase [GDP-forming] subunit beta, mitochondrial OS=Homo sapiens GN=SUCLG2 PE=1 SV=2	Q96I99	Succinyl-CoA ligase [GDP-forming] subunit beta, mitochondrial OS=Homo sapiens GN=SUCLG2 PE=1 SV=2	0.998	9.81e-05	46493.7	2	2	5	Spectrum6016 scans:7577,	AMDDKSENEPIENEAAK	F	Y	0.95	48.8	43.1	31.3	Thioacyl (+88), Dimethyl (+28), Dimethyl (+28)	2033.89	2	0.00044	0.21	275	291
130220 PICS Trp#2 wtKLK7_semiTrp_var thioacyl_comb	Uncategorized Sample	wtKLK7_comb	Mudpit_File Name: 130124_PICS_Trp#2_wtK7_Repl1-Top15-CID_5ul_5-45%_135min.raw (F073530)	Succinyl-CoA ligase [GDP-forming] subunit beta, mitochondrial OS=Homo sapiens GN=SUCLG2 PE=1 SV=2	Q96I99	Succinyl-CoA ligase [GDP-forming] subunit beta, mitochondrial OS=Homo sapiens GN=SUCLG2 PE=1 SV=2	0.998	9.81e-05	46493.7	2	2	5	Spectrum5825 scans:7477,	AMDDKSENEPIENEAAK	F	Y	0.95	48.3	42.9	34.7	Thioacyl (+88), Dimethyl (+28), Dimethyl (+28)	2033.89	2	-0.00078	-0.39	275	291
130220 PICS Trp#2 wtKLK7_semiTrp_var thioacyl_comb	Uncategorized Sample	wtKLK7_comb	Mudpit_File Name: 130124_PICS_Trp#2_wtK7_Repl1-Top15-CID_5ul_5-45%_135min.raw (F073530)	Heterogeneous nuclear ribonucleoprotein M OS=Homo sapiens GN=HNRNPM PE=1 SV=3	P52272	Heterogeneous nuclear ribonucleoprotein M OS=Homo sapiens GN=HNRNPM PE=1 SV=3	1	0.000451	77499.3	7	8	23	Spectrum7851 scans:9804,	AMGGGGGASFDR	L	A	0.95	36.8	38.2	18.3	Thioacyl (+88)	1169.46	2	-0.0012	-1	610	621
130220 PICS Trp#2 wtKLK7_semiTrp_var thioacyl_comb	Uncategorized Sample	wtKLK7_comb	Mudpit_File Name: 130124_PICS_Trp#2_wtK7_Repl1-Top15-CID_5ul_5-45%_135min.raw (F073530)	Heterogeneous nuclear ribonucleoprotein M OS=Homo sapiens GN=HNRNPM PE=1 SV=3	P52272	Heterogeneous nuclear ribonucleoprotein M OS=Homo sapiens GN=HNRNPM PE=1 SV=3	1	0.000451	77499.3	7	8	23	Spectrum8144 scans:9986,	AMGGGGGASFDR	L	A	0.95	43.5	38.2	27.1	Thioacyl (+88)	1169.46	2	0.00037	0.32	610	621
130220 PICS Trp#2 wtKLK7_semiTrp_var thioacyl_comb	Uncategorized Sample	wtKLK7_comb	Mudpit_File Name: 130124_PICS_Trp#2_wtK7_Repl1-Top15-CID_5ul_5-45%_135min.raw (F073530)	26S proteasome non-ATPase regulatory subunit 2 OS=Homo sapiens GN=PSMD2 PE=1 SV=3	Q13200	26S proteasome non-ATPase regulatory subunit 2 OS=Homo sapiens GN=PSMD2 PE=1 SV=3	1	0.000118	100184	4	4	6	Spectrum10288 scans:12367,	AMGMVGSGTNNAR	F	L	0.95	31	40.7	18	Thioacyl (+88)	1352.56	2	-0.00011	-0.078	728	740
130220 PICS Trp#2 wtKLK7_semiTrp_var thioacyl_comb	Uncategorized Sample	wtKLK7_comb	Mudpit_File Name: 130124_PICS_Trp#2_wtK7_Repl1-Top15-CID_5ul_5-45%_135min.raw (F073530)	Peptidyl-prolyl cis-trans isomerase A OS=Homo sapiens GN=PPIA PE=1 SV=2	P62937	Peptidyl-prolyl cis-trans isomerase A OS=Homo sapiens GN=PPIA PE=1 SV=2	1	0.000589	17994.9	6	9	30	Spectrum17581 scans:20473,	ANAGPNTNGSQFFICTAK	M	T	0.95	42.9	43.6	3.09	Thioacyl (+88), Deamidated (+1), Carbamidomethyl (+57), Dimethyl (+28)	2013.9	2	0.0032	1.6	101	118
130220 PICS Trp#2 wtKLK7_semiTrp_var thioacyl_comb	Uncategorized Sample	wtKLK7_comb	Mudpit_File Name: 130124_PICS_Trp#2_wtK7_Repl1-Top15-CID_5ul_5-45%_135min.raw (F073530)	Peptidyl-prolyl cis-trans isomerase A OS=Homo sapiens GN=PPIA PE=1 SV=2	P62937	Peptidyl-prolyl cis-trans isomerase A OS=Homo sapiens GN=PPIA PE=1 SV=2	1	0.000589	17994.9	6	9	30	Spectrum17522 scans:20410,	ANAGPNTNGSQFFICTAK	M	T	0.95	47.2	43.5	13.2	Thioacyl (+88), Deamidated (+1), Carbamidomethyl (+57), Dimethyl (+28)	2013.89	2	0.002	0.98	101	118
130220 PICS Trp#2 wtKLK7_semiTrp_var thioacyl_comb	Uncategorized Sample	wtKLK7_comb	Mudpit_File Name: 130124_PICS_Trp#2_wtK7_Repl1-Top15-CID_5ul_5-45%_135min.raw (F073530)	Peptidyl-prolyl cis-trans isomerase A OS=Homo sapiens GN=PPIA PE=1 SV=2	P62937	Peptidyl-prolyl cis-trans isomerase A OS=Homo sapiens GN=PPIA PE=1 SV=2	1	0.000589	17994.9	6	9	30	Spectrum17215 scans:20078,	ANAGPNTNGSQFFICTAK	M	T	0.95	53	43.5	19.3	Thioacyl (+88), Deamidated (+1), Carbamidomethyl (+57), Dimethyl (+28)	2013.89	2	0.002	0.98	101	118
130220 PICS Trp#2 wtKLK7_semiTrp_var thioacyl_comb	Uncategorized Sample	wtKLK7_comb	Mudpit_File Name: 130124_PICS_Trp#2_wtK7_Repl1-Top15-CID_5ul_5-45%_135min.raw (F073530)	Peptidyl-prolyl cis-trans isomerase A OS=Homo sapiens GN=PPIA PE=1 SV=2	P62937	Peptidyl-prolyl cis-trans isomerase A OS=Homo sapiens GN=PPIA PE=1 SV=2	1	0.000589	17994.9	6	9	30	Spectrum16869 scans:19916,	ANAGPNTNGSQFFICTAK	M	T	0.95	68.9	43.4	4.38	Thioacyl (+88), Deamidated (+1), Carbamidomethyl (+57), Dimethyl (+28)	2013.89	2	-0.00085	-0.42	101	118
130220 PICS Trp#2 wtKLK7_semiTrp_var thioacyl_comb	Uncategorized Sample	wtKLK7_comb	Mudpit_File Name: 130124_PICS_Trp#2_wtK7_Repl1-Top15-CID_5ul_5-45%_135min.raw (F073530)	Calnexin OS=Homo sapiens GN=CANX PE=1 SV=2	P27824	Calnexin OS=Homo sapiens GN=CANX PE=1 SV=2	1	0.000137	67552.2	4	4	7	Spectrum12422 scans:14758,	ANDGWGLK	W	K	0.95	47.2	42.7	12.9	Thioacyl (+88), Dimethyl (+28)	975.45	2	0.00022	0.22	451	458
130220 PICS Trp#2 wtKLK7_semiTrp_var thioacyl_comb	Uncategorized Sample	wtKLK7_comb	Mudpit_File Name: 130124_PICS_Trp#2_wtK7_Repl1-Top15-CID_5ul_5-45%_135min.raw (F073530)	Calnexin OS=Homo sapiens GN=CANX PE=1 SV=2	P27824	Calnexin OS=Homo sapiens GN=CANX PE=1 SV=2	1	0.000137	67552.2	4	4	7	Spectrum12198 scans:14722,	ANDGWGLK	W	K	0.95	51.7	42.7	16.5	Thioacyl (+88), Dimethyl (+28)	975.45	2	-0.00094	-0.97	451	458
130220 PICS Trp#2 wtKLK7_semiTrp_var thioacyl_comb	Uncategorized Sample	wtKLK7_comb	Mudpit_File Name: 130124_PICS_Trp#2_wtK7_Repl1-Top15-CID_5ul_5-45%_135min.raw (F073530)	Calnexin OS=Homo sapiens GN=CANX PE=1 SV=2	P27824	Calnexin OS=Homo sapiens GN=CANX PE=1 SV=2	1	0.000137	67552.2	4	4	7	Spectrum11936 scans:14412,	ANDGWGLK	W	K	0.95	52.7	42.7	17	Thioacyl (+88), Dimethyl (+28)	975.45	2	-0.0011	-1.1	451	458
130220 PICS Trp#2 wtKLK7_semiTrp_var thioacyl_comb	Uncategorized Sample	wtKLK7_comb	Mudpit_File Name: 130124_PICS_Trp#2_wtK7_Repl1-Top15-CID_5ul_5-45%_135min.raw (F073530)	Calnexin OS=Homo sapiens GN=CANX PE=1 SV=2	P27824	Calnexin OS=Homo sapiens GN=CANX PE=1 SV=2	1	0.000137	67552.2	4	4	7	Spectrum12705 scans:15083,	ANDGWGLK	W	K	0.95	49.5	42.7	19.6	Thioacyl (+88), Dimethyl (+28)	975.45	2	-2.5e-05	-0.026	451	458
130220 PICS Trp#2 wtKLK7_semiTrp_var thioacyl_comb	Uncategorized Sample	wtKLK7_comb	Mudpit_File Name: 130124_PICS_Trp#2_wtK7_Repl1-Top15-CID_5ul_5-45%_135min.raw (F073530)	Calnexin OS=Homo sapiens GN=CANX PE=1 SV=2	P27824	Calnexin OS=Homo sapiens GN=CANX PE=1 SV=2	1	0.000137	67552.2	4	4	7	Spectrum7400 scans:9311,	ANDGWGLKK	W	A	0.95	34.9	44.1	0	Thioacyl (+88), Dimethyl (+28), Dimethyl (+28)	1131.57	2	-0.00066	-0.59	451	459
130220 PICS Trp#2 wtKLK7_semiTrp_var thioacyl_comb	Uncategorized Sample	wtKLK7_comb	Mudpit_File Name: 130124_PICS_Trp#2_wtK7_Repl1-Top15-CID_5ul_5-45%_135min.raw (F073530)	Kinectin OS=Homo sapiens GN=KTN1 PE=1 SV=1	Q86UP2	Kinectin OS=Homo sapiens GN=KTN1 PE=1 SV=1	1	0.000235	156258	7	7	12	Spectrum5767 scans:7283,	ANEQAAAAHELEK	L	M	0.95	36.3	43.8	17.8	Thioacyl (+88), Dimethyl (+28)	1496.69	2	0.00076	0.5	658	670
130220 PICS Trp#2 wtKLK7_semiTrp_var thioacyl_comb	Uncategorized Sample	wtKLK7_comb	Mudpit_File Name: 130124_PICS_Trp#2_wtK7_Repl1-Top15-CID_5ul_5-45%_135min.raw (F073530)	Heterogeneous nuclear ribonucleoprotein U OS=Homo sapiens GN=HNRNPU PE=1 SV=6	Q00839	Heterogeneous nuclear ribonucleoprotein U OS=Homo sapiens GN=HNRNPU PE=1 SV=6	1	0.000137	90567.2	6	6	7	Spectrum18711 scans:21690,	ANFESDEVELSYAK	F	N	0.95	58.8	42.5	29.4	Thioacyl (+88), Dimethyl (+28)	1716.76	2	0.00058	0.33	410	423
130220 PICS Trp#2 wtKLK7_semiTrp_var thioacyl_comb	Uncategorized Sample	wtKLK7_comb	Mudpit_File Name: 130124_PICS_Trp#2_wtK7_Repl1-Top15-CID_5ul_5-45%_135min.raw (F073530)	Heterogeneous nuclear ribonucleoprotein U OS=Homo sapiens GN=HNRNPU PE=1 SV=6	Q00839	Heterogeneous nuclear ribonucleoprotein U OS=Homo sapiens GN=HNRNPU PE=1 SV=6	1	0.000137	90567.2	6	6	7	Spectrum18003 scans:21146,	ANFESDEVELSYAK	F	N	0.95	62	42.4	36.5	Thioacyl (+88), Dimethyl (+28)	1716.75	2	-0.00088	-0.52	410	423
130220 PICS Trp#2 wtKLK7_semiTrp_var thioacyl_comb	Uncategorized Sample	wtKLK7_comb	Mudpit_File Name: 130124_PICS_Trp#2_wtK7_Repl1-Top15-CID_5ul_5-45%_135min.raw (F073530)	Microtubule-associated protein 4 OS=Homo sapiens GN=MAP4 PE=1 SV=3	P27816	Microtubule-associated protein 4 OS=Homo sapiens GN=MAP4 PE=1 SV=3	1	0.000118	120988	2	3	6	Spectrum12928 scans:15330,	ANGGHGVEGSDTTGSPTEFLEEK	L	M	0.95	69.7	43.1	50.8	Thioacyl (+88), Dimethyl (+28)	2434.06	2	0.00016	0.064	85	107
130220 PICS Trp#2 wtKLK7_semiTrp_var thioacyl_comb	Uncategorized Sample	wtKLK7_comb	Mudpit_File Name: 130124_PICS_Trp#2_wtK7_Repl1-Top15-CID_5ul_5-45%_135min.raw (F073530)	Microtubule-associated protein 4 OS=Homo sapiens GN=MAP4 PE=1 SV=3	P27816	Microtubule-associated protein 4 OS=Homo sapiens GN=MAP4 PE=1 SV=3	1	0.000118	120988	2	3	6	Spectrum12451 scans:15014,	ANGGHGVEGSDTTGSPTEFLEEK	L	M	0.95	64.2	43	45.8	Thioacyl (+88), Dimethyl (+28)	2434.06	2	-0.0011	-0.44	85	107
130220 PICS Trp#2 wtKLK7_semiTrp_var thioacyl_comb	Uncategorized Sample	wtKLK7_comb	Mudpit_File Name: 130124_PICS_Trp#2_wtK7_Repl1-Top15-CID_5ul_5-45%_135min.raw (F073530)	Microtubule-associated protein 4 OS=Homo sapiens GN=MAP4 PE=1 SV=3	P27816	Microtubule-associated protein 4 OS=Homo sapiens GN=MAP4 PE=1 SV=3	1	0.000118	120988	2	3	6	Spectrum12472 scans:15039,	ANGGHGVEGSDTTGSPTEFLEEK	L	M	0.95	78.3	42.9	60	Thioacyl (+88), Dimethyl (+28)	2434.06	2	-0.0023	-0.94	85	107
130220 PICS Trp#2 wtKLK7_semiTrp_var thioacyl_comb	Uncategorized Sample	wtKLK7_comb	Mudpit_File Name: 130124_PICS_Trp#2_wtK7_Repl1-Top15-CID_5ul_5-45%_135min.raw (F073530)	Microtubule-associated protein 4 OS=Homo sapiens GN=MAP4 PE=1 SV=3	P27816	Microtubule-associated protein 4 OS=Homo sapiens GN=MAP4 PE=1 SV=3	1	0.000118	120988	2	3	6	Spectrum12938 scans:15341,	ANGGHGVEGSDTTGSPTEFLEEK	L	M	0.95	57.2	43.2	40.4	Thioacyl (+88), Deamidated (+1), Dimethyl (+28)	2435.06	2	0.021	8.4	85	107
130220 PICS Trp#2 wtKLK7_semiTrp_var thioacyl_comb	Uncategorized Sample	wtKLK7_comb	Mudpit_File Name: 130124_PICS_Trp#2_wtK7_Repl1-Top15-CID_5ul_5-45%_135min.raw (F073530)	Glycine--tRNA ligase OS=Homo sapiens GN=GARS PE=1 SV=3	P41250	Glycine--tRNA ligase OS=Homo sapiens GN=GARS PE=1 SV=3	1	3.92e-05	83149.6	2	2	2	Spectrum15934 scans:18898,	ANGNITWADVEAR	L	Y	0.95	46.4	43	25.3	Thioacyl (+88)	1503.68	2	-0.00081	-0.54	710	722
130220 PICS Trp#2 wtKLK7_semiTrp_var thioacyl_comb	Uncategorized Sample	wtKLK7_comb	Mudpit_File Name: 130124_PICS_Trp#2_wtK7_Repl1-Top15-CID_5ul_5-45%_135min.raw (F073530)	C-1-tetrahydrofolate synthase, cytoplasmic OS=Homo sapiens GN=MTHFD1 PE=1 SV=3	P11586	C-1-tetrahydrofolate synthase, cytoplasmic OS=Homo sapiens GN=MTHFD1 PE=1 SV=3	1	7.85e-05	101544	3	3	4	Spectrum9111 scans:11211,	ANIAHGNSSIIADR	F	I	0.95	41.7	43.7	19.5	Thioacyl (+88)	1525.73	2	-0.0016	-1.1	640	653
130220 PICS Trp#2 wtKLK7_semiTrp_var thioacyl_comb	Uncategorized Sample	wtKLK7_comb	Mudpit_File Name: 130124_PICS_Trp#2_wtK7_Repl1-Top15-CID_5ul_5-45%_135min.raw (F073530)	C-1-tetrahydrofolate synthase, cytoplasmic OS=Homo sapiens GN=MTHFD1 PE=1 SV=3	P11586	C-1-tetrahydrofolate synthase, cytoplasmic OS=Homo sapiens GN=MTHFD1 PE=1 SV=3	1	7.85e-05	101544	3	3	4	Spectrum9528 scans:11527,	ANIAHGNSSIIADR	F	I	0.95	45.6	43.9	23.2	Thioacyl (+88)	1525.73	2	0.0013	0.83	640	653
130220 PICS Trp#2 wtKLK7_semiTrp_var thioacyl_comb	Uncategorized Sample	wtKLK7_comb	Mudpit_File Name: 130124_PICS_Trp#2_wtK7_Repl1-Top15-CID_5ul_5-45%_135min.raw (F073530)	Splicing factor 3A subunit 1 OS=Homo sapiens GN=SF3A1 PE=1 SV=1	Q15459	Splicing factor 3A subunit 1 OS=Homo sapiens GN=SF3A1 PE=1 SV=1	1	7.85e-05	88868.1	3	3	4	Spectrum17728 scans:20633,	ANITLQEQIEAIHK	Q	A	0.95	46.5	44	22.3	Thioacyl (+88), Dimethyl (+28)	1722.9	2	0.00028	0.16	518	531
130220 PICS Trp#2 wtKLK7_semiTrp_var thioacyl_comb	Uncategorized Sample	wtKLK7_comb	Mudpit_File Name: 130124_PICS_Trp#2_wtK7_Repl1-Top15-CID_5ul_5-45%_135min.raw (F073530)	60S acidic ribosomal protein P0 OS=Homo sapiens GN=RPLP0 PE=1 SV=1	P05388	60S acidic ribosomal protein P0 OS=Homo sapiens GN=RPLP0 PE=1 SV=1	1	0.000235	34256.3	8	8	12	Spectrum2027 scans:2993,	ANKVPAAAR	L	A	0.947	27.9	39.8	-2.19	Thioacyl (+88), Dimethyl (+28)	1012.55	2	-0.00012	-0.12	104	112
130220 PICS Trp#2 wtKLK7_semiTrp_var thioacyl_comb	Uncategorized Sample	wtKLK7_comb	Mudpit_File Name: 130124_PICS_Trp#2_wtK7_Repl1-Top15-CID_5ul_5-45%_135min.raw (F073530)	DNA damage-binding protein 1 OS=Homo sapiens GN=DDB1 PE=1 SV=1	Q16531	DNA damage-binding protein 1 OS=Homo sapiens GN=DDB1 PE=1 SV=1	1	0.000177	126952	5	5	9	Spectrum18625 scans:21830,	ANNSTLTIGTIDEIQK	L	L	0.95	40	45.4	15.1	Thioacyl (+88), Dimethyl (+28)	1832.92	2	0.0009	0.49	694	709
130220 PICS Trp#2 wtKLK7_semiTrp_var thioacyl_comb	Uncategorized Sample	wtKLK7_comb	Mudpit_File Name: 130124_PICS_Trp#2_wtK7_Repl1-Top15-CID_5ul_5-45%_135min.raw (F073530)	DNA damage-binding protein 1 OS=Homo sapiens GN=DDB1 PE=1 SV=1	Q16531	DNA damage-binding protein 1 OS=Homo sapiens GN=DDB1 PE=1 SV=1	1	0.000177	126952	5	5	9	Spectrum18526 scans:21721,	ANNSTLTIGTIDEIQK	L	L	0.95	35.9	45.3	8.73	Thioacyl (+88), Dimethyl (+28)	1832.92	2	-0.0007	-0.38	694	709
130220 PICS Trp#2 wtKLK7_semiTrp_var thioacyl_comb	Uncategorized Sample	wtKLK7_comb	Mudpit_File Name: 130124_PICS_Trp#2_wtK7_Repl1-Top15-CID_5ul_5-45%_135min.raw (F073530)	ES1 protein homolog, mitochondrial OS=Homo sapiens GN=C21orf33 PE=1 SV=3	P30042	ES1 protein homolog, mitochondrial OS=Homo sapiens GN=C21orf33 PE=1 SV=3	1	0.000157	28151.6	3	3	8	Spectrum11352 scans:13553,	APDVPQMHVIDHTK	F	G	0.95	33.3	44.8	19	Thioacyl (+88), Dimethyl (+28)	1702.82	2	-0.00072	-0.43	81	94
130220 PICS Trp#2 wtKLK7_semiTrp_var thioacyl_comb	Uncategorized Sample	wtKLK7_comb	Mudpit_File Name: 130124_PICS_Trp#2_wtK7_Repl1-Top15-CID_5ul_5-45%_135min.raw (F073530)	Bifunctional glutamate/proline--tRNA ligase OS=Homo sapiens GN=EPRS PE=1 SV=5	P07814	Bifunctional glutamate/proline--tRNA ligase OS=Homo sapiens GN=EPRS PE=1 SV=5	1	0.000275	170575	9	9	14	Spectrum19318 scans:22603,	APEVAWVTR	F	S	0.95	32.6	42.5	7.51	Thioacyl (+88)	1115.54	2	-0.00079	-0.7	1098	1106
130220 PICS Trp#2 wtKLK7_semiTrp_var thioacyl_comb	Uncategorized Sample	wtKLK7_comb	Mudpit_File Name: 130124_PICS_Trp#2_wtK7_Repl1-Top15-CID_5ul_5-45%_135min.raw (F073530)	Bifunctional glutamate/proline--tRNA ligase OS=Homo sapiens GN=EPRS PE=1 SV=5	P07814	Bifunctional glutamate/proline--tRNA ligase OS=Homo sapiens GN=EPRS PE=1 SV=5	1	0.000275	170575	9	9	14	Spectrum20337 scans:23479,	APEVAWVTR	F	S	0.95	40.2	42.4	11.7	Thioacyl (+88)	1115.54	2	-0.00029	-0.26	1098	1106
130220 PICS Trp#2 wtKLK7_semiTrp_var thioacyl_comb	Uncategorized Sample	wtKLK7_comb	Mudpit_File Name: 130124_PICS_Trp#2_wtK7_Repl1-Top15-CID_5ul_5-45%_135min.raw (F073530)	Sarcoplasmic/endoplasmic reticulum calcium ATPase 2 OS=Homo sapiens GN=ATP2A2 PE=1 SV=1	P16615	Sarcoplasmic/endoplasmic reticulum calcium ATPase 2 OS=Homo sapiens GN=ATP2A2 PE=1 SV=1	1	9.81e-05	114741	3	3	5	Spectrum6301 scans:7915,	APIGEVHK	Y	D	0.95	34.9	41.1	11.9	Thioacyl (+88), Dimethyl (+28)	965.5	2	0.00076	0.78	390	397
130220 PICS Trp#2 wtKLK7_semiTrp_var thioacyl_comb	Uncategorized Sample	wtKLK7_comb	Mudpit_File Name: 130124_PICS_Trp#2_wtK7_Repl1-Top15-CID_5ul_5-45%_135min.raw (F073530)	Ribonucleoside-diphosphate reductase subunit M2 OS=Homo sapiens GN=RRM2 PE=1 SV=1	P31350	Ribonucleoside-diphosphate reductase subunit M2 OS=Homo sapiens GN=RRM2 PE=1 SV=1	0.998	5.89e-05	44861.2	2	2	3	Spectrum22521 scans:25883,	APITDPQQLQLSPLK	L	G	0.95	39.1	43.4	23.1	Thioacyl (+88), Dimethyl (+28)	1763.95	2	-0.0017	-0.97	9	23
130220 PICS Trp#2 wtKLK7_semiTrp_var thioacyl_comb	Uncategorized Sample	wtKLK7_comb	Mudpit_File Name: 130124_PICS_Trp#2_wtK7_Repl1-Top15-CID_5ul_5-45%_135min.raw (F073530)	Ribonucleoside-diphosphate reductase subunit M2 OS=Homo sapiens GN=RRM2 PE=1 SV=1	P31350	Ribonucleoside-diphosphate reductase subunit M2 OS=Homo sapiens GN=RRM2 PE=1 SV=1	0.998	5.89e-05	44861.2	2	2	3	Spectrum21673 scans:25235,	APITDPQQLQLSPLK	L	G	0.95	53.3	43.3	33.5	Thioacyl (+88), Dimethyl (+28)	1763.95	2	-0.0029	-1.7	9	23
130220 PICS Trp#2 wtKLK7_semiTrp_var thioacyl_comb	Uncategorized Sample	wtKLK7_comb	Mudpit_File Name: 130124_PICS_Trp#2_wtK7_Repl1-Top15-CID_5ul_5-45%_135min.raw (F073530)	Tubulin alpha-1C chain OS=Homo sapiens GN=TUBA1C PE=1 SV=1	Q9BQE3	Tubulin alpha-1C chain OS=Homo sapiens GN=TUBA1C PE=1 SV=1	1	0.000687	49877.4	11	14	35	Spectrum11229 scans:13594,	APVISAEK	Y	A	0.95	31.6	42.3	1.95	Thioacyl (+88), Dimethyl (+28)	929.49	2	-0.00014	-0.16	273	280
130220 PICS Trp#2 wtKLK7_semiTrp_var thioacyl_comb	Uncategorized Sample	wtKLK7_comb	Mudpit_File Name: 130124_PICS_Trp#2_wtK7_Repl1-Top15-CID_5ul_5-45%_135min.raw (F073530)	Tubulin alpha-1C chain OS=Homo sapiens GN=TUBA1C PE=1 SV=1	Q9BQE3	Tubulin alpha-1C chain OS=Homo sapiens GN=TUBA1C PE=1 SV=1	1	0.000687	49877.4	11	14	35	Spectrum12250 scans:14563,	APVISAEK	Y	A	0.95	39.7	42.1	11.2	Thioacyl (+88), Dimethyl (+28)	929.49	2	0.00028	0.3	273	280
130220 PICS Trp#2 wtKLK7_semiTrp_var thioacyl_comb	Uncategorized Sample	wtKLK7_comb	Mudpit_File Name: 130124_PICS_Trp#2_wtK7_Repl1-Top15-CID_5ul_5-45%_135min.raw (F073530)	Tubulin alpha-1C chain OS=Homo sapiens GN=TUBA1C PE=1 SV=1	Q9BQE3	Tubulin alpha-1C chain OS=Homo sapiens GN=TUBA1C PE=1 SV=1	1	0.000687	49877.4	11	14	35	Spectrum11509 scans:13916,	APVISAEK	Y	A	0.95	51.2	42.3	13.6	Thioacyl (+88), Dimethyl (+28)	929.49	2	-0.00088	-0.95	273	280
130220 PICS Trp#2 wtKLK7_semiTrp_var thioacyl_comb	Uncategorized Sample	wtKLK7_comb	Mudpit_File Name: 130124_PICS_Trp#2_wtK7_Repl1-Top15-CID_5ul_5-45%_135min.raw (F073530)	Tubulin alpha-1C chain OS=Homo sapiens GN=TUBA1C PE=1 SV=1	Q9BQE3	Tubulin alpha-1C chain OS=Homo sapiens GN=TUBA1C PE=1 SV=1	1	0.000687	49877.4	11	14	35	Spectrum11955 scans:14228,	APVISAEK	Y	A	0.95	61.4	42.1	16.6	Thioacyl (+88), Dimethyl (+28)	929.49	2	9.5e-05	0.1	273	280
130220 PICS Trp#2 wtKLK7_semiTrp_var thioacyl_comb	Uncategorized Sample	wtKLK7_comb	Mudpit_File Name: 130124_PICS_Trp#2_wtK7_Repl1-Top15-CID_5ul_5-45%_135min.raw (F073530)	Elongation factor 1-alpha 1 OS=Homo sapiens GN=EEF1A1 PE=1 SV=1	P68104	Elongation factor 1-alpha 1 OS=Homo sapiens GN=EEF1A1 PE=1 SV=1	1	0.000334	50123.2	9	9	17	Spectrum9770 scans:11794,	APVLDCHTAHIACK	Y	F	0.95	45.8	44.3	34.2	Thioacyl (+88), Carbamidomethyl (+57), Carbamidomethyl (+57), Dimethyl (+28)	1707.79	2	0.00032	0.19	358	371
130220 PICS Trp#2 wtKLK7_semiTrp_var thioacyl_comb	Uncategorized Sample	wtKLK7_comb	Mudpit_File Name: 130124_PICS_Trp#2_wtK7_Repl1-Top15-CID_5ul_5-45%_135min.raw (F073530)	Elongation factor 1-alpha 1 OS=Homo sapiens GN=EEF1A1 PE=1 SV=1	P68104	Elongation factor 1-alpha 1 OS=Homo sapiens GN=EEF1A1 PE=1 SV=1	1	0.000334	50123.2	9	9	17	Spectrum13195 scans:15633,	APVNVTTEVK	F	S	0.95	44.3	43.3	22.7	Thioacyl (+88), Dimethyl (+28)	1172.61	2	0.00016	0.13	281	290
130220 PICS Trp#2 wtKLK7_semiTrp_var thioacyl_comb	Uncategorized Sample	wtKLK7_comb	Mudpit_File Name: 130124_PICS_Trp#2_wtK7_Repl1-Top15-CID_5ul_5-45%_135min.raw (F073530)	Elongation factor 1-alpha 1 OS=Homo sapiens GN=EEF1A1 PE=1 SV=1	P68104	Elongation factor 1-alpha 1 OS=Homo sapiens GN=EEF1A1 PE=1 SV=1	1	0.000334	50123.2	9	9	17	Spectrum12670 scans:15261,	APVNVTTEVK	F	S	0.95	55.6	43.3	39	Thioacyl (+88), Dimethyl (+28)	1172.61	2	-0.00082	-0.7	281	290
130220 PICS Trp#2 wtKLK7_semiTrp_var thioacyl_comb	Uncategorized Sample	wtKLK7_comb	Mudpit_File Name: 130124_PICS_Trp#2_wtK7_Repl1-Top15-CID_5ul_5-45%_135min.raw (F073530)	Elongation factor 1-alpha 1 OS=Homo sapiens GN=EEF1A1 PE=1 SV=1	P68104	Elongation factor 1-alpha 1 OS=Homo sapiens GN=EEF1A1 PE=1 SV=1	1	0.000334	50123.2	9	9	17	Spectrum12381 scans:14935,	APVNVTTEVK	F	S	0.95	71.7	43	50.7	Thioacyl (+88), Dimethyl (+28)	1172.61	2	-0.0014	-1.2	281	290
130220 PICS Trp#2 wtKLK7_semiTrp_var thioacyl_comb	Uncategorized Sample	wtKLK7_comb	Mudpit_File Name: 130124_PICS_Trp#2_wtK7_Repl1-Top15-CID_5ul_5-45%_135min.raw (F073530)	Elongation factor 1-alpha 1 OS=Homo sapiens GN=EEF1A1 PE=1 SV=1	P68104	Elongation factor 1-alpha 1 OS=Homo sapiens GN=EEF1A1 PE=1 SV=1	1	0.000334	50123.2	9	9	17	Spectrum12908 scans:15307,	APVNVTTEVK	F	S	0.95	83.7	43.3	50.3	Thioacyl (+88), Dimethyl (+28)	1172.61	2	-0.00022	-0.19	281	290
130220 PICS Trp#2 wtKLK7_semiTrp_var thioacyl_comb	Uncategorized Sample	wtKLK7_comb	Mudpit_File Name: 130124_PICS_Trp#2_wtK7_Repl1-Top15-CID_5ul_5-45%_135min.raw (F073530)	Adaptin ear-binding coat-associated protein 2 OS=Homo sapiens GN=NECAP2 PE=1 SV=1	Q9NVZ3	Adaptin ear-binding coat-associated protein 2 OS=Homo sapiens GN=NECAP2 PE=1 SV=1	1	0.000157	28321	3	4	8	Spectrum19529 scans:22580,	AQAPVDQFPGTAVESVTDSSR	F	Y	0.95	46.2	43.5	36.4	Thioacyl (+88), Deamidated (+1), Deamidated (+1)	2250.99	2	-0.0014	-0.64	69	89
130220 PICS Trp#2 wtKLK7_semiTrp_var thioacyl_comb	Uncategorized Sample	wtKLK7_comb	Mudpit_File Name: 130124_PICS_Trp#2_wtK7_Repl1-Top15-CID_5ul_5-45%_135min.raw (F073530)	Adaptin ear-binding coat-associated protein 2 OS=Homo sapiens GN=NECAP2 PE=1 SV=1	Q9NVZ3	Adaptin ear-binding coat-associated protein 2 OS=Homo sapiens GN=NECAP2 PE=1 SV=1	1	0.000157	28321	3	4	8	Spectrum18818 scans:22043,	AQAPVDQFPGTAVESVTDSSR	F	Y	0.95	42.6	44.8	25.5	Thioacyl (+88)	2249.03	2	-0.0021	-0.95	69	89
130220 PICS Trp#2 wtKLK7_semiTrp_var thioacyl_comb	Uncategorized Sample	wtKLK7_comb	Mudpit_File Name: 130124_PICS_Trp#2_wtK7_Repl1-Top15-CID_5ul_5-45%_135min.raw (F073530)	Adaptin ear-binding coat-associated protein 2 OS=Homo sapiens GN=NECAP2 PE=1 SV=1	Q9NVZ3	Adaptin ear-binding coat-associated protein 2 OS=Homo sapiens GN=NECAP2 PE=1 SV=1	1	0.000157	28321	3	4	8	Spectrum19533 scans:22585,	AQAPVDQFPGTAVESVTDSSR	F	Y	0.95	66.2	44.3	49	Thioacyl (+88)	2249.01	2	-0.019	-8.2	69	89
130220 PICS Trp#2 wtKLK7_semiTrp_var thioacyl_comb	Uncategorized Sample	wtKLK7_comb	Mudpit_File Name: 130124_PICS_Trp#2_wtK7_Repl1-Top15-CID_5ul_5-45%_135min.raw (F073530)	Adaptin ear-binding coat-associated protein 2 OS=Homo sapiens GN=NECAP2 PE=1 SV=1	Q9NVZ3	Adaptin ear-binding coat-associated protein 2 OS=Homo sapiens GN=NECAP2 PE=1 SV=1	1	0.000157	28321	3	4	8	Spectrum18824 scans:22050,	AQAPVDQFPGTAVESVTDSSR	F	Y	0.95	65.4	44.9	44.3	Thioacyl (+88)	2249.03	2	-0.00093	-0.41	69	89
130220 PICS Trp#2 wtKLK7_semiTrp_var thioacyl_comb	Uncategorized Sample	wtKLK7_comb	Mudpit_File Name: 130124_PICS_Trp#2_wtK7_Repl1-Top15-CID_5ul_5-45%_135min.raw (F073530)	Adaptin ear-binding coat-associated protein 2 OS=Homo sapiens GN=NECAP2 PE=1 SV=1	Q9NVZ3	Adaptin ear-binding coat-associated protein 2 OS=Homo sapiens GN=NECAP2 PE=1 SV=1	1	0.000157	28321	3	4	8	Spectrum19508 scans:22557,	AQAPVDQFPGTAVESVTDSSR	F	Y	0.95	65.9	44.9	43.4	Thioacyl (+88)	2249.03	2	-0.00093	-0.41	69	89
130220 PICS Trp#2 wtKLK7_semiTrp_var thioacyl_comb	Uncategorized Sample	wtKLK7_comb	Mudpit_File Name: 130124_PICS_Trp#2_wtK7_Repl1-Top15-CID_5ul_5-45%_135min.raw (F073530)	Adaptin ear-binding coat-associated protein 2 OS=Homo sapiens GN=NECAP2 PE=1 SV=1	Q9NVZ3	Adaptin ear-binding coat-associated protein 2 OS=Homo sapiens GN=NECAP2 PE=1 SV=1	1	0.000157	28321	3	4	8	Spectrum19754 scans:22830,	AQAPVDQFPGTAVESVTDSSR	F	Y	0.95	83.4	44.9	66.6	Thioacyl (+88)	2249.03	2	0.002	0.89	69	89
130220 PICS Trp#2 wtKLK7_semiTrp_var thioacyl_comb	Uncategorized Sample	wtKLK7_comb	Mudpit_File Name: 130124_PICS_Trp#2_wtK7_Repl1-Top15-CID_5ul_5-45%_135min.raw (F073530)	Clathrin heavy chain 1 OS=Homo sapiens GN=CLTC PE=1 SV=5	Q00610	Clathrin heavy chain 1 OS=Homo sapiens GN=CLTC PE=1 SV=5	1	0.000392	191601	11	12	20	Spectrum2149 scans:3136,	AQGNYSEAAK	F	V	0.95	47	41.7	25.9	Thioacyl (+88), Dimethyl (+28)	1153.51	2	0.00056	0.48	373	382
130220 PICS Trp#2 wtKLK7_semiTrp_var thioacyl_comb	Uncategorized Sample	wtKLK7_comb	Mudpit_File Name: 130124_PICS_Trp#2_wtK7_Repl1-Top15-CID_5ul_5-45%_135min.raw (F073530)	Clathrin heavy chain 1 OS=Homo sapiens GN=CLTC PE=1 SV=5	Q00610	Clathrin heavy chain 1 OS=Homo sapiens GN=CLTC PE=1 SV=5	1	0.000392	191601	11	12	20	Spectrum2075 scans:3089,	AQGNYSEAAK	F	V	0.95	56.7	41.6	31.2	Thioacyl (+88), Dimethyl (+28)	1153.51	2	0.001	0.9	373	382
130220 PICS Trp#2 wtKLK7_semiTrp_var thioacyl_comb	Uncategorized Sample	wtKLK7_comb	Mudpit_File Name: 130124_PICS_Trp#2_wtK7_Repl1-Top15-CID_5ul_5-45%_135min.raw (F073530)	ATP-dependent DNA helicase Q1 OS=Homo sapiens GN=RECQL PE=1 SV=3	P46063	ATP-dependent DNA helicase Q1 OS=Homo sapiens GN=RECQL PE=1 SV=3	0.999	0.000137	73440.9	2	2	7	Spectrum12985 scans:15619,	AQHFDEVWNSEACNK	M	M	0.95	42.6	39.8	29.4	Thioacyl (+88), Carbamidomethyl (+57), Dimethyl (+28)	1949.8	2	-0.0015	-0.78	459	473
130220 PICS Trp#2 wtKLK7_semiTrp_var thioacyl_comb	Uncategorized Sample	wtKLK7_comb	Mudpit_File Name: 130124_PICS_Trp#2_wtK7_Repl1-Top15-CID_5ul_5-45%_135min.raw (F073530)	ATP-dependent DNA helicase Q1 OS=Homo sapiens GN=RECQL PE=1 SV=3	P46063	ATP-dependent DNA helicase Q1 OS=Homo sapiens GN=RECQL PE=1 SV=3	0.999	0.000137	73440.9	2	2	7	Spectrum13427 scans:15896,	AQHFDEVWNSEACNK	M	M	0.95	48.2	40	27.8	Thioacyl (+88), Carbamidomethyl (+57), Dimethyl (+28)	1949.81	2	0.0021	1.1	459	473
130220 PICS Trp#2 wtKLK7_semiTrp_var thioacyl_comb	Uncategorized Sample	wtKLK7_comb	Mudpit_File Name: 130124_PICS_Trp#2_wtK7_Repl1-Top15-CID_5ul_5-45%_135min.raw (F073530)	ATP-dependent DNA helicase Q1 OS=Homo sapiens GN=RECQL PE=1 SV=3	P46063	ATP-dependent DNA helicase Q1 OS=Homo sapiens GN=RECQL PE=1 SV=3	0.999	0.000137	73440.9	2	2	7	Spectrum13008 scans:15645,	AQHFDEVWNSEACNK	M	M	0.95	58	39.8	41.8	Thioacyl (+88), Carbamidomethyl (+57), Dimethyl (+28)	1949.8	2	-0.00067	-0.34	459	473
130220 PICS Trp#2 wtKLK7_semiTrp_var thioacyl_comb	Uncategorized Sample	wtKLK7_comb	Mudpit_File Name: 130124_PICS_Trp#2_wtK7_Repl1-Top15-CID_5ul_5-45%_135min.raw (F073530)	ATP-dependent DNA helicase Q1 OS=Homo sapiens GN=RECQL PE=1 SV=3	P46063	ATP-dependent DNA helicase Q1 OS=Homo sapiens GN=RECQL PE=1 SV=3	0.999	0.000137	73440.9	2	2	7	Spectrum13444 scans:15915,	AQHFDEVWNSEACNK	M	M	0.95	78.2	40	64	Thioacyl (+88), Carbamidomethyl (+57), Dimethyl (+28)	1949.8	2	0.00019	0.097	459	473
130220 PICS Trp#2 wtKLK7_semiTrp_var thioacyl_comb	Uncategorized Sample	wtKLK7_comb	Mudpit_File Name: 130124_PICS_Trp#2_wtK7_Repl1-Top15-CID_5ul_5-45%_135min.raw (F073530)	Mitochondrial carrier homolog 2 OS=Homo sapiens GN=MTCH2 PE=1 SV=1	Q9Y6C9	Mitochondrial carrier homolog 2 OS=Homo sapiens GN=MTCH2 PE=1 SV=1	0.998	9.81e-05	33313.6	2	2	5	Spectrum6141 scans:7728,	AQHIASIDGR	Y	R	0.95	42.2	41.8	18	Thioacyl (+88)	1154.55	2	0.00077	0.67	58	67
130220 PICS Trp#2 wtKLK7_semiTrp_var thioacyl_comb	Uncategorized Sample	wtKLK7_comb	Mudpit_File Name: 130124_PICS_Trp#2_wtK7_Repl1-Top15-CID_5ul_5-45%_135min.raw (F073530)	Mitochondrial carrier homolog 2 OS=Homo sapiens GN=MTCH2 PE=1 SV=1	Q9Y6C9	Mitochondrial carrier homolog 2 OS=Homo sapiens GN=MTCH2 PE=1 SV=1	0.998	9.81e-05	33313.6	2	2	5	Spectrum5928 scans:7606,	AQHIASIDGR	Y	R	0.95	38.3	42.2	10.9	Thioacyl (+88)	1154.55	2	-8.5e-05	-0.074	58	67
130220 PICS Trp#2 wtKLK7_semiTrp_var thioacyl_comb	Uncategorized Sample	wtKLK7_comb	Mudpit_File Name: 130124_PICS_Trp#2_wtK7_Repl1-Top15-CID_5ul_5-45%_135min.raw (F073530)	Lon protease homolog, mitochondrial OS=Homo sapiens GN=LONP1 PE=1 SV=2	P36776	Lon protease homolog, mitochondrial OS=Homo sapiens GN=LONP1 PE=1 SV=2	0.998	3.92e-05	106473	2	2	2	Spectrum10610 scans:12899,	AQIHEMQDLGDK	F	L	0.95	36.9	42.8	21.8	Thioacyl (+88), Dimethyl (+28)	1499.68	2	0.00012	0.077	192	203
130220 PICS Trp#2 wtKLK7_semiTrp_var thioacyl_comb	Uncategorized Sample	wtKLK7_comb	Mudpit_File Name: 130124_PICS_Trp#2_wtK7_Repl1-Top15-CID_5ul_5-45%_135min.raw (F073530)	Adenylyl cyclase-associated protein 1 OS=Homo sapiens GN=CAP1 PE=1 SV=5	Q01518	Adenylyl cyclase-associated protein 1 OS=Homo sapiens GN=CAP1 PE=1 SV=5	1	0.000137	51883.6	4	5	7	Spectrum11596 scans:14021,	AQINQGESITHALK	F	H	0.95	45.6	44.1	21.9	Thioacyl (+88), Dimethyl (+28)	1624.82	2	-0.0018	-1.1	259	272
130220 PICS Trp#2 wtKLK7_semiTrp_var thioacyl_comb	Uncategorized Sample	wtKLK7_comb	Mudpit_File Name: 130124_PICS_Trp#2_wtK7_Repl1-Top15-CID_5ul_5-45%_135min.raw (F073530)	Adenylyl cyclase-associated protein 1 OS=Homo sapiens GN=CAP1 PE=1 SV=5	Q01518	Adenylyl cyclase-associated protein 1 OS=Homo sapiens GN=CAP1 PE=1 SV=5	1	0.000137	51883.6	4	5	7	Spectrum12023 scans:14308,	AQINQGESITHALK	F	H	0.95	51.7	44	28	Thioacyl (+88), Dimethyl (+28)	1624.82	2	-0.00026	-0.16	259	272
130220 PICS Trp#2 wtKLK7_semiTrp_var thioacyl_comb	Uncategorized Sample	wtKLK7_comb	Mudpit_File Name: 130124_PICS_Trp#2_wtK7_Repl1-Top15-CID_5ul_5-45%_135min.raw (F073530)	Protein PRRC2C OS=Homo sapiens GN=PRRC2C PE=1 SV=4	Q9Y520	Protein PRRC2C OS=Homo sapiens GN=PRRC2C PE=1 SV=4	1	0.000157	316890	2	3	8	Spectrum10722 scans:13022,	AQKPSQDTEKPLEPVSTVQVEPAVK	L	T	0.95	42.2	44.9	12.7	Thioacyl (+88), Dimethyl (+28), Dimethyl (+28), Dimethyl (+28)	2876.52	3	-0.0025	-0.85	1096	1120
130220 PICS Trp#2 wtKLK7_semiTrp_var thioacyl_comb	Uncategorized Sample	wtKLK7_comb	Mudpit_File Name: 130124_PICS_Trp#2_wtK7_Repl1-Top15-CID_5ul_5-45%_135min.raw (F073530)	Protein PRRC2C OS=Homo sapiens GN=PRRC2C PE=1 SV=4	Q9Y520	Protein PRRC2C OS=Homo sapiens GN=PRRC2C PE=1 SV=4	1	0.000157	316890	2	3	8	Spectrum11199 scans:13384,	AQKPSQDTEKPLEPVSTVQVEPAVK	L	T	0.95	46.2	44.9	25.2	Thioacyl (+88), Dimethyl (+28), Dimethyl (+28), Dimethyl (+28)	2876.52	3	-0.0019	-0.67	1096	1120
130220 PICS Trp#2 wtKLK7_semiTrp_var thioacyl_comb	Uncategorized Sample	wtKLK7_comb	Mudpit_File Name: 130124_PICS_Trp#2_wtK7_Repl1-Top15-CID_5ul_5-45%_135min.raw (F073530)	Protein PRRC2C OS=Homo sapiens GN=PRRC2C PE=1 SV=4	Q9Y520	Protein PRRC2C OS=Homo sapiens GN=PRRC2C PE=1 SV=4	1	0.000157	316890	2	3	8	Spectrum10897 scans:13214,	AQKPSQDTEKPLEPVSTVQVEPAVK	L	T	0.95	50.5	44.8	30	Thioacyl (+88), Dimethyl (+28), Dimethyl (+28), Dimethyl (+28)	2876.52	3	-9e-05	-0.031	1096	1120
130220 PICS Trp#2 wtKLK7_semiTrp_var thioacyl_comb	Uncategorized Sample	wtKLK7_comb	Mudpit_File Name: 130124_PICS_Trp#2_wtK7_Repl1-Top15-CID_5ul_5-45%_135min.raw (F073530)	Protein PRRC2C OS=Homo sapiens GN=PRRC2C PE=1 SV=4	Q9Y520	Protein PRRC2C OS=Homo sapiens GN=PRRC2C PE=1 SV=4	1	0.000157	316890	2	3	8	Spectrum11375 scans:13579,	AQKPSQDTEKPLEPVSTVQVEPAVK	L	T	0.95	54.1	44.7	37.6	Thioacyl (+88), Dimethyl (+28), Dimethyl (+28), Dimethyl (+28)	2876.52	3	0.0014	0.48	1096	1120
130220 PICS Trp#2 wtKLK7_semiTrp_var thioacyl_comb	Uncategorized Sample	wtKLK7_comb	Mudpit_File Name: 130124_PICS_Trp#2_wtK7_Repl1-Top15-CID_5ul_5-45%_135min.raw (F073530)	Protein PRRC2C OS=Homo sapiens GN=PRRC2C PE=1 SV=4	Q9Y520	Protein PRRC2C OS=Homo sapiens GN=PRRC2C PE=1 SV=4	1	0.000157	316890	2	3	8	Spectrum11190 scans:13374,	AQKPSQDTEKPLEPVSTVQVEPAVK	L	T	0.95	68.1	44.4	6.83	Thioacyl (+88), Dimethyl (+28), Deamidated (+1), Dimethyl (+28), Deamidated (+1), Dimethyl (+28)	2878.53	3	0.043	15	1096	1120
130220 PICS Trp#2 wtKLK7_semiTrp_var thioacyl_comb	Uncategorized Sample	wtKLK7_comb	Mudpit_File Name: 130124_PICS_Trp#2_wtK7_Repl1-Top15-CID_5ul_5-45%_135min.raw (F073530)	Transcriptional activator protein Pur-alpha OS=Homo sapiens GN=PURA PE=1 SV=2	Q00577	Transcriptional activator protein Pur-alpha OS=Homo sapiens GN=PURA PE=1 SV=2	0.998	7.85e-05	34893.1	2	2	4	Spectrum13790 scans:16527,	AQLGPSQPPDLAQAQDEPR	Y	R	0.95	54.7	45.3	42.9	Thioacyl (+88)	2104.99	2	0.001	0.49	122	140
130220 PICS Trp#2 wtKLK7_semiTrp_var thioacyl_comb	Uncategorized Sample	wtKLK7_comb	Mudpit_File Name: 130124_PICS_Trp#2_wtK7_Repl1-Top15-CID_5ul_5-45%_135min.raw (F073530)	Transcriptional activator protein Pur-beta OS=Homo sapiens GN=PURB PE=1 SV=3	Q96QR8	Transcriptional activator protein Pur-beta OS=Homo sapiens GN=PURB PE=1 SV=3	0.999	7.85e-05	33223.9	2	2	4	Spectrum15902 scans:18863,	AQLGPSSPEQLAAGAEEGGGPR	Y	R	0.95	52.7	45.1	36.2	Thioacyl (+88)	2166	2	-0.0028	-1.3	95	116
130220 PICS Trp#2 wtKLK7_semiTrp_var thioacyl_comb	Uncategorized Sample	wtKLK7_comb	Mudpit_File Name: 130124_PICS_Trp#2_wtK7_Repl1-Top15-CID_5ul_5-45%_135min.raw (F073530)	Transcriptional activator protein Pur-beta OS=Homo sapiens GN=PURB PE=1 SV=3	Q96QR8	Transcriptional activator protein Pur-beta OS=Homo sapiens GN=PURB PE=1 SV=3	0.999	7.85e-05	33223.9	2	2	4	Spectrum16452 scans:19252,	AQLGPSSPEQLAAGAEEGGGPR	Y	R	0.95	45.1	45.1	23.8	Thioacyl (+88)	2166	2	-0.00039	-0.18	95	116
130220 PICS Trp#2 wtKLK7_semiTrp_var thioacyl_comb	Uncategorized Sample	wtKLK7_comb	Mudpit_File Name: 130124_PICS_Trp#2_wtK7_Repl1-Top15-CID_5ul_5-45%_135min.raw (F073530)	Transcriptional activator protein Pur-beta OS=Homo sapiens GN=PURB PE=1 SV=3	Q96QR8	Transcriptional activator protein Pur-beta OS=Homo sapiens GN=PURB PE=1 SV=3	0.999	7.85e-05	33223.9	2	2	4	Spectrum16468 scans:19269,	AQLGPSSPEQLAAGAEEGGGPR	Y	R	0.95	59.8	45.2	41.4	Thioacyl (+88)	2166	2	0.00083	0.39	95	116
130220 PICS Trp#2 wtKLK7_semiTrp_var thioacyl_comb	Uncategorized Sample	wtKLK7_comb	Mudpit_File Name: 130124_PICS_Trp#2_wtK7_Repl1-Top15-CID_5ul_5-45%_135min.raw (F073530)	Small glutamine-rich tetratricopeptide repeat-containing protein alpha OS=Homo sapiens GN=SGTA PE=1 SV=1	O43765	Small glutamine-rich tetratricopeptide repeat-containing protein alpha OS=Homo sapiens GN=SGTA PE=1 SV=1	0.999	5.89e-05	34045.9	2	2	3	Spectrum16494 scans:19508,	AQQMQQQNPELIEQLR	F	S	0.95	61.3	45.3	33.5	Thioacyl (+88)	2040.97	2	-0.0019	-0.94	281	296
130220 PICS Trp#2 wtKLK7_semiTrp_var thioacyl_comb	Uncategorized Sample	wtKLK7_comb	Mudpit_File Name: 130124_PICS_Trp#2_wtK7_Repl1-Top15-CID_5ul_5-45%_135min.raw (F073530)	Nuclear mitotic apparatus protein 1 OS=Homo sapiens GN=NUMA1 PE=1 SV=2	Q14980	Nuclear mitotic apparatus protein 1 OS=Homo sapiens GN=NUMA1 PE=1 SV=2	1	0.000157	238242	4	5	8	Spectrum10062 scans:12267,	AQTLQQQEQASQGLR	L	H	0.95	41.6	44.7	20.5	Thioacyl (+88)	1772.85	2	-0.0021	-1.2	536	550
130220 PICS Trp#2 wtKLK7_semiTrp_var thioacyl_comb	Uncategorized Sample	wtKLK7_comb	Mudpit_File Name: 130124_PICS_Trp#2_wtK7_Repl1-Top15-CID_5ul_5-45%_135min.raw (F073530)	Phosphorylated adapter RNA export protein OS=Homo sapiens GN=PHAX PE=1 SV=1	Q9H814	Phosphorylated adapter RNA export protein OS=Homo sapiens GN=PHAX PE=1 SV=1	0.998	5.89e-05	44385.7	2	2	3	Spectrum12186 scans:14491,	ASDTNEALASLDESQEGHAEAK	F	L	0.95	54.9	43.1	3.5	Thioacyl (+88), Deamidated (+1), Dimethyl (+28)	2389.04	2	0.018	7.7	355	376
130220 PICS Trp#2 wtKLK7_semiTrp_var thioacyl_comb	Uncategorized Sample	wtKLK7_comb	Mudpit_File Name: 130124_PICS_Trp#2_wtK7_Repl1-Top15-CID_5ul_5-45%_135min.raw (F073530)	Microtubule-associated protein RP/EB family member 2 OS=Homo sapiens GN=MAPRE2 PE=1 SV=1	Q15555	Microtubule-associated protein RP/EB family member 2 OS=Homo sapiens GN=MAPRE2 PE=1 SV=1	0.998	0.000177	37013.6	2	4	9	Spectrum3223 scans:4408,	ASEEHEGHTEEPEAEEQAHEQQPPQQEEY	Y	-	0.95	41.9	36.5	1.08	Thioacyl (+88), Deamidated (+1), Deamidated (+1), Deamidated (+1)	3492.4	3	0.062	18	299	327
130220 PICS Trp#2 wtKLK7_semiTrp_var thioacyl_comb	Uncategorized Sample	wtKLK7_comb	Mudpit_File Name: 130124_PICS_Trp#2_wtK7_Repl1-Top15-CID_5ul_5-45%_135min.raw (F073530)	Microtubule-associated protein RP/EB family member 2 OS=Homo sapiens GN=MAPRE2 PE=1 SV=1	Q15555	Microtubule-associated protein RP/EB family member 2 OS=Homo sapiens GN=MAPRE2 PE=1 SV=1	0.998	0.000177	37013.6	2	4	9	Spectrum3242 scans:4362,	ASEEHEGHTEEPEAEEQAHEQQPPQQEEY	Y	-	0.95	56.4	36.6	1.1	Thioacyl (+88), Deamidated (+1)	3490.39	3	0.028	8.1	299	327
130220 PICS Trp#2 wtKLK7_semiTrp_var thioacyl_comb	Uncategorized Sample	wtKLK7_comb	Mudpit_File Name: 130124_PICS_Trp#2_wtK7_Repl1-Top15-CID_5ul_5-45%_135min.raw (F073530)	Microtubule-associated protein RP/EB family member 2 OS=Homo sapiens GN=MAPRE2 PE=1 SV=1	Q15555	Microtubule-associated protein RP/EB family member 2 OS=Homo sapiens GN=MAPRE2 PE=1 SV=1	0.998	0.000177	37013.6	2	4	9	Spectrum3217 scans:4335,	ASEEHEGHTEEPEAEEQAHEQQPPQQEEY	Y	-	0.95	48.1	36.2	32.7	Thioacyl (+88)	3489.39	3	0.0055	1.6	299	327
130220 PICS Trp#2 wtKLK7_semiTrp_var thioacyl_comb	Uncategorized Sample	wtKLK7_comb	Mudpit_File Name: 130124_PICS_Trp#2_wtK7_Repl1-Top15-CID_5ul_5-45%_135min.raw (F073530)	Microtubule-associated protein RP/EB family member 2 OS=Homo sapiens GN=MAPRE2 PE=1 SV=1	Q15555	Microtubule-associated protein RP/EB family member 2 OS=Homo sapiens GN=MAPRE2 PE=1 SV=1	0.998	0.000177	37013.6	2	4	9	Spectrum3083 scans:4242,	ASEEHEGHTEEPEAEEQAHEQQPPQQEEY	Y	-	0.95	45.7	35.8	33	Thioacyl (+88)	3489.38	3	-0.0018	-0.52	299	327
130220 PICS Trp#2 wtKLK7_semiTrp_var thioacyl_comb	Uncategorized Sample	wtKLK7_comb	Mudpit_File Name: 130124_PICS_Trp#2_wtK7_Repl1-Top15-CID_5ul_5-45%_135min.raw (F073530)	Microtubule-associated protein RP/EB family member 2 OS=Homo sapiens GN=MAPRE2 PE=1 SV=1	Q15555	Microtubule-associated protein RP/EB family member 2 OS=Homo sapiens GN=MAPRE2 PE=1 SV=1	0.998	0.000177	37013.6	2	4	9	Spectrum3091 scans:4251,	ASEEHEGHTEEPEAEEQAHEQQPPQQEEY	Y	-	0.95	59.3	35.7	42.3	Thioacyl (+88)	3489.38	3	-0.0029	-0.84	299	327
130220 PICS Trp#2 wtKLK7_semiTrp_var thioacyl_comb	Uncategorized Sample	wtKLK7_comb	Mudpit_File Name: 130124_PICS_Trp#2_wtK7_Repl1-Top15-CID_5ul_5-45%_135min.raw (F073530)	Serine-threonine kinase receptor-associated protein OS=Homo sapiens GN=STRAP PE=1 SV=1	Q9Y3F4	Serine-threonine kinase receptor-associated protein OS=Homo sapiens GN=STRAP PE=1 SV=1	1	5.89e-05	38421.4	2	2	3	Spectrum2493 scans:3570,	ASGSEDGTLR	Y	L	0.95	42.2	41.1	10.6	Thioacyl (+88)	1079.46	2	0.00069	0.64	281	290
130220 PICS Trp#2 wtKLK7_semiTrp_var thioacyl_comb	Uncategorized Sample	wtKLK7_comb	Mudpit_File Name: 130124_PICS_Trp#2_wtK7_Repl1-Top15-CID_5ul_5-45%_135min.raw (F073530)	Arf-GAP domain and FG repeat-containing protein 1 OS=Homo sapiens GN=AGFG1 PE=1 SV=2	P52594	Arf-GAP domain and FG repeat-containing protein 1 OS=Homo sapiens GN=AGFG1 PE=1 SV=2	0.998	9.81e-05	58241.5	2	2	5	Spectrum9249 scans:11360,	ASISGSSASSTSSTPEVKPLK	H	S	0.95	72.8	45.8	55.2	Thioacyl (+88), Dimethyl (+28), Dimethyl (+28)	2164.09	2	-0.0022	-1	141	161
130220 PICS Trp#2 wtKLK7_semiTrp_var thioacyl_comb	Uncategorized Sample	wtKLK7_comb	Mudpit_File Name: 130124_PICS_Trp#2_wtK7_Repl1-Top15-CID_5ul_5-45%_135min.raw (F073530)	Arf-GAP domain and FG repeat-containing protein 1 OS=Homo sapiens GN=AGFG1 PE=1 SV=2	P52594	Arf-GAP domain and FG repeat-containing protein 1 OS=Homo sapiens GN=AGFG1 PE=1 SV=2	0.998	9.81e-05	58241.5	2	2	5	Spectrum9228 scans:11337,	ASISGSSASSTSSTPEVKPLK	H	S	0.95	82.6	45.8	65.9	Thioacyl (+88), Dimethyl (+28), Dimethyl (+28)	2164.09	2	-0.00096	-0.45	141	161
130220 PICS Trp#2 wtKLK7_semiTrp_var thioacyl_comb	Uncategorized Sample	wtKLK7_comb	Mudpit_File Name: 130124_PICS_Trp#2_wtK7_Repl1-Top15-CID_5ul_5-45%_135min.raw (F073530)	Arf-GAP domain and FG repeat-containing protein 1 OS=Homo sapiens GN=AGFG1 PE=1 SV=2	P52594	Arf-GAP domain and FG repeat-containing protein 1 OS=Homo sapiens GN=AGFG1 PE=1 SV=2	0.998	9.81e-05	58241.5	2	2	5	Spectrum9634 scans:11642,	ASISGSSASSTSSTPEVKPLK	H	S	0.95	97.6	45.8	74.1	Thioacyl (+88), Dimethyl (+28), Dimethyl (+28)	2164.09	2	0.0015	0.68	141	161
130220 PICS Trp#2 wtKLK7_semiTrp_var thioacyl_comb	Uncategorized Sample	wtKLK7_comb	Mudpit_File Name: 130124_PICS_Trp#2_wtK7_Repl1-Top15-CID_5ul_5-45%_135min.raw (F073530)	Arf-GAP domain and FG repeat-containing protein 1 OS=Homo sapiens GN=AGFG1 PE=1 SV=2	P52594	Arf-GAP domain and FG repeat-containing protein 1 OS=Homo sapiens GN=AGFG1 PE=1 SV=2	0.998	9.81e-05	58241.5	2	2	5	Spectrum9644 scans:11653,	ASISGSSASSTSSTPEVKPLK	H	S	0.95	107	45.8	89.8	Thioacyl (+88), Dimethyl (+28), Dimethyl (+28)	2164.09	2	-0.00048	-0.22	141	161
130220 PICS Trp#2 wtKLK7_semiTrp_var thioacyl_comb	Uncategorized Sample	wtKLK7_comb	Mudpit_File Name: 130124_PICS_Trp#2_wtK7_Repl1-Top15-CID_5ul_5-45%_135min.raw (F073530)	Dynactin subunit 1 OS=Homo sapiens GN=DCTN1 PE=1 SV=3	Q14203	Dynactin subunit 1 OS=Homo sapiens GN=DCTN1 PE=1 SV=3	0.998	3.92e-05	141680	2	2	2	Spectrum13500 scans:16193,	ASLPPLHVAK	L	L	0.95	30.3	40.5	2.89	Thioacyl (+88), Dimethyl (+28)	1147.64	2	-0.00076	-0.67	1124	1133
130220 PICS Trp#2 wtKLK7_semiTrp_var thioacyl_comb	Uncategorized Sample	wtKLK7_comb	Mudpit_File Name: 130124_PICS_Trp#2_wtK7_Repl1-Top15-CID_5ul_5-45%_135min.raw (F073530)	Kinectin OS=Homo sapiens GN=KTN1 PE=1 SV=1	Q86UP2	Kinectin OS=Homo sapiens GN=KTN1 PE=1 SV=1	1	0.000235	156258	7	7	12	Spectrum21647 scans:25207,	ASLVEELK	F	K	0.946	37.7	43	0	Thioacyl (+88), Dimethyl (+28)	1003.53	2	-0.00092	-0.92	793	800
130220 PICS Trp#2 wtKLK7_semiTrp_var thioacyl_comb	Uncategorized Sample	wtKLK7_comb	Mudpit_File Name: 130124_PICS_Trp#2_wtK7_Repl1-Top15-CID_5ul_5-45%_135min.raw (F073530)	Kinectin OS=Homo sapiens GN=KTN1 PE=1 SV=1	Q86UP2	Kinectin OS=Homo sapiens GN=KTN1 PE=1 SV=1	1	0.000235	156258	7	7	12	Spectrum22503 scans:25863,	ASLVEELK	F	K	0.95	39.9	43	0	Thioacyl (+88), Dimethyl (+28)	1003.53	2	-8.5e-05	-0.085	793	800
130220 PICS Trp#2 wtKLK7_semiTrp_var thioacyl_comb	Uncategorized Sample	wtKLK7_comb	Mudpit_File Name: 130124_PICS_Trp#2_wtK7_Repl1-Top15-CID_5ul_5-45%_135min.raw (F073530)	Kinectin OS=Homo sapiens GN=KTN1 PE=1 SV=1	Q86UP2	Kinectin OS=Homo sapiens GN=KTN1 PE=1 SV=1	1	0.000235	156258	7	7	12	Spectrum18510 scans:21703,	ASLVEELKK	F	V	0.95	30	41.2	0	Thioacyl (+88), Dimethyl (+28), Dimethyl (+28)	1159.65	2	-0.00052	-0.45	793	801
130220 PICS Trp#2 wtKLK7_semiTrp_var thioacyl_comb	Uncategorized Sample	wtKLK7_comb	Mudpit_File Name: 130124_PICS_Trp#2_wtK7_Repl1-Top15-CID_5ul_5-45%_135min.raw (F073530)	Kinectin OS=Homo sapiens GN=KTN1 PE=1 SV=1	Q86UP2	Kinectin OS=Homo sapiens GN=KTN1 PE=1 SV=1	1	0.000235	156258	7	7	12	Spectrum19168 scans:22187,	ASLVEELKK	F	V	0.95	35.6	41.2	10.8	Thioacyl (+88), Dimethyl (+28), Dimethyl (+28)	1159.65	2	0.00034	0.29	793	801
130220 PICS Trp#2 wtKLK7_semiTrp_var thioacyl_comb	Uncategorized Sample	wtKLK7_comb	Mudpit_File Name: 130124_PICS_Trp#2_wtK7_Repl1-Top15-CID_5ul_5-45%_135min.raw (F073530)	Ubiquilin-1 OS=Homo sapiens GN=UBQLN1 PE=1 SV=2	Q9UMX0	Ubiquilin-1 OS=Homo sapiens GN=UBQLN1 PE=1 SV=2	1	7.85e-05	62501.5	3	3	4	Spectrum9804 scans:11832,	ASLVSNTSSGEGSQPSR	F	T	0.95	38.1	43.4	20.7	Thioacyl (+88)	1750.78	2	0.00097	0.56	297	313
130220 PICS Trp#2 wtKLK7_semiTrp_var thioacyl_comb	Uncategorized Sample	wtKLK7_comb	Mudpit_File Name: 130124_PICS_Trp#2_wtK7_Repl1-Top15-CID_5ul_5-45%_135min.raw (F073530)	Ubiquilin-1 OS=Homo sapiens GN=UBQLN1 PE=1 SV=2	Q9UMX0	Ubiquilin-1 OS=Homo sapiens GN=UBQLN1 PE=1 SV=2	1	7.85e-05	62501.5	3	3	4	Spectrum9421 scans:11560,	ASLVSNTSSGEGSQPSR	F	T	0.95	53.2	43.5	27.9	Thioacyl (+88)	1750.78	2	-0.00013	-0.072	297	313
130220 PICS Trp#2 wtKLK7_semiTrp_var thioacyl_comb	Uncategorized Sample	wtKLK7_comb	Mudpit_File Name: 130124_PICS_Trp#2_wtK7_Repl1-Top15-CID_5ul_5-45%_135min.raw (F073530)	Pericentriolar material 1 protein OS=Homo sapiens GN=PCM1 PE=1 SV=4	Q15154	Pericentriolar material 1 protein OS=Homo sapiens GN=PCM1 PE=1 SV=4	0.999	9.81e-05	228514	2	2	5	Spectrum10602 scans:12716,	ASLVSQNESENEGHLNPSEK	T	L	0.95	65.2	44.4	40.7	Thioacyl (+88), Dimethyl (+28)	2284.03	2	0.0031	1.4	470	489
130220 PICS Trp#2 wtKLK7_semiTrp_var thioacyl_comb	Uncategorized Sample	wtKLK7_comb	Mudpit_File Name: 130124_PICS_Trp#2_wtK7_Repl1-Top15-CID_5ul_5-45%_135min.raw (F073530)	Pericentriolar material 1 protein OS=Homo sapiens GN=PCM1 PE=1 SV=4	Q15154	Pericentriolar material 1 protein OS=Homo sapiens GN=PCM1 PE=1 SV=4	0.999	9.81e-05	228514	2	2	5	Spectrum10131 scans:12348,	ASLVSQNESENEGHLNPSEK	T	L	0.95	74.2	44.4	55.1	Thioacyl (+88), Dimethyl (+28)	2284.03	2	0.0024	1	470	489
130220 PICS Trp#2 wtKLK7_semiTrp_var thioacyl_comb	Uncategorized Sample	wtKLK7_comb	Mudpit_File Name: 130124_PICS_Trp#2_wtK7_Repl1-Top15-CID_5ul_5-45%_135min.raw (F073530)	Pericentriolar material 1 protein OS=Homo sapiens GN=PCM1 PE=1 SV=4	Q15154	Pericentriolar material 1 protein OS=Homo sapiens GN=PCM1 PE=1 SV=4	0.999	9.81e-05	228514	2	2	5	Spectrum10572 scans:12683,	ASLVSQNESENEGHLNPSEK	T	L	0.95	75.4	44.4	58.5	Thioacyl (+88), Dimethyl (+28)	2284.03	2	0.00092	0.4	470	489
130220 PICS Trp#2 wtKLK7_semiTrp_var thioacyl_comb	Uncategorized Sample	wtKLK7_comb	Mudpit_File Name: 130124_PICS_Trp#2_wtK7_Repl1-Top15-CID_5ul_5-45%_135min.raw (F073530)	40S ribosomal protein S12 OS=Homo sapiens GN=RPS12 PE=1 SV=3	P25398	40S ribosomal protein S12 OS=Homo sapiens GN=RPS12 PE=1 SV=3	0.998	5.89e-05	14496.8	2	2	3	Spectrum5448 scans:6907,	ASNCDEPMYVK	L	L	0.95	25.9	37.6	9.54	Thioacyl (+88), Carbamidomethyl (+57), Oxidation (+16), Dimethyl (+28)	1444.57	2	-0.00023	-0.16	53	63
130220 PICS Trp#2 wtKLK7_semiTrp_var thioacyl_comb	Uncategorized Sample	wtKLK7_comb	Mudpit_File Name: 130124_PICS_Trp#2_wtK7_Repl1-Top15-CID_5ul_5-45%_135min.raw (F073530)	Trifunctional enzyme subunit alpha, mitochondrial OS=Homo sapiens GN=HADHA PE=1 SV=2	P40939	Trifunctional enzyme subunit alpha, mitochondrial OS=Homo sapiens GN=HADHA PE=1 SV=2	1	7.85e-05	82983.9	3	3	4	Spectrum21392 scans:24933,	ASNTSALPISEIAAVSK	F	R	0.95	34.1	44.8	1.13	Thioacyl (+88), Dimethyl (+28)	1773.92	2	-0.0008	-0.45	473	489
130220 PICS Trp#2 wtKLK7_semiTrp_var thioacyl_comb	Uncategorized Sample	wtKLK7_comb	Mudpit_File Name: 130124_PICS_Trp#2_wtK7_Repl1-Top15-CID_5ul_5-45%_135min.raw (F073530)	Eukaryotic translation initiation factor 3 subunit B OS=Homo sapiens GN=EIF3B PE=1 SV=3	P55884	Eukaryotic translation initiation factor 3 subunit B OS=Homo sapiens GN=EIF3B PE=1 SV=3	0.998	5.89e-05	92464.8	2	2	3	Spectrum5470 scans:6931,	ASPAHAVDAVK	Y	N	0.95	51	42.3	28	Thioacyl (+88), Dimethyl (+28)	1180.59	2	0.00012	0.097	238	248
130220 PICS Trp#2 wtKLK7_semiTrp_var thioacyl_comb	Uncategorized Sample	wtKLK7_comb	Mudpit_File Name: 130124_PICS_Trp#2_wtK7_Repl1-Top15-CID_5ul_5-45%_135min.raw (F073530)	Eukaryotic translation initiation factor 3 subunit B OS=Homo sapiens GN=EIF3B PE=1 SV=3	P55884	Eukaryotic translation initiation factor 3 subunit B OS=Homo sapiens GN=EIF3B PE=1 SV=3	0.998	5.89e-05	92464.8	2	2	3	Spectrum5288 scans:6839,	ASPAHAVDAVK	Y	N	0.95	55	42.3	27.4	Thioacyl (+88), Dimethyl (+28)	1180.59	2	-0.0011	-0.94	238	248
130220 PICS Trp#2 wtKLK7_semiTrp_var thioacyl_comb	Uncategorized Sample	wtKLK7_comb	Mudpit_File Name: 130124_PICS_Trp#2_wtK7_Repl1-Top15-CID_5ul_5-45%_135min.raw (F073530)	Lysine-specific demethylase 3B OS=Homo sapiens GN=KDM3B PE=1 SV=2	Q7LBC6	Lysine-specific demethylase 3B OS=Homo sapiens GN=KDM3B PE=1 SV=2	0.999	0.000118	191564	2	2	6	Spectrum2034 scans:3043,	ASQASGSSSSATTVTSK	F	V	0.95	44.6	43.5	24	Thioacyl (+88), Dimethyl (+28)	1671.76	2	0.0026	1.5	653	669
130220 PICS Trp#2 wtKLK7_semiTrp_var thioacyl_comb	Uncategorized Sample	wtKLK7_comb	Mudpit_File Name: 130124_PICS_Trp#2_wtK7_Repl1-Top15-CID_5ul_5-45%_135min.raw (F073530)	Lysine-specific demethylase 3B OS=Homo sapiens GN=KDM3B PE=1 SV=2	Q7LBC6	Lysine-specific demethylase 3B OS=Homo sapiens GN=KDM3B PE=1 SV=2	0.999	0.000118	191564	2	2	6	Spectrum2109 scans:3089,	ASQASGSSSSATTVTSK	F	V	0.95	69.2	43.4	41.8	Thioacyl (+88), Dimethyl (+28)	1671.76	2	0.00038	0.22	653	669
130220 PICS Trp#2 wtKLK7_semiTrp_var thioacyl_comb	Uncategorized Sample	wtKLK7_comb	Mudpit_File Name: 130124_PICS_Trp#2_wtK7_Repl1-Top15-CID_5ul_5-45%_135min.raw (F073530)	Lysine-specific demethylase 3B OS=Homo sapiens GN=KDM3B PE=1 SV=2	Q7LBC6	Lysine-specific demethylase 3B OS=Homo sapiens GN=KDM3B PE=1 SV=2	0.999	0.000118	191564	2	2	6	Spectrum2095 scans:3073,	ASQASGSSSSATTVTSK	F	V	0.95	69	43.4	50.1	Thioacyl (+88), Dimethyl (+28)	1671.76	2	-0.00012	-0.075	653	669
130220 PICS Trp#2 wtKLK7_semiTrp_var thioacyl_comb	Uncategorized Sample	wtKLK7_comb	Mudpit_File Name: 130124_PICS_Trp#2_wtK7_Repl1-Top15-CID_5ul_5-45%_135min.raw (F073530)	Programmed cell death 6-interacting protein OS=Homo sapiens GN=PDCD6IP PE=1 SV=1	Q8WUM4	Programmed cell death 6-interacting protein OS=Homo sapiens GN=PDCD6IP PE=1 SV=1	1	0.000118	96007.4	2	2	6	Spectrum13568 scans:16271,	ASQIAAEQNLDNDEGLK	L	I	0.95	76.9	44.5	46.7	Thioacyl (+88), Dimethyl (+28)	1930.9	2	0.00078	0.4	131	147
130220 PICS Trp#2 wtKLK7_semiTrp_var thioacyl_comb	Uncategorized Sample	wtKLK7_comb	Mudpit_File Name: 130124_PICS_Trp#2_wtK7_Repl1-Top15-CID_5ul_5-45%_135min.raw (F073530)	Programmed cell death 6-interacting protein OS=Homo sapiens GN=PDCD6IP PE=1 SV=1	Q8WUM4	Programmed cell death 6-interacting protein OS=Homo sapiens GN=PDCD6IP PE=1 SV=1	1	0.000118	96007.4	2	2	6	Spectrum14083 scans:16631,	ASQIAAEQNLDNDEGLK	L	I	0.95	79.5	44.5	58.5	Thioacyl (+88), Dimethyl (+28)	1930.9	2	0.0013	0.66	131	147
130220 PICS Trp#2 wtKLK7_semiTrp_var thioacyl_comb	Uncategorized Sample	wtKLK7_comb	Mudpit_File Name: 130124_PICS_Trp#2_wtK7_Repl1-Top15-CID_5ul_5-45%_135min.raw (F073530)	26S proteasome non-ATPase regulatory subunit 8 OS=Homo sapiens GN=PSMD8 PE=1 SV=2	P48556	26S proteasome non-ATPase regulatory subunit 8 OS=Homo sapiens GN=PSMD8 PE=1 SV=2	0.998	0.000118	39595.9	2	2	6	Spectrum8529 scans:10417,	ASQQQKPEDTTIPSTELAK	F	Q	0.95	53.1	45.9	29.5	Thioacyl (+88), Dimethyl (+28), Dimethyl (+28)	2215.11	2	0.0015	0.67	319	337
130220 PICS Trp#2 wtKLK7_semiTrp_var thioacyl_comb	Uncategorized Sample	wtKLK7_comb	Mudpit_File Name: 130124_PICS_Trp#2_wtK7_Repl1-Top15-CID_5ul_5-45%_135min.raw (F073530)	26S proteasome non-ATPase regulatory subunit 8 OS=Homo sapiens GN=PSMD8 PE=1 SV=2	P48556	26S proteasome non-ATPase regulatory subunit 8 OS=Homo sapiens GN=PSMD8 PE=1 SV=2	0.998	0.000118	39595.9	2	2	6	Spectrum8543 scans:10433,	ASQQQKPEDTTIPSTELAK	F	Q	0.95	79.7	46	54.5	Thioacyl (+88), Dimethyl (+28), Dimethyl (+28)	2215.1	2	3.5e-05	0.016	319	337
130220 PICS Trp#2 wtKLK7_semiTrp_var thioacyl_comb	Uncategorized Sample	wtKLK7_comb	Mudpit_File Name: 130124_PICS_Trp#2_wtK7_Repl1-Top15-CID_5ul_5-45%_135min.raw (F073530)	Nucleolar protein 56 OS=Homo sapiens GN=NOP56 PE=1 SV=4	O00567	Nucleolar protein 56 OS=Homo sapiens GN=NOP56 PE=1 SV=4	1	0.000157	66034	5	5	8	Spectrum3049 scans:4148,	ASSENSSSTPEECEEMSEKPK	L	K	0.95	56.6	39.3	44.1	Thioacyl (+88), Carbamidomethyl (+57), Dimethyl (+28), Dimethyl (+28)	2486.02	2	0.0029	1.2	460	480
130220 PICS Trp#2 wtKLK7_semiTrp_var thioacyl_comb	Uncategorized Sample	wtKLK7_comb	Mudpit_File Name: 130124_PICS_Trp#2_wtK7_Repl1-Top15-CID_5ul_5-45%_135min.raw (F073530)	Replication protein A 70 kDa DNA-binding subunit OS=Homo sapiens GN=RPA1 PE=1 SV=2	P27694	Replication protein A 70 kDa DNA-binding subunit OS=Homo sapiens GN=RPA1 PE=1 SV=2	1	9.81e-05	68121	4	4	5	Spectrum2273 scans:3272,	ASSRPQPQNGSSGMGSTVSK	A	A	0.95	44.2	44.3	0.06	Thioacyl (+88), Deamidated (+1), Dimethyl (+28)	2078.94	2	0.0026	1.3	138	157
130220 PICS Trp#2 wtKLK7_semiTrp_var thioacyl_comb	Uncategorized Sample	wtKLK7_comb	Mudpit_File Name: 130124_PICS_Trp#2_wtK7_Repl1-Top15-CID_5ul_5-45%_135min.raw (F073530)	Chloride intracellular channel protein 1 OS=Homo sapiens GN=CLIC1 PE=1 SV=4	O00299	Chloride intracellular channel protein 1 OS=Homo sapiens GN=CLIC1 PE=1 SV=4	1	0.000334	26905.3	6	6	17	Spectrum21362 scans:24632,	ASTCPDDEEIELAYEQVAK	F	A	0.95	47.5	43	31.5	Thioacyl (+88), Carbamidomethyl (+57), Dimethyl (+28)	2282.99	2	0.0015	0.64	220	238
130220 PICS Trp#2 wtKLK7_semiTrp_var thioacyl_comb	Uncategorized Sample	wtKLK7_comb	Mudpit_File Name: 130124_PICS_Trp#2_wtK7_Repl1-Top15-CID_5ul_5-45%_135min.raw (F073530)	Chloride intracellular channel protein 1 OS=Homo sapiens GN=CLIC1 PE=1 SV=4	O00299	Chloride intracellular channel protein 1 OS=Homo sapiens GN=CLIC1 PE=1 SV=4	1	0.000334	26905.3	6	6	17	Spectrum20736 scans:24217,	ASTCPDDEEIELAYEQVAK	F	A	0.95	48.2	42.9	30.6	Thioacyl (+88), Carbamidomethyl (+57), Dimethyl (+28)	2282.99	2	-0.00023	-0.1	220	238
130220 PICS Trp#2 wtKLK7_semiTrp_var thioacyl_comb	Uncategorized Sample	wtKLK7_comb	Mudpit_File Name: 130124_PICS_Trp#2_wtK7_Repl1-Top15-CID_5ul_5-45%_135min.raw (F073530)	Chloride intracellular channel protein 1 OS=Homo sapiens GN=CLIC1 PE=1 SV=4	O00299	Chloride intracellular channel protein 1 OS=Homo sapiens GN=CLIC1 PE=1 SV=4	1	0.000334	26905.3	6	6	17	Spectrum20553 scans:24012,	ASTCPDDEEIELAYEQVAK	F	A	0.95	58	42.9	39.7	Thioacyl (+88), Carbamidomethyl (+57), Dimethyl (+28)	2282.99	2	-0.0012	-0.53	220	238
130220 PICS Trp#2 wtKLK7_semiTrp_var thioacyl_comb	Uncategorized Sample	wtKLK7_comb	Mudpit_File Name: 130124_PICS_Trp#2_wtK7_Repl1-Top15-CID_5ul_5-45%_135min.raw (F073530)	Actin, cytoplasmic 1 OS=Homo sapiens GN=ACTB PE=1 SV=1	P60709	Actin, cytoplasmic 1 OS=Homo sapiens GN=ACTB PE=1 SV=1	1	0.000863	41719.8	11	15	44	Spectrum4631 scans:6066,	ATAASSSSLEK	M	S	0.95	42.5	42.7	14.3	Thioacyl (+88), Dimethyl (+28)	1166.55	2	-0.001	-0.88	228	238
130220 PICS Trp#2 wtKLK7_semiTrp_var thioacyl_comb	Uncategorized Sample	wtKLK7_comb	Mudpit_File Name: 130124_PICS_Trp#2_wtK7_Repl1-Top15-CID_5ul_5-45%_135min.raw (F073530)	Actin, cytoplasmic 1 OS=Homo sapiens GN=ACTB PE=1 SV=1	P60709	Actin, cytoplasmic 1 OS=Homo sapiens GN=ACTB PE=1 SV=1	1	0.000863	41719.8	11	15	44	Spectrum4805 scans:6165,	ATAASSSSLEK	M	S	0.95	40.4	42.8	14.6	Thioacyl (+88), Dimethyl (+28)	1166.55	2	0.0008	0.68	228	238
130220 PICS Trp#2 wtKLK7_semiTrp_var thioacyl_comb	Uncategorized Sample	wtKLK7_comb	Mudpit_File Name: 130124_PICS_Trp#2_wtK7_Repl1-Top15-CID_5ul_5-45%_135min.raw (F073530)	Actin, cytoplasmic 1 OS=Homo sapiens GN=ACTB PE=1 SV=1	P63261	Actin, cytoplasmic 2 OS=Homo sapiens GN=ACTG1 PE=1 SV=1	1	0.000863	41775.9	11	15	44	Spectrum4631 scans:6066,	ATAASSSSLEK	M	S	0.95	42.5	42.7	14.3	Thioacyl (+88), Dimethyl (+28)	1166.55	2	-0.001	-0.88	228	238
130220 PICS Trp#2 wtKLK7_semiTrp_var thioacyl_comb	Uncategorized Sample	wtKLK7_comb	Mudpit_File Name: 130124_PICS_Trp#2_wtK7_Repl1-Top15-CID_5ul_5-45%_135min.raw (F073530)	Actin, cytoplasmic 1 OS=Homo sapiens GN=ACTB PE=1 SV=1	P63261	Actin, cytoplasmic 2 OS=Homo sapiens GN=ACTG1 PE=1 SV=1	1	0.000863	41775.9	11	15	44	Spectrum4805 scans:6165,	ATAASSSSLEK	M	S	0.95	40.4	42.8	14.6	Thioacyl (+88), Dimethyl (+28)	1166.55	2	0.0008	0.68	228	238
130220 PICS Trp#2 wtKLK7_semiTrp_var thioacyl_comb	Uncategorized Sample	wtKLK7_comb	Mudpit_File Name: 130124_PICS_Trp#2_wtK7_Repl1-Top15-CID_5ul_5-45%_135min.raw (F073530)	Prohibitin OS=Homo sapiens GN=PHB PE=1 SV=1	P35232	Prohibitin OS=Homo sapiens GN=PHB PE=1 SV=1	0.998	0.000118	29786.6	2	2	6	Spectrum18280 scans:21451,	ATAGDGLIELR	L	K	0.95	45.9	43.8	10.3	Thioacyl (+88)	1202.6	2	-0.0012	-1	229	239
130220 PICS Trp#2 wtKLK7_semiTrp_var thioacyl_comb	Uncategorized Sample	wtKLK7_comb	Mudpit_File Name: 130124_PICS_Trp#2_wtK7_Repl1-Top15-CID_5ul_5-45%_135min.raw (F073530)	Prohibitin OS=Homo sapiens GN=PHB PE=1 SV=1	P35232	Prohibitin OS=Homo sapiens GN=PHB PE=1 SV=1	0.998	0.000118	29786.6	2	2	6	Spectrum18940 scans:21939,	ATAGDGLIELR	L	K	0.95	41.3	43.7	2.59	Thioacyl (+88)	1202.6	2	-0.00059	-0.49	229	239
130220 PICS Trp#2 wtKLK7_semiTrp_var thioacyl_comb	Uncategorized Sample	wtKLK7_comb	Mudpit_File Name: 130124_PICS_Trp#2_wtK7_Repl1-Top15-CID_5ul_5-45%_135min.raw (F073530)	Prohibitin OS=Homo sapiens GN=PHB PE=1 SV=1	P35232	Prohibitin OS=Homo sapiens GN=PHB PE=1 SV=1	0.998	0.000118	29786.6	2	2	6	Spectrum17983 scans:21125,	ATAGDGLIELR	L	K	0.95	49.2	43.7	9.73	Thioacyl (+88)	1202.6	2	-0.00047	-0.39	229	239
130220 PICS Trp#2 wtKLK7_semiTrp_var thioacyl_comb	Uncategorized Sample	wtKLK7_comb	Mudpit_File Name: 130124_PICS_Trp#2_wtK7_Repl1-Top15-CID_5ul_5-45%_135min.raw (F073530)	Prohibitin OS=Homo sapiens GN=PHB PE=1 SV=1	P35232	Prohibitin OS=Homo sapiens GN=PHB PE=1 SV=1	0.998	0.000118	29786.6	2	2	6	Spectrum18619 scans:21592,	ATAGDGLIELR	L	K	0.95	61.1	43.7	24.8	Thioacyl (+88)	1202.6	2	0.00051	0.43	229	239
130220 PICS Trp#2 wtKLK7_semiTrp_var thioacyl_comb	Uncategorized Sample	wtKLK7_comb	Mudpit_File Name: 130124_PICS_Trp#2_wtK7_Repl1-Top15-CID_5ul_5-45%_135min.raw (F073530)	Keratin, type I cytoskeletal 18 OS=Homo sapiens GN=KRT18 PE=1 SV=2	P05783	Keratin, type I cytoskeletal 18 OS=Homo sapiens GN=KRT18 PE=1 SV=2	0.999	3.92e-05	48041	2	2	2	Spectrum20277 scans:23411,	ATGIAGGLAGMGGIQNEK	L	E	0.95	38.4	45	19.1	Thioacyl (+88), Dimethyl (+28)	1759.86	2	-0.00058	-0.33	64	81
130220 PICS Trp#2 wtKLK7_semiTrp_var thioacyl_comb	Uncategorized Sample	wtKLK7_comb	Mudpit_File Name: 130124_PICS_Trp#2_wtK7_Repl1-Top15-CID_5ul_5-45%_135min.raw (F073530)	Pyrroline-5-carboxylate reductase 1, mitochondrial OS=Homo sapiens GN=PYCR1 PE=1 SV=2	P32322	Pyrroline-5-carboxylate reductase 1, mitochondrial OS=Homo sapiens GN=PYCR1 PE=1 SV=2	0.999	7.85e-05	33343.1	2	2	4	Spectrum328 scans:1090,	ATGTHAQVEDGR	Y	L	0.95	38.4	41.4	28.5	Thioacyl (+88)	1328.58	2	-0.00045	-0.33	136	147
130220 PICS Trp#2 wtKLK7_semiTrp_var thioacyl_comb	Uncategorized Sample	wtKLK7_comb	Mudpit_File Name: 130124_PICS_Trp#2_wtK7_Repl1-Top15-CID_5ul_5-45%_135min.raw (F073530)	Pyrroline-5-carboxylate reductase 1, mitochondrial OS=Homo sapiens GN=PYCR1 PE=1 SV=2	P32322	Pyrroline-5-carboxylate reductase 1, mitochondrial OS=Homo sapiens GN=PYCR1 PE=1 SV=2	0.999	7.85e-05	33343.1	2	2	4	Spectrum60 scans:783,	ATGTHAQVEDGR	Y	L	0.95	56.2	41.1	38.3	Thioacyl (+88)	1328.58	2	-0.0021	-1.6	136	147
130220 PICS Trp#2 wtKLK7_semiTrp_var thioacyl_comb	Uncategorized Sample	wtKLK7_comb	Mudpit_File Name: 130124_PICS_Trp#2_wtK7_Repl1-Top15-CID_5ul_5-45%_135min.raw (F073530)	Pyrroline-5-carboxylate reductase 1, mitochondrial OS=Homo sapiens GN=PYCR1 PE=1 SV=2	P32322	Pyrroline-5-carboxylate reductase 1, mitochondrial OS=Homo sapiens GN=PYCR1 PE=1 SV=2	0.999	7.85e-05	33343.1	2	2	4	Spectrum45 scans:768,	ATGTHAQVEDGR	Y	L	0.95	48.2	41.4	31	Thioacyl (+88)	1328.58	2	-0.00081	-0.61	136	147
130220 PICS Trp#2 wtKLK7_semiTrp_var thioacyl_comb	Uncategorized Sample	wtKLK7_comb	Mudpit_File Name: 130124_PICS_Trp#2_wtK7_Repl1-Top15-CID_5ul_5-45%_135min.raw (F073530)	Heterogeneous nuclear ribonucleoprotein H OS=Homo sapiens GN=HNRNPH1 PE=1 SV=4	P31943	Heterogeneous nuclear ribonucleoprotein H OS=Homo sapiens GN=HNRNPH1 PE=1 SV=4	1	0.000177	49211.8	5	5	9	Spectrum98 scans:824,	ATHEDAVAAMSK	F	D	0.95	31.9	41.8	17.7	Thioacyl (+88), Oxidation (+16), Dimethyl (+28)	1361.59	2	-0.00098	-0.72	336	347
130220 PICS Trp#2 wtKLK7_semiTrp_var thioacyl_comb	Uncategorized Sample	wtKLK7_comb	Mudpit_File Name: 130124_PICS_Trp#2_wtK7_Repl1-Top15-CID_5ul_5-45%_135min.raw (F073530)	Heterogeneous nuclear ribonucleoprotein K OS=Homo sapiens GN=HNRNPK PE=1 SV=1	P61978	Heterogeneous nuclear ribonucleoprotein K OS=Homo sapiens GN=HNRNPK PE=1 SV=1	1	0.000235	50960.5	8	8	12	Spectrum21093 scans:24327,	ATSQLPLESDAVECLNYQHYK	T	G	0.95	57.5	45	11.3	Thioacyl (+88), Carbamidomethyl (+57), Deamidated (+1), Dimethyl (+28)	2582.17	2	0.0023	0.87	119	139
130220 PICS Trp#2 wtKLK7_semiTrp_var thioacyl_comb	Uncategorized Sample	wtKLK7_comb	Mudpit_File Name: 130124_PICS_Trp#2_wtK7_Repl1-Top15-CID_5ul_5-45%_135min.raw (F073530)	Proteasome subunit alpha type-3 OS=Homo sapiens GN=PSMA3 PE=1 SV=2	P25788	Proteasome subunit alpha type-3 OS=Homo sapiens GN=PSMA3 PE=1 SV=2	0.998	7.85e-05	28415.7	2	2	4	Spectrum21792 scans:25364,	AVAGLLADAR	M	S	0.95	55	42.4	27.8	Thioacyl (+88)	1043.54	2	-0.001	-0.96	77	86
130220 PICS Trp#2 wtKLK7_semiTrp_var thioacyl_comb	Uncategorized Sample	wtKLK7_comb	Mudpit_File Name: 130124_PICS_Trp#2_wtK7_Repl1-Top15-CID_5ul_5-45%_135min.raw (F073530)	Proteasome subunit alpha type-3 OS=Homo sapiens GN=PSMA3 PE=1 SV=2	P25788	Proteasome subunit alpha type-3 OS=Homo sapiens GN=PSMA3 PE=1 SV=2	0.998	7.85e-05	28415.7	2	2	4	Spectrum22624 scans:25993,	AVAGLLADAR	M	S	0.95	54.8	42.3	27.3	Thioacyl (+88)	1043.54	2	-2.5e-05	-0.024	77	86
130220 PICS Trp#2 wtKLK7_semiTrp_var thioacyl_comb	Uncategorized Sample	wtKLK7_comb	Mudpit_File Name: 130124_PICS_Trp#2_wtK7_Repl1-Top15-CID_5ul_5-45%_135min.raw (F073530)	T-complex protein 1 subunit gamma OS=Homo sapiens GN=CCT3 PE=1 SV=4	P49368	T-complex protein 1 subunit gamma OS=Homo sapiens GN=CCT3 PE=1 SV=4	1	0.000196	60517.4	3	4	10	Spectrum9070 scans:11167,	AVAHALTEK	M	S	0.95	41.1	40.7	26.2	Thioacyl (+88), Dimethyl (+28)	1054.55	2	-0.00094	-0.9	417	425
130220 PICS Trp#2 wtKLK7_semiTrp_var thioacyl_comb	Uncategorized Sample	wtKLK7_comb	Mudpit_File Name: 130124_PICS_Trp#2_wtK7_Repl1-Top15-CID_5ul_5-45%_135min.raw (F073530)	T-complex protein 1 subunit gamma OS=Homo sapiens GN=CCT3 PE=1 SV=4	P49368	T-complex protein 1 subunit gamma OS=Homo sapiens GN=CCT3 PE=1 SV=4	1	0.000196	60517.4	3	4	10	Spectrum9387 scans:11374,	AVAHALTEK	M	S	0.95	38.6	40.5	21.5	Thioacyl (+88), Dimethyl (+28)	1054.55	2	3.5e-05	0.033	417	425
130220 PICS Trp#2 wtKLK7_semiTrp_var thioacyl_comb	Uncategorized Sample	wtKLK7_comb	Mudpit_File Name: 130124_PICS_Trp#2_wtK7_Repl1-Top15-CID_5ul_5-45%_135min.raw (F073530)	Core histone macro-H2A.1 OS=Homo sapiens GN=H2AFY PE=1 SV=4	O75367	Core histone macro-H2A.1 OS=Homo sapiens GN=H2AFY PE=1 SV=4	1	0.000216	39600.9	4	5	11	Spectrum22126 scans:25461,	AVANDEELNQLLK	L	G	0.95	47.5	44.2	14.6	Thioacyl (+88), Dimethyl (+28)	1571.79	2	-6.5e-05	-0.041	84	96
130220 PICS Trp#2 wtKLK7_semiTrp_var thioacyl_comb	Uncategorized Sample	wtKLK7_comb	Mudpit_File Name: 130124_PICS_Trp#2_wtK7_Repl1-Top15-CID_5ul_5-45%_135min.raw (F073530)	60S ribosomal protein L10a OS=Homo sapiens GN=RPL10A PE=1 SV=2	P62906	60S ribosomal protein L10a OS=Homo sapiens GN=RPL10A PE=1 SV=2	1	0.000118	24814	3	3	6	Spectrum5523 scans:6991,	AVAVGHVK	L	M	0.95	32.6	38.3	0	Thioacyl (+88), Dimethyl (+28)	895.5	2	0.00032	0.35	166	173
130220 PICS Trp#2 wtKLK7_semiTrp_var thioacyl_comb	Uncategorized Sample	wtKLK7_comb	Mudpit_File Name: 130124_PICS_Trp#2_wtK7_Repl1-Top15-CID_5ul_5-45%_135min.raw (F073530)	X-ray repair cross-complementing protein 5 OS=Homo sapiens GN=XRCC5 PE=1 SV=3	P13010	X-ray repair cross-complementing protein 5 OS=Homo sapiens GN=XRCC5 PE=1 SV=3	1	0.000216	82689.1	4	5	11	Spectrum21778 scans:25349,	AVDALIDSMSLAK	N	K	0.95	42.3	44.3	19.4	Thioacyl (+88), Oxidation (+16), Dimethyl (+28)	1464.72	2	-0.0017	-1.2	453	465
130220 PICS Trp#2 wtKLK7_semiTrp_var thioacyl_comb	Uncategorized Sample	wtKLK7_comb	Mudpit_File Name: 130124_PICS_Trp#2_wtK7_Repl1-Top15-CID_5ul_5-45%_135min.raw (F073530)	X-ray repair cross-complementing protein 5 OS=Homo sapiens GN=XRCC5 PE=1 SV=3	P13010	X-ray repair cross-complementing protein 5 OS=Homo sapiens GN=XRCC5 PE=1 SV=3	1	0.000216	82689.1	4	5	11	Spectrum23274 scans:26998,	AVDALIDSMSLAK	N	K	0.95	50.5	44.3	28.7	Thioacyl (+88), Dimethyl (+28)	1448.72	2	-0.00082	-0.57	453	465
130220 PICS Trp#2 wtKLK7_semiTrp_var thioacyl_comb	Uncategorized Sample	wtKLK7_comb	Mudpit_File Name: 130124_PICS_Trp#2_wtK7_Repl1-Top15-CID_5ul_5-45%_135min.raw (F073530)	X-ray repair cross-complementing protein 5 OS=Homo sapiens GN=XRCC5 PE=1 SV=3	P13010	X-ray repair cross-complementing protein 5 OS=Homo sapiens GN=XRCC5 PE=1 SV=3	1	0.000216	82689.1	4	5	11	Spectrum24144 scans:27647,	AVDALIDSMSLAK	N	K	0.95	72.1	44.4	43	Thioacyl (+88), Dimethyl (+28)	1448.73	2	0.00016	0.11	453	465
130220 PICS Trp#2 wtKLK7_semiTrp_var thioacyl_comb	Uncategorized Sample	wtKLK7_comb	Mudpit_File Name: 130124_PICS_Trp#2_wtK7_Repl1-Top15-CID_5ul_5-45%_135min.raw (F073530)	60 kDa heat shock protein, mitochondrial OS=Homo sapiens GN=HSPD1 PE=1 SV=2	P10809	60 kDa heat shock protein, mitochondrial OS=Homo sapiens GN=HSPD1 PE=1 SV=2	1	0.000922	61037.7	12	17	47	Spectrum23667 scans:27130,	AVDAVIAELK	L	K	0.95	70	42.9	23.1	Thioacyl (+88), Dimethyl (+28)	1143.62	2	0.00062	0.54	147	156
130220 PICS Trp#2 wtKLK7_semiTrp_var thioacyl_comb	Uncategorized Sample	wtKLK7_comb	Mudpit_File Name: 130124_PICS_Trp#2_wtK7_Repl1-Top15-CID_5ul_5-45%_135min.raw (F073530)	60 kDa heat shock protein, mitochondrial OS=Homo sapiens GN=HSPD1 PE=1 SV=2	P10809	60 kDa heat shock protein, mitochondrial OS=Homo sapiens GN=HSPD1 PE=1 SV=2	1	0.000922	61037.7	12	17	47	Spectrum22782 scans:26458,	AVDAVIAELK	L	K	0.95	70.2	42.6	22.9	Thioacyl (+88), Dimethyl (+28)	1143.62	2	-0.00072	-0.63	147	156
130220 PICS Trp#2 wtKLK7_semiTrp_var thioacyl_comb	Uncategorized Sample	wtKLK7_comb	Mudpit_File Name: 130124_PICS_Trp#2_wtK7_Repl1-Top15-CID_5ul_5-45%_135min.raw (F073530)	Vimentin OS=Homo sapiens GN=VIM PE=1 SV=4	P08670	Vimentin OS=Homo sapiens GN=VIM PE=1 SV=4	1	0.000196	53634.6	6	6	10	Spectrum12295 scans:14835,	AVEAANYQDTIGR	F	L	0.95	42.1	43.4	19.6	Thioacyl (+88)	1494.68	2	-0.0013	-0.9	352	364
130220 PICS Trp#2 wtKLK7_semiTrp_var thioacyl_comb	Uncategorized Sample	wtKLK7_comb	Mudpit_File Name: 130124_PICS_Trp#2_wtK7_Repl1-Top15-CID_5ul_5-45%_135min.raw (F073530)	Vimentin OS=Homo sapiens GN=VIM PE=1 SV=4	P08670	Vimentin OS=Homo sapiens GN=VIM PE=1 SV=4	1	0.000196	53634.6	6	6	10	Spectrum12776 scans:15161,	AVEAANYQDTIGR	F	L	0.95	42.2	43.5	22.3	Thioacyl (+88)	1494.68	2	0.00047	0.32	352	364
130220 PICS Trp#2 wtKLK7_semiTrp_var thioacyl_comb	Uncategorized Sample	wtKLK7_comb	Mudpit_File Name: 130124_PICS_Trp#2_wtK7_Repl1-Top15-CID_5ul_5-45%_135min.raw (F073530)	Heat shock protein 105 kDa OS=Homo sapiens GN=HSPH1 PE=1 SV=1	Q92598	Heat shock protein 105 kDa OS=Homo sapiens GN=HSPH1 PE=1 SV=1	1	0.000177	96847.8	2	3	9	Spectrum14932 scans:17595,	AVEIVGGATR	S	I	0.95	35.2	43.5	0	Thioacyl (+88)	1059.54	2	-0.00043	-0.4	337	346
130220 PICS Trp#2 wtKLK7_semiTrp_var thioacyl_comb	Uncategorized Sample	wtKLK7_comb	Mudpit_File Name: 130124_PICS_Trp#2_wtK7_Repl1-Top15-CID_5ul_5-45%_135min.raw (F073530)	Heat shock protein 105 kDa OS=Homo sapiens GN=HSPH1 PE=1 SV=1	Q92598	Heat shock protein 105 kDa OS=Homo sapiens GN=HSPH1 PE=1 SV=1	1	0.000177	96847.8	2	3	9	Spectrum14661 scans:17509,	AVEIVGGATR	S	I	0.95	54	43.5	27	Thioacyl (+88)	1059.54	2	-0.00091	-0.85	337	346
130220 PICS Trp#2 wtKLK7_semiTrp_var thioacyl_comb	Uncategorized Sample	wtKLK7_comb	Mudpit_File Name: 130124_PICS_Trp#2_wtK7_Repl1-Top15-CID_5ul_5-45%_135min.raw (F073530)	Heat shock protein 105 kDa OS=Homo sapiens GN=HSPH1 PE=1 SV=1	Q92598	Heat shock protein 105 kDa OS=Homo sapiens GN=HSPH1 PE=1 SV=1	1	0.000177	96847.8	2	3	9	Spectrum15234 scans:17928,	AVEIVGGATR	S	I	0.95	49.5	43.5	22.5	Thioacyl (+88)	1059.54	2	-0.00029	-0.27	337	346
130220 PICS Trp#2 wtKLK7_semiTrp_var thioacyl_comb	Uncategorized Sample	wtKLK7_comb	Mudpit_File Name: 130124_PICS_Trp#2_wtK7_Repl1-Top15-CID_5ul_5-45%_135min.raw (F073530)	Heat shock 70 kDa protein 4 OS=Homo sapiens GN=HSPA4 PE=1 SV=4	P34932	Heat shock 70 kDa protein 4 OS=Homo sapiens GN=HSPA4 PE=1 SV=4	1	0.000235	94313.9	6	7	12	Spectrum14932 scans:17595,	AVEIVGGATR	Y	I	0.95	35.2	43.5	0	Thioacyl (+88)	1059.54	2	-0.00043	-0.4	337	346
130220 PICS Trp#2 wtKLK7_semiTrp_var thioacyl_comb	Uncategorized Sample	wtKLK7_comb	Mudpit_File Name: 130124_PICS_Trp#2_wtK7_Repl1-Top15-CID_5ul_5-45%_135min.raw (F073530)	Heat shock 70 kDa protein 4 OS=Homo sapiens GN=HSPA4 PE=1 SV=4	P34932	Heat shock 70 kDa protein 4 OS=Homo sapiens GN=HSPA4 PE=1 SV=4	1	0.000235	94313.9	6	7	12	Spectrum14661 scans:17509,	AVEIVGGATR	Y	I	0.95	54	43.5	27	Thioacyl (+88)	1059.54	2	-0.00091	-0.85	337	346
130220 PICS Trp#2 wtKLK7_semiTrp_var thioacyl_comb	Uncategorized Sample	wtKLK7_comb	Mudpit_File Name: 130124_PICS_Trp#2_wtK7_Repl1-Top15-CID_5ul_5-45%_135min.raw (F073530)	Heat shock 70 kDa protein 4 OS=Homo sapiens GN=HSPA4 PE=1 SV=4	P34932	Heat shock 70 kDa protein 4 OS=Homo sapiens GN=HSPA4 PE=1 SV=4	1	0.000235	94313.9	6	7	12	Spectrum15234 scans:17928,	AVEIVGGATR	Y	I	0.95	49.5	43.5	22.5	Thioacyl (+88)	1059.54	2	-0.00029	-0.27	337	346
130220 PICS Trp#2 wtKLK7_semiTrp_var thioacyl_comb	Uncategorized Sample	wtKLK7_comb	Mudpit_File Name: 130124_PICS_Trp#2_wtK7_Repl1-Top15-CID_5ul_5-45%_135min.raw (F073530)	Cytoplasmic dynein 1 heavy chain 1 OS=Homo sapiens GN=DYNC1H1 PE=1 SV=5	Q14204	Cytoplasmic dynein 1 heavy chain 1 OS=Homo sapiens GN=DYNC1H1 PE=1 SV=5	1	0.000157	532388	5	5	8	Spectrum22629 scans:26287,	AVLISEAQAIK	Y	A	0.95	41.6	42.6	3.48	Thioacyl (+88), Dimethyl (+28)	1257.7	2	-0.00054	-0.43	3452	3462
130220 PICS Trp#2 wtKLK7_semiTrp_var thioacyl_comb	Uncategorized Sample	wtKLK7_comb	Mudpit_File Name: 130124_PICS_Trp#2_wtK7_Repl1-Top15-CID_5ul_5-45%_135min.raw (F073530)	Cytoplasmic dynein 1 heavy chain 1 OS=Homo sapiens GN=DYNC1H1 PE=1 SV=5	Q14204	Cytoplasmic dynein 1 heavy chain 1 OS=Homo sapiens GN=DYNC1H1 PE=1 SV=5	1	0.000157	532388	5	5	8	Spectrum23480 scans:26924,	AVLISEAQAIK	Y	A	0.95	46	42.6	19.2	Thioacyl (+88), Dimethyl (+28)	1257.7	2	-0.00042	-0.34	3452	3462
130220 PICS Trp#2 wtKLK7_semiTrp_var thioacyl_comb	Uncategorized Sample	wtKLK7_comb	Mudpit_File Name: 130124_PICS_Trp#2_wtK7_Repl1-Top15-CID_5ul_5-45%_135min.raw (F073530)	Pachytene checkpoint protein 2 homolog OS=Homo sapiens GN=TRIP13 PE=1 SV=2	Q15645	Pachytene checkpoint protein 2 homolog OS=Homo sapiens GN=TRIP13 PE=1 SV=2	0.998	5.89e-05	48534.1	2	2	3	Spectrum22883 scans:26269,	AVLTQIDQIK	N	R	0.95	41.1	42.5	11.1	Thioacyl (+88), Dimethyl (+28)	1243.68	2	-6.5e-05	-0.052	279	288
130220 PICS Trp#2 wtKLK7_semiTrp_var thioacyl_comb	Uncategorized Sample	wtKLK7_comb	Mudpit_File Name: 130124_PICS_Trp#2_wtK7_Repl1-Top15-CID_5ul_5-45%_135min.raw (F073530)	T-complex protein 1 subunit alpha OS=Homo sapiens GN=TCP1 PE=1 SV=1	P17987	T-complex protein 1 subunit alpha OS=Homo sapiens GN=TCP1 PE=1 SV=1	1	0.000177	60327.2	4	4	9	Spectrum12500 scans:15071,	AVNAAQDSTDLVAK	L	L	0.95	50.4	44.5	17.4	Thioacyl (+88), Dimethyl (+28)	1517.74	2	-0.001	-0.67	453	466
130220 PICS Trp#2 wtKLK7_semiTrp_var thioacyl_comb	Uncategorized Sample	wtKLK7_comb	Mudpit_File Name: 130124_PICS_Trp#2_wtK7_Repl1-Top15-CID_5ul_5-45%_135min.raw (F073530)	T-complex protein 1 subunit alpha OS=Homo sapiens GN=TCP1 PE=1 SV=1	P17987	T-complex protein 1 subunit alpha OS=Homo sapiens GN=TCP1 PE=1 SV=1	1	0.000177	60327.2	4	4	9	Spectrum12998 scans:15412,	AVNAAQDSTDLVAK	L	L	0.95	57.6	44.6	14.4	Thioacyl (+88), Dimethyl (+28)	1517.74	2	0.0008	0.52	453	466
130220 PICS Trp#2 wtKLK7_semiTrp_var thioacyl_comb	Uncategorized Sample	wtKLK7_comb	Mudpit_File Name: 130124_PICS_Trp#2_wtK7_Repl1-Top15-CID_5ul_5-45%_135min.raw (F073530)	60S ribosomal protein L4 OS=Homo sapiens GN=RPL4 PE=1 SV=5	P36578	60S ribosomal protein L4 OS=Homo sapiens GN=RPL4 PE=1 SV=5	1	0.000118	47681.1	2	2	6	Spectrum13552 scans:16038,	AVSELAGHQTSAESWGTGR	Y	A	0.95	64.8	43.9	50.4	Thioacyl (+88)	2030.91	2	0.0017	0.81	53	71
130220 PICS Trp#2 wtKLK7_semiTrp_var thioacyl_comb	Uncategorized Sample	wtKLK7_comb	Mudpit_File Name: 130124_PICS_Trp#2_wtK7_Repl1-Top15-CID_5ul_5-45%_135min.raw (F073530)	60S ribosomal protein L4 OS=Homo sapiens GN=RPL4 PE=1 SV=5	P36578	60S ribosomal protein L4 OS=Homo sapiens GN=RPL4 PE=1 SV=5	1	0.000118	47681.1	2	2	6	Spectrum13094 scans:15740,	AVSELAGHQTSAESWGTGR	Y	A	0.95	67.1	43.9	56	Thioacyl (+88)	2030.91	2	-0.00067	-0.33	53	71
130220 PICS Trp#2 wtKLK7_semiTrp_var thioacyl_comb	Uncategorized Sample	wtKLK7_comb	Mudpit_File Name: 130124_PICS_Trp#2_wtK7_Repl1-Top15-CID_5ul_5-45%_135min.raw (F073530)	60S ribosomal protein L4 OS=Homo sapiens GN=RPL4 PE=1 SV=5	P36578	60S ribosomal protein L4 OS=Homo sapiens GN=RPL4 PE=1 SV=5	1	0.000118	47681.1	2	2	6	Spectrum13097 scans:15744,	AVSELAGHQTSAESWGTGR	Y	A	0.95	76.9	43.9	64.8	Thioacyl (+88)	2030.91	2	-0.0013	-0.63	53	71
130220 PICS Trp#2 wtKLK7_semiTrp_var thioacyl_comb	Uncategorized Sample	wtKLK7_comb	Mudpit_File Name: 130124_PICS_Trp#2_wtK7_Repl1-Top15-CID_5ul_5-45%_135min.raw (F073530)	60S ribosomal protein L4 OS=Homo sapiens GN=RPL4 PE=1 SV=5	P36578	60S ribosomal protein L4 OS=Homo sapiens GN=RPL4 PE=1 SV=5	1	0.000118	47681.1	2	2	6	Spectrum13535 scans:16019,	AVSELAGHQTSAESWGTGR	Y	A	0.95	78.5	43.9	66.3	Thioacyl (+88)	2030.91	2	-0.00055	-0.27	53	71
130220 PICS Trp#2 wtKLK7_semiTrp_var thioacyl_comb	Uncategorized Sample	wtKLK7_comb	Mudpit_File Name: 130124_PICS_Trp#2_wtK7_Repl1-Top15-CID_5ul_5-45%_135min.raw (F073530)	Interleukin enhancer-binding factor 3 OS=Homo sapiens GN=ILF3 PE=1 SV=3	Q12906	Interleukin enhancer-binding factor 3 OS=Homo sapiens GN=ILF3 PE=1 SV=3	1	0.000137	95320.9	3	4	7	Spectrum19255 scans:22532,	AVSTPSAAFPSDATAEQGPILTK	E	H	0.95	41.2	46.3	24.4	Thioacyl (+88), Dimethyl (+28)	2374.17	2	0.0013	0.55	501	523
130220 PICS Trp#2 wtKLK7_semiTrp_var thioacyl_comb	Uncategorized Sample	wtKLK7_comb	Mudpit_File Name: 130124_PICS_Trp#2_wtK7_Repl1-Top15-CID_5ul_5-45%_135min.raw (F073530)	Interleukin enhancer-binding factor 3 OS=Homo sapiens GN=ILF3 PE=1 SV=3	Q12906	Interleukin enhancer-binding factor 3 OS=Homo sapiens GN=ILF3 PE=1 SV=3	1	0.000137	95320.9	3	4	7	Spectrum19274 scans:22553,	AVSTPSAAFPSDATAEQGPILTK	E	H	0.95	41.7	46.3	20.6	Thioacyl (+88), Dimethyl (+28)	2374.17	2	-0.0014	-0.57	501	523
130220 PICS Trp#2 wtKLK7_semiTrp_var thioacyl_comb	Uncategorized Sample	wtKLK7_comb	Mudpit_File Name: 130124_PICS_Trp#2_wtK7_Repl1-Top15-CID_5ul_5-45%_135min.raw (F073530)	Interleukin enhancer-binding factor 3 OS=Homo sapiens GN=ILF3 PE=1 SV=3	Q12906	Interleukin enhancer-binding factor 3 OS=Homo sapiens GN=ILF3 PE=1 SV=3	1	0.000137	95320.9	3	4	7	Spectrum20048 scans:23153,	AVSTPSAAFPSDATAEQGPILTK	E	H	0.95	68.5	46.3	52	Thioacyl (+88), Dimethyl (+28)	2374.17	2	-0.0014	-0.57	501	523
130220 PICS Trp#2 wtKLK7_semiTrp_var thioacyl_comb	Uncategorized Sample	wtKLK7_comb	Mudpit_File Name: 130124_PICS_Trp#2_wtK7_Repl1-Top15-CID_5ul_5-45%_135min.raw (F073530)	Epiplakin OS=Homo sapiens GN=EPPK1 PE=1 SV=2	P58107	Epiplakin OS=Homo sapiens GN=EPPK1 PE=1 SV=2	1	0.000235	555597	7	7	12	Spectrum23180 scans:26592,	AVTALVEAAER	S	Q	0.95	52.1	43.8	21.2	Thioacyl (+88)	1216.61	2	-0.00025	-0.2	1504	1514
130220 PICS Trp#2 wtKLK7_semiTrp_var thioacyl_comb	Uncategorized Sample	wtKLK7_comb	Mudpit_File Name: 130124_PICS_Trp#2_wtK7_Repl1-Top15-CID_5ul_5-45%_135min.raw (F073530)	Host cell factor 1 OS=Homo sapiens GN=HCFC1 PE=1 SV=2	P51610	Host cell factor 1 OS=Homo sapiens GN=HCFC1 PE=1 SV=2	1	9.81e-05	208706	3	3	5	Spectrum18504 scans:21468,	AVTGQASTGPVTQIIQTK	S	G	0.95	43	44.5	9.55	Thioacyl (+88), Dimethyl (+28)	1915.01	2	0.0018	0.96	696	713
130220 PICS Trp#2 wtKLK7_semiTrp_var thioacyl_comb	Uncategorized Sample	wtKLK7_comb	Mudpit_File Name: 130124_PICS_Trp#2_wtK7_Repl1-Top15-CID_5ul_5-45%_135min.raw (F073530)	Transitional endoplasmic reticulum ATPase OS=Homo sapiens GN=VCP PE=1 SV=4	P55072	Transitional endoplasmic reticulum ATPase OS=Homo sapiens GN=VCP PE=1 SV=4	0.998	5.89e-05	89306.8	2	2	3	Spectrum16272 scans:19264,	AVTMDDFR	L	W	0.95	31.7	39.3	15.2	Thioacyl (+88)	1041.43	2	-0.00067	-0.64	446	453
130220 PICS Trp#2 wtKLK7_semiTrp_var thioacyl_comb	Uncategorized Sample	wtKLK7_comb	Mudpit_File Name: 130124_PICS_Trp#2_wtK7_Repl1-Top15-CID_5ul_5-45%_135min.raw (F073530)	Heterogeneous nuclear ribonucleoprotein U OS=Homo sapiens GN=HNRNPU PE=1 SV=6	Q00839	Heterogeneous nuclear ribonucleoprotein U OS=Homo sapiens GN=HNRNPU PE=1 SV=6	1	0.000137	90567.2	6	6	7	Spectrum11037 scans:13205,	AVTVAPPGAR	F	Q	0.95	34.4	40.2	9.67	Thioacyl (+88)	1025.53	2	-0.00017	-0.16	195	204
130220 PICS Trp#2 wtKLK7_semiTrp_var thioacyl_comb	Uncategorized Sample	wtKLK7_comb	Mudpit_File Name: 130124_PICS_Trp#2_wtK7_Repl1-Top15-CID_5ul_5-45%_135min.raw (F073530)	Signal recognition particle 72 kDa protein OS=Homo sapiens GN=SRP72 PE=1 SV=3	O76094	Signal recognition particle 72 kDa protein OS=Homo sapiens GN=SRP72 PE=1 SV=3	1	7.85e-05	74590.3	3	3	4	Spectrum15355 scans:18060,	AVVAAQSNWEK	S	V	0.95	33.2	44	0	Thioacyl (+88), Dimethyl (+28)	1317.64	2	-4.9e-06	-0.0037	153	163
130220 PICS Trp#2 wtKLK7_semiTrp_var thioacyl_comb	Uncategorized Sample	wtKLK7_comb	Mudpit_File Name: 130124_PICS_Trp#2_wtK7_Repl1-Top15-CID_5ul_5-45%_135min.raw (F073530)	Signal recognition particle 72 kDa protein OS=Homo sapiens GN=SRP72 PE=1 SV=3	O76094	Signal recognition particle 72 kDa protein OS=Homo sapiens GN=SRP72 PE=1 SV=3	1	7.85e-05	74590.3	3	3	4	Spectrum14514 scans:17349,	AVVAAQSNWEK	S	V	0.95	33.7	44.2	3.36	Thioacyl (+88), Dimethyl (+28)	1317.64	2	-0.00036	-0.28	153	163
130220 PICS Trp#2 wtKLK7_semiTrp_var thioacyl_comb	Uncategorized Sample	wtKLK7_comb	Mudpit_File Name: 130124_PICS_Trp#2_wtK7_Repl1-Top15-CID_5ul_5-45%_135min.raw (F073530)	Ubiquitin thioesterase OTUB1 OS=Homo sapiens GN=OTUB1 PE=1 SV=2	Q96FW1	Ubiquitin thioesterase OTUB1 OS=Homo sapiens GN=OTUB1 PE=1 SV=2	0.998	0.000118	31266.6	2	2	6	Spectrum13198 scans:15636,	AYDEAIMAQQDR	L	I	0.95	43.3	40.6	28.1	Thioacyl (+88)	1497.62	2	0.00055	0.37	25	36
130220 PICS Trp#2 wtKLK7_semiTrp_var thioacyl_comb	Uncategorized Sample	wtKLK7_comb	Mudpit_File Name: 130124_PICS_Trp#2_wtK7_Repl1-Top15-CID_5ul_5-45%_135min.raw (F073530)	Ubiquitin thioesterase OTUB1 OS=Homo sapiens GN=OTUB1 PE=1 SV=2	Q96FW1	Ubiquitin thioesterase OTUB1 OS=Homo sapiens GN=OTUB1 PE=1 SV=2	0.998	0.000118	31266.6	2	2	6	Spectrum12681 scans:15273,	AYDEAIMAQQDR	L	I	0.95	43.7	40.5	23	Thioacyl (+88)	1497.62	2	-0.0011	-0.76	25	36
130220 PICS Trp#2 wtKLK7_semiTrp_var thioacyl_comb	Uncategorized Sample	wtKLK7_comb	Mudpit_File Name: 130124_PICS_Trp#2_wtK7_Repl1-Top15-CID_5ul_5-45%_135min.raw (F073530)	Triosephosphate isomerase OS=Homo sapiens GN=TPI1 PE=1 SV=3	P60174	Triosephosphate isomerase OS=Homo sapiens GN=TPI1 PE=1 SV=3	1	0.000432	30772.8	9	9	22	Spectrum21348 scans:24886,	AYEPVWAIGTGK	L	T	0.95	49.3	44.2	28.9	Thioacyl (+88), Dimethyl (+28)	1406.69	2	-0.0014	-0.97	201	212
130220 PICS Trp#2 wtKLK7_semiTrp_var thioacyl_comb	Uncategorized Sample	wtKLK7_comb	Mudpit_File Name: 130124_PICS_Trp#2_wtK7_Repl1-Top15-CID_5ul_5-45%_135min.raw (F073530)	Triosephosphate isomerase OS=Homo sapiens GN=TPI1 PE=1 SV=3	P60174	Triosephosphate isomerase OS=Homo sapiens GN=TPI1 PE=1 SV=3	1	0.000432	30772.8	9	9	22	Spectrum22483 scans:25842,	AYEPVWAIGTGK	L	T	0.95	45.7	44.1	25	Thioacyl (+88), Dimethyl (+28)	1406.69	2	-0.00038	-0.27	201	212
130220 PICS Trp#2 wtKLK7_semiTrp_var thioacyl_comb	Uncategorized Sample	wtKLK7_comb	Mudpit_File Name: 130124_PICS_Trp#2_wtK7_Repl1-Top15-CID_5ul_5-45%_135min.raw (F073530)	Triosephosphate isomerase OS=Homo sapiens GN=TPI1 PE=1 SV=3	P60174	Triosephosphate isomerase OS=Homo sapiens GN=TPI1 PE=1 SV=3	1	0.000432	30772.8	9	9	22	Spectrum22189 scans:25528,	AYEPVWAIGTGK	L	T	0.95	53.3	44.1	30.4	Thioacyl (+88), Dimethyl (+28)	1406.69	2	9.5e-05	0.068	201	212
130220 PICS Trp#2 wtKLK7_semiTrp_var thioacyl_comb	Uncategorized Sample	wtKLK7_comb	Mudpit_File Name: 130124_PICS_Trp#2_wtK7_Repl1-Top15-CID_5ul_5-45%_135min.raw (F073530)	40S ribosomal protein S12 OS=Homo sapiens GN=RPS12 PE=1 SV=3	P25398	40S ribosomal protein S12 OS=Homo sapiens GN=RPS12 PE=1 SV=3	0.998	5.89e-05	14496.8	2	2	3	Spectrum10142 scans:12207,	CAEHQINLIK	L	V	0.95	44.9	42.9	23.2	Carbamidomethyl (+57), Thioacyl (+88), Dimethyl (+28)	1340.66	2	0.00081	0.6	69	78
130220 PICS Trp#2 wtKLK7_semiTrp_var thioacyl_comb	Uncategorized Sample	wtKLK7_comb	Mudpit_File Name: 130124_PICS_Trp#2_wtK7_Repl1-Top15-CID_5ul_5-45%_135min.raw (F073530)	40S ribosomal protein S12 OS=Homo sapiens GN=RPS12 PE=1 SV=3	P25398	40S ribosomal protein S12 OS=Homo sapiens GN=RPS12 PE=1 SV=3	0.998	5.89e-05	14496.8	2	2	3	Spectrum9737 scans:11906,	CAEHQINLIK	L	V	0.95	49.2	43	25.8	Carbamidomethyl (+57), Thioacyl (+88), Dimethyl (+28)	1340.66	2	-0.00017	-0.13	69	78
130220 PICS Trp#2 wtKLK7_semiTrp_var thioacyl_comb	Uncategorized Sample	wtKLK7_comb	Mudpit_File Name: 130124_PICS_Trp#2_wtK7_Repl1-Top15-CID_5ul_5-45%_135min.raw (F073530)	Unconventional myosin-VI OS=Homo sapiens GN=MYO6 PE=1 SV=4	Q9UM54	Unconventional myosin-VI OS=Homo sapiens GN=MYO6 PE=1 SV=4	1	0.000177	149679	3	4	9	Spectrum22454 scans:25811,	CAELLGLDQDDLR	Y	V	0.95	35	43.1	14.2	Carbamidomethyl (+57), Thioacyl (+88)	1604.72	2	-0.00069	-0.43	375	387
130220 PICS Trp#2 wtKLK7_semiTrp_var thioacyl_comb	Uncategorized Sample	wtKLK7_comb	Mudpit_File Name: 130124_PICS_Trp#2_wtK7_Repl1-Top15-CID_5ul_5-45%_135min.raw (F073530)	C-terminal-binding protein 2 OS=Homo sapiens GN=CTBP2 PE=1 SV=1	P56545	C-terminal-binding protein 2 OS=Homo sapiens GN=CTBP2 PE=1 SV=1	1	0.000255	48927.1	3	4	13	Spectrum881 scans:1768,	CDAQSTQEIHEK	F	V	0.95	34.3	40.6	15.2	Carbamidomethyl (+57), Thioacyl (+88), Dimethyl (+28)	1560.66	2	0.00071	0.45	60	71
130220 PICS Trp#2 wtKLK7_semiTrp_var thioacyl_comb	Uncategorized Sample	wtKLK7_comb	Mudpit_File Name: 130124_PICS_Trp#2_wtK7_Repl1-Top15-CID_5ul_5-45%_135min.raw (F073530)	C-terminal-binding protein 2 OS=Homo sapiens GN=CTBP2 PE=1 SV=1	P56545	C-terminal-binding protein 2 OS=Homo sapiens GN=CTBP2 PE=1 SV=1	1	0.000255	48927.1	3	4	13	Spectrum379 scans:1164,	CDAQSTQEIHEK	F	V	0.95	39.9	40.6	25.1	Carbamidomethyl (+57), Thioacyl (+88), Dimethyl (+28)	1560.66	2	0.00035	0.22	60	71
130220 PICS Trp#2 wtKLK7_semiTrp_var thioacyl_comb	Uncategorized Sample	wtKLK7_comb	Mudpit_File Name: 130124_PICS_Trp#2_wtK7_Repl1-Top15-CID_5ul_5-45%_135min.raw (F073530)	C-terminal-binding protein 2 OS=Homo sapiens GN=CTBP2 PE=1 SV=1	P56545	C-terminal-binding protein 2 OS=Homo sapiens GN=CTBP2 PE=1 SV=1	1	0.000255	48927.1	3	4	13	Spectrum853 scans:1737,	CDAQSTQEIHEK	F	V	0.95	39.3	40.6	26.1	Carbamidomethyl (+57), Thioacyl (+88), Dimethyl (+28)	1560.65	2	-0.00063	-0.4	60	71
130220 PICS Trp#2 wtKLK7_semiTrp_var thioacyl_comb	Uncategorized Sample	wtKLK7_comb	Mudpit_File Name: 130124_PICS_Trp#2_wtK7_Repl1-Top15-CID_5ul_5-45%_135min.raw (F073530)	C-terminal-binding protein 2 OS=Homo sapiens GN=CTBP2 PE=1 SV=1	P56545	C-terminal-binding protein 2 OS=Homo sapiens GN=CTBP2 PE=1 SV=1	1	0.000255	48927.1	3	4	13	Spectrum985 scans:1848,	CDAQSTQEIHEK	F	V	0.95	48	40.6	34	Carbamidomethyl (+57), Thioacyl (+88), Dimethyl (+28)	1560.65	2	-0.0019	-1.2	60	71
130220 PICS Trp#2 wtKLK7_semiTrp_var thioacyl_comb	Uncategorized Sample	wtKLK7_comb	Mudpit_File Name: 130124_PICS_Trp#2_wtK7_Repl1-Top15-CID_5ul_5-45%_135min.raw (F073530)	C-terminal-binding protein 2 OS=Homo sapiens GN=CTBP2 PE=1 SV=1	P56545	C-terminal-binding protein 2 OS=Homo sapiens GN=CTBP2 PE=1 SV=1	1	0.000255	48927.1	3	4	13	Spectrum605 scans:1441,	CDAQSTQEIHEK	F	V	0.95	54.8	40.6	39.7	Carbamidomethyl (+57), Thioacyl (+88), Dimethyl (+28)	1560.66	2	0.00047	0.3	60	71
130220 PICS Trp#2 wtKLK7_semiTrp_var thioacyl_comb	Uncategorized Sample	wtKLK7_comb	Mudpit_File Name: 130124_PICS_Trp#2_wtK7_Repl1-Top15-CID_5ul_5-45%_135min.raw (F073530)	Heterogeneous nuclear ribonucleoprotein Q OS=Homo sapiens GN=SYNCRIP PE=1 SV=2	O60506	Heterogeneous nuclear ribonucleoprotein Q OS=Homo sapiens GN=SYNCRIP PE=1 SV=2	1	9.81e-05	69585.5	3	3	5	Spectrum14713 scans:17566,	CFLEYEDHK	F	T	0.949	27.9	39.7	9.23	Carbamidomethyl (+57), Thioacyl (+88), Dimethyl (+28)	1355.55	2	-0.00063	-0.46	289	297
130220 PICS Trp#2 wtKLK7_semiTrp_var thioacyl_comb	Uncategorized Sample	wtKLK7_comb	Mudpit_File Name: 130124_PICS_Trp#2_wtK7_Repl1-Top15-CID_5ul_5-45%_135min.raw (F073530)	Microtubule-associated protein 4 OS=Homo sapiens GN=MAP4 PE=1 SV=3	P27816	Microtubule-associated protein 4 OS=Homo sapiens GN=MAP4 PE=1 SV=3	1	0.000118	120988	2	3	6	Spectrum22122 scans:25718,	CFQPEQVVDPIQTDPFK	F	M	0.947	37.3	45.3	15.3	Carbamidomethyl (+57), Thioacyl (+88), Dimethyl (+28)	2163	2	0.00077	0.36	126	142
130220 PICS Trp#2 wtKLK7_semiTrp_var thioacyl_comb	Uncategorized Sample	wtKLK7_comb	Mudpit_File Name: 130124_PICS_Trp#2_wtK7_Repl1-Top15-CID_5ul_5-45%_135min.raw (F073530)	Microtubule-associated protein 4 OS=Homo sapiens GN=MAP4 PE=1 SV=3	P27816	Microtubule-associated protein 4 OS=Homo sapiens GN=MAP4 PE=1 SV=3	1	0.000118	120988	2	3	6	Spectrum22132 scans:25729,	CFQPEQVVDPIQTDPFK	F	M	0.95	41.8	45.2	23.7	Carbamidomethyl (+57), Thioacyl (+88), Dimethyl (+28)	2163	2	-0.0027	-1.2	126	142
130220 PICS Trp#2 wtKLK7_semiTrp_var thioacyl_comb	Uncategorized Sample	wtKLK7_comb	Mudpit_File Name: 130124_PICS_Trp#2_wtK7_Repl1-Top15-CID_5ul_5-45%_135min.raw (F073530)	Inosine-5'-monophosphate dehydrogenase 2 OS=Homo sapiens GN=IMPDH2 PE=1 SV=2	P12268	Inosine-5'-monophosphate dehydrogenase 2 OS=Homo sapiens GN=IMPDH2 PE=1 SV=2	1	0.000177	55788.4	4	4	9	Spectrum2560 scans:3596,	CGAAIGTHEDDK	L	Y	0.95	28	39.3	12.3	Carbamidomethyl (+57), Thioacyl (+88), Dimethyl (+28)	1388.57	2	-0.00077	-0.55	246	257
130220 PICS Trp#2 wtKLK7_semiTrp_var thioacyl_comb	Uncategorized Sample	wtKLK7_comb	Mudpit_File Name: 130124_PICS_Trp#2_wtK7_Repl1-Top15-CID_5ul_5-45%_135min.raw (F073530)	Cystatin-B OS=Homo sapiens GN=CSTB PE=1 SV=2	P04080	Cystatin-B OS=Homo sapiens GN=CSTB PE=1 SV=2	0.998	0.000137	11121.3	2	3	7	Spectrum10140 scans:12359,	CGAPSATQPATAETQHIADQVR	M	S	0.95	56.4	44.7	36.2	Carbamidomethyl (+57), Thioacyl (+88)	2396.08	2	-0.00055	-0.23	3	24
130220 PICS Trp#2 wtKLK7_semiTrp_var thioacyl_comb	Uncategorized Sample	wtKLK7_comb	Mudpit_File Name: 130124_PICS_Trp#2_wtK7_Repl1-Top15-CID_5ul_5-45%_135min.raw (F073530)	DNA-(apurinic or apyrimidinic site) lyase OS=Homo sapiens GN=APEX1 PE=1 SV=2	P27695	DNA-(apurinic or apyrimidinic site) lyase OS=Homo sapiens GN=APEX1 PE=1 SV=2	1	0.000137	35537.7	2	2	7	Spectrum16434 scans:19233,	CGDLNVAHEEIDLR	L	N	0.95	34.5	42	18.1	Carbamidomethyl (+57), Thioacyl (+88), Deamidated (+1)	1728.75	2	0.00089	0.52	208	221
130220 PICS Trp#2 wtKLK7_semiTrp_var thioacyl_comb	Uncategorized Sample	wtKLK7_comb	Mudpit_File Name: 130124_PICS_Trp#2_wtK7_Repl1-Top15-CID_5ul_5-45%_135min.raw (F073530)	DNA-(apurinic or apyrimidinic site) lyase OS=Homo sapiens GN=APEX1 PE=1 SV=2	P27695	DNA-(apurinic or apyrimidinic site) lyase OS=Homo sapiens GN=APEX1 PE=1 SV=2	1	0.000137	35537.7	2	2	7	Spectrum16461 scans:19262,	CGDLNVAHEEIDLR	L	N	0.95	44.9	41.9	24.5	Carbamidomethyl (+57), Thioacyl (+88), Deamidated (+1)	1728.75	2	0.00039	0.23	208	221
130220 PICS Trp#2 wtKLK7_semiTrp_var thioacyl_comb	Uncategorized Sample	wtKLK7_comb	Mudpit_File Name: 130124_PICS_Trp#2_wtK7_Repl1-Top15-CID_5ul_5-45%_135min.raw (F073530)	DNA-(apurinic or apyrimidinic site) lyase OS=Homo sapiens GN=APEX1 PE=1 SV=2	P27695	DNA-(apurinic or apyrimidinic site) lyase OS=Homo sapiens GN=APEX1 PE=1 SV=2	1	0.000137	35537.7	2	2	7	Spectrum15878 scans:18837,	CGDLNVAHEEIDLR	L	N	0.95	46.3	41.9	26.7	Carbamidomethyl (+57), Thioacyl (+88), Deamidated (+1)	1728.74	2	-0.00071	-0.41	208	221
130220 PICS Trp#2 wtKLK7_semiTrp_var thioacyl_comb	Uncategorized Sample	wtKLK7_comb	Mudpit_File Name: 130124_PICS_Trp#2_wtK7_Repl1-Top15-CID_5ul_5-45%_135min.raw (F073530)	Ubiquitin carboxyl-terminal hydrolase isozyme L1 OS=Homo sapiens GN=UCHL1 PE=1 SV=2	P09936	Ubiquitin carboxyl-terminal hydrolase isozyme L1 OS=Homo sapiens GN=UCHL1 PE=1 SV=2	1	0.000451	24806.3	8	10	23	Spectrum17432 scans:20313,	CGTIGLIHAVANNQDK	S	L	0.95	41.2	44.8	28.5	Carbamidomethyl (+57), Thioacyl (+88), Dimethyl (+28)	1825.88	2	-0.002	-1.1	90	105
130220 PICS Trp#2 wtKLK7_semiTrp_var thioacyl_comb	Uncategorized Sample	wtKLK7_comb	Mudpit_File Name: 130124_PICS_Trp#2_wtK7_Repl1-Top15-CID_5ul_5-45%_135min.raw (F073530)	Ubiquitin carboxyl-terminal hydrolase isozyme L1 OS=Homo sapiens GN=UCHL1 PE=1 SV=2	P09936	Ubiquitin carboxyl-terminal hydrolase isozyme L1 OS=Homo sapiens GN=UCHL1 PE=1 SV=2	1	0.000451	24806.3	8	10	23	Spectrum17410 scans:20289,	CGTIGLIHAVANNQDK	S	L	0.95	41.1	44.8	28.5	Carbamidomethyl (+57), Thioacyl (+88), Dimethyl (+28)	1825.88	2	0.00071	0.39	90	105
130220 PICS Trp#2 wtKLK7_semiTrp_var thioacyl_comb	Uncategorized Sample	wtKLK7_comb	Mudpit_File Name: 130124_PICS_Trp#2_wtK7_Repl1-Top15-CID_5ul_5-45%_135min.raw (F073530)	Mitochondrial inner membrane protein OS=Homo sapiens GN=IMMT PE=1 SV=1	Q16891	Mitochondrial inner membrane protein OS=Homo sapiens GN=IMMT PE=1 SV=1	1	0.000118	83661	3	3	6	Spectrum12332 scans:14877,	CIEHGDLELAAK	Y	F	0.95	37.8	43.1	11.6	Carbamidomethyl (+57), Thioacyl (+88), Dimethyl (+28)	1470.68	2	-0.00087	-0.59	697	708
130220 PICS Trp#2 wtKLK7_semiTrp_var thioacyl_comb	Uncategorized Sample	wtKLK7_comb	Mudpit_File Name: 130124_PICS_Trp#2_wtK7_Repl1-Top15-CID_5ul_5-45%_135min.raw (F073530)	Endoplasmin OS=Homo sapiens GN=HSP90B1 PE=1 SV=1	P14625	Endoplasmin OS=Homo sapiens GN=HSP90B1 PE=1 SV=1	1	0.000137	92453.7	3	4	7	Spectrum20631 scans:24100,	CIQALPEFDGK	Y	R	0.95	43.2	43.6	8.69	Carbamidomethyl (+57), Thioacyl (+88), Dimethyl (+28)	1392.64	2	-0.0014	-1	576	586
130220 PICS Trp#2 wtKLK7_semiTrp_var thioacyl_comb	Uncategorized Sample	wtKLK7_comb	Mudpit_File Name: 130124_PICS_Trp#2_wtK7_Repl1-Top15-CID_5ul_5-45%_135min.raw (F073530)	Endoplasmin OS=Homo sapiens GN=HSP90B1 PE=1 SV=1	P14625	Endoplasmin OS=Homo sapiens GN=HSP90B1 PE=1 SV=1	1	0.000137	92453.7	3	4	7	Spectrum21405 scans:24680,	CIQALPEFDGK	Y	R	0.95	64.4	43.5	35.3	Carbamidomethyl (+57), Thioacyl (+88), Dimethyl (+28)	1392.64	2	-7e-05	-0.05	576	586
130220 PICS Trp#2 wtKLK7_semiTrp_var thioacyl_comb	Uncategorized Sample	wtKLK7_comb	Mudpit_File Name: 130124_PICS_Trp#2_wtK7_Repl1-Top15-CID_5ul_5-45%_135min.raw (F073530)	Pyruvate kinase isozymes M1/M2 OS=Homo sapiens GN=PKM PE=1 SV=4	P14618	Pyruvate kinase isozymes M1/M2 OS=Homo sapiens GN=PKM PE=1 SV=4	0.999	0.000314	57919.5	2	4	16	Spectrum18597 scans:21568,	CKDPVQEAWAEDVDLR	L	V	0.95	64.4	43.4	39	Carbamidomethyl (+57), Thioacyl (+88), Dimethyl (+28), Deamidated (+1)	2046.91	2	0.0024	1.2	474	489
130220 PICS Trp#2 wtKLK7_semiTrp_var thioacyl_comb	Uncategorized Sample	wtKLK7_comb	Mudpit_File Name: 130124_PICS_Trp#2_wtK7_Repl1-Top15-CID_5ul_5-45%_135min.raw (F073530)	Pyruvate kinase isozymes M1/M2 OS=Homo sapiens GN=PKM PE=1 SV=4	P14618	Pyruvate kinase isozymes M1/M2 OS=Homo sapiens GN=PKM PE=1 SV=4	0.999	0.000314	57919.5	2	4	16	Spectrum17971 scans:21112,	CKDPVQEAWAEDVDLR	L	V	0.95	58.5	43.3	30.9	Carbamidomethyl (+57), Thioacyl (+88), Dimethyl (+28), Deamidated (+1)	2046.9	2	-0.00049	-0.24	474	489
130220 PICS Trp#2 wtKLK7_semiTrp_var thioacyl_comb	Uncategorized Sample	wtKLK7_comb	Mudpit_File Name: 130124_PICS_Trp#2_wtK7_Repl1-Top15-CID_5ul_5-45%_135min.raw (F073530)	Pyruvate kinase isozymes M1/M2 OS=Homo sapiens GN=PKM PE=1 SV=4	P14618	Pyruvate kinase isozymes M1/M2 OS=Homo sapiens GN=PKM PE=1 SV=4	0.999	0.000314	57919.5	2	4	16	Spectrum17566 scans:20457,	CKDPVQEAWAEDVDLR	L	V	0.95	43.4	44	25.7	Carbamidomethyl (+57), Thioacyl (+88), Dimethyl (+28)	2045.92	2	9.8e-06	0.0048	474	489
130220 PICS Trp#2 wtKLK7_semiTrp_var thioacyl_comb	Uncategorized Sample	wtKLK7_comb	Mudpit_File Name: 130124_PICS_Trp#2_wtK7_Repl1-Top15-CID_5ul_5-45%_135min.raw (F073530)	Pyruvate kinase isozymes M1/M2 OS=Homo sapiens GN=PKM PE=1 SV=4	P14618	Pyruvate kinase isozymes M1/M2 OS=Homo sapiens GN=PKM PE=1 SV=4	0.999	0.000314	57919.5	2	4	16	Spectrum16651 scans:19677,	CKDPVQEAWAEDVDLR	L	V	0.95	47.2	44	30.5	Carbamidomethyl (+57), Thioacyl (+88), Dimethyl (+28)	2045.92	2	-0.00073	-0.36	474	489
130220 PICS Trp#2 wtKLK7_semiTrp_var thioacyl_comb	Uncategorized Sample	wtKLK7_comb	Mudpit_File Name: 130124_PICS_Trp#2_wtK7_Repl1-Top15-CID_5ul_5-45%_135min.raw (F073530)	Pyruvate kinase isozymes M1/M2 OS=Homo sapiens GN=PKM PE=1 SV=4	P14618	Pyruvate kinase isozymes M1/M2 OS=Homo sapiens GN=PKM PE=1 SV=4	0.999	0.000314	57919.5	2	4	16	Spectrum17244 scans:20109,	CKDPVQEAWAEDVDLR	L	V	0.95	56.7	43.9	39.2	Carbamidomethyl (+57), Thioacyl (+88), Dimethyl (+28)	2045.92	2	0.0016	0.78	474	489
130220 PICS Trp#2 wtKLK7_semiTrp_var thioacyl_comb	Uncategorized Sample	wtKLK7_comb	Mudpit_File Name: 130124_PICS_Trp#2_wtK7_Repl1-Top15-CID_5ul_5-45%_135min.raw (F073530)	Pyruvate kinase isozymes M1/M2 OS=Homo sapiens GN=PKM PE=1 SV=4	P14618	Pyruvate kinase isozymes M1/M2 OS=Homo sapiens GN=PKM PE=1 SV=4	0.999	0.000314	57919.5	2	4	16	Spectrum16947 scans:20001,	CKDPVQEAWAEDVDLR	L	V	0.95	77.2	43.9	55	Carbamidomethyl (+57), Thioacyl (+88), Dimethyl (+28)	2045.92	2	0.00073	0.36	474	489
130220 PICS Trp#2 wtKLK7_semiTrp_var thioacyl_comb	Uncategorized Sample	wtKLK7_comb	Mudpit_File Name: 130124_PICS_Trp#2_wtK7_Repl1-Top15-CID_5ul_5-45%_135min.raw (F073530)	Tubulin alpha-1C chain OS=Homo sapiens GN=TUBA1C PE=1 SV=1	Q9BQE3	Tubulin alpha-1C chain OS=Homo sapiens GN=TUBA1C PE=1 SV=1	1	0.000687	49877.4	11	14	35	Spectrum7506 scans:9294,	CLEHGIQPDGQMPSDK	Y	T	0.95	45.8	41.5	25.8	Carbamidomethyl (+57), Thioacyl (+88), Oxidation (+16), Dimethyl (+28)	1942.83	2	0.0026	1.3	25	40
130220 PICS Trp#2 wtKLK7_semiTrp_var thioacyl_comb	Uncategorized Sample	wtKLK7_comb	Mudpit_File Name: 130124_PICS_Trp#2_wtK7_Repl1-Top15-CID_5ul_5-45%_135min.raw (F073530)	Tubulin alpha-1C chain OS=Homo sapiens GN=TUBA1C PE=1 SV=1	Q9BQE3	Tubulin alpha-1C chain OS=Homo sapiens GN=TUBA1C PE=1 SV=1	1	0.000687	49877.4	11	14	35	Spectrum7255 scans:9154,	CLEHGIQPDGQMPSDK	Y	T	0.95	41.2	41.4	20.9	Carbamidomethyl (+57), Thioacyl (+88), Oxidation (+16), Dimethyl (+28)	1942.82	2	0.00073	0.38	25	40
130220 PICS Trp#2 wtKLK7_semiTrp_var thioacyl_comb	Uncategorized Sample	wtKLK7_comb	Mudpit_File Name: 130124_PICS_Trp#2_wtK7_Repl1-Top15-CID_5ul_5-45%_135min.raw (F073530)	Tubulin alpha-1C chain OS=Homo sapiens GN=TUBA1C PE=1 SV=1	Q9BQE3	Tubulin alpha-1C chain OS=Homo sapiens GN=TUBA1C PE=1 SV=1	1	0.000687	49877.4	11	14	35	Spectrum7465 scans:9381,	CLEHGIQPDGQMPSDK	Y	T	0.95	50	41.5	32.3	Carbamidomethyl (+57), Thioacyl (+88), Oxidation (+16), Dimethyl (+28)	1942.82	2	0.0018	0.94	25	40
130220 PICS Trp#2 wtKLK7_semiTrp_var thioacyl_comb	Uncategorized Sample	wtKLK7_comb	Mudpit_File Name: 130124_PICS_Trp#2_wtK7_Repl1-Top15-CID_5ul_5-45%_135min.raw (F073530)	Tubulin alpha-1C chain OS=Homo sapiens GN=TUBA1C PE=1 SV=1	Q9BQE3	Tubulin alpha-1C chain OS=Homo sapiens GN=TUBA1C PE=1 SV=1	1	0.000687	49877.4	11	14	35	Spectrum7522 scans:9312,	CLEHGIQPDGQMPSDK	Y	T	0.95	50	41.5	38.1	Carbamidomethyl (+57), Thioacyl (+88), Oxidation (+16), Dimethyl (+28)	1942.82	2	0.00035	0.18	25	40
130220 PICS Trp#2 wtKLK7_semiTrp_var thioacyl_comb	Uncategorized Sample	wtKLK7_comb	Mudpit_File Name: 130124_PICS_Trp#2_wtK7_Repl1-Top15-CID_5ul_5-45%_135min.raw (F073530)	Tubulin alpha-1C chain OS=Homo sapiens GN=TUBA1C PE=1 SV=1	Q9BQE3	Tubulin alpha-1C chain OS=Homo sapiens GN=TUBA1C PE=1 SV=1	1	0.000687	49877.4	11	14	35	Spectrum10324 scans:12575,	CLEHGIQPDGQMPSDK	Y	T	0.95	48.7	41.9	35.1	Carbamidomethyl (+57), Thioacyl (+88), Dimethyl (+28)	1926.82	2	-0.0029	-1.5	25	40
130220 PICS Trp#2 wtKLK7_semiTrp_var thioacyl_comb	Uncategorized Sample	wtKLK7_comb	Mudpit_File Name: 130124_PICS_Trp#2_wtK7_Repl1-Top15-CID_5ul_5-45%_135min.raw (F073530)	Tubulin alpha-1C chain OS=Homo sapiens GN=TUBA1C PE=1 SV=1	Q9BQE3	Tubulin alpha-1C chain OS=Homo sapiens GN=TUBA1C PE=1 SV=1	1	0.000687	49877.4	11	14	35	Spectrum10465 scans:12564,	CLEHGIQPDGQMPSDK	Y	T	0.95	52.2	42	34.9	Carbamidomethyl (+57), Thioacyl (+88), Dimethyl (+28)	1926.83	2	0.00029	0.15	25	40
130220 PICS Trp#2 wtKLK7_semiTrp_var thioacyl_comb	Uncategorized Sample	wtKLK7_comb	Mudpit_File Name: 130124_PICS_Trp#2_wtK7_Repl1-Top15-CID_5ul_5-45%_135min.raw (F073530)	Tubulin alpha-1C chain OS=Homo sapiens GN=TUBA1C PE=1 SV=1	Q9BQE3	Tubulin alpha-1C chain OS=Homo sapiens GN=TUBA1C PE=1 SV=1	1	0.000687	49877.4	11	14	35	Spectrum10757 scans:12895,	CLEHGIQPDGQMPSDK	Y	T	0.95	53.1	42.1	38.1	Carbamidomethyl (+57), Thioacyl (+88), Dimethyl (+28)	1926.83	2	0.00065	0.34	25	40
130220 PICS Trp#2 wtKLK7_semiTrp_var thioacyl_comb	Uncategorized Sample	wtKLK7_comb	Mudpit_File Name: 130124_PICS_Trp#2_wtK7_Repl1-Top15-CID_5ul_5-45%_135min.raw (F073530)	Tubulin alpha-1C chain OS=Homo sapiens GN=TUBA1C PE=1 SV=1	Q9BQE3	Tubulin alpha-1C chain OS=Homo sapiens GN=TUBA1C PE=1 SV=1	1	0.000687	49877.4	11	14	35	Spectrum10048 scans:12252,	CLEHGIQPDGQMPSDK	Y	T	0.95	59.8	42	44.6	Carbamidomethyl (+57), Thioacyl (+88), Dimethyl (+28)	1926.83	2	-0.00057	-0.3	25	40
130220 PICS Trp#2 wtKLK7_semiTrp_var thioacyl_comb	Uncategorized Sample	wtKLK7_comb	Mudpit_File Name: 130124_PICS_Trp#2_wtK7_Repl1-Top15-CID_5ul_5-45%_135min.raw (F073530)	Tubulin alpha-1C chain OS=Homo sapiens GN=TUBA1C PE=1 SV=1	Q9BQE3	Tubulin alpha-1C chain OS=Homo sapiens GN=TUBA1C PE=1 SV=1	1	0.000687	49877.4	11	14	35	Spectrum9092 scans:11047,	CLEHGIQPDGQMPSDK	Y	T	0.95	34.6	40.3	4.02	Carbamidomethyl (+57), Thioacyl (+88), Deamidated (+1), Oxidation (+16), Dimethyl (+28)	1943.81	2	-0.00014	-0.073	25	40
130220 PICS Trp#2 wtKLK7_semiTrp_var thioacyl_comb	Uncategorized Sample	wtKLK7_comb	Mudpit_File Name: 130124_PICS_Trp#2_wtK7_Repl1-Top15-CID_5ul_5-45%_135min.raw (F073530)	Tubulin alpha-1C chain OS=Homo sapiens GN=TUBA1C PE=1 SV=1	Q9BQE3	Tubulin alpha-1C chain OS=Homo sapiens GN=TUBA1C PE=1 SV=1	1	0.000687	49877.4	11	14	35	Spectrum11944 scans:14215,	CLEHGIQPDGQMPSDK	Y	T	0.95	40	41.1	13.2	Carbamidomethyl (+57), Thioacyl (+88), Deamidated (+1), Dimethyl (+28)	1927.81	2	3.4e-05	0.018	25	40
130220 PICS Trp#2 wtKLK7_semiTrp_var thioacyl_comb	Uncategorized Sample	wtKLK7_comb	Mudpit_File Name: 130124_PICS_Trp#2_wtK7_Repl1-Top15-CID_5ul_5-45%_135min.raw (F073530)	X-ray repair cross-complementing protein 5 OS=Homo sapiens GN=XRCC5 PE=1 SV=3	P13010	X-ray repair cross-complementing protein 5 OS=Homo sapiens GN=XRCC5 PE=1 SV=3	1	0.000216	82689.1	4	5	11	Spectrum14115 scans:16667,	CLNDDDETEVLK	Y	E	0.95	44.3	41.1	19.2	Carbamidomethyl (+57), Thioacyl (+88), Dimethyl (+28)	1565.66	2	-0.00055	-0.35	296	307
130220 PICS Trp#2 wtKLK7_semiTrp_var thioacyl_comb	Uncategorized Sample	wtKLK7_comb	Mudpit_File Name: 130124_PICS_Trp#2_wtK7_Repl1-Top15-CID_5ul_5-45%_135min.raw (F073530)	X-ray repair cross-complementing protein 5 OS=Homo sapiens GN=XRCC5 PE=1 SV=3	P13010	X-ray repair cross-complementing protein 5 OS=Homo sapiens GN=XRCC5 PE=1 SV=3	1	0.000216	82689.1	4	5	11	Spectrum14130 scans:16684,	CLNDDDETEVLK	Y	E	0.95	47.4	41.2	20.3	Carbamidomethyl (+57), Thioacyl (+88), Dimethyl (+28)	1565.66	2	-0.00031	-0.2	296	307
130220 PICS Trp#2 wtKLK7_semiTrp_var thioacyl_comb	Uncategorized Sample	wtKLK7_comb	Mudpit_File Name: 130124_PICS_Trp#2_wtK7_Repl1-Top15-CID_5ul_5-45%_135min.raw (F073530)	X-ray repair cross-complementing protein 5 OS=Homo sapiens GN=XRCC5 PE=1 SV=3	P13010	X-ray repair cross-complementing protein 5 OS=Homo sapiens GN=XRCC5 PE=1 SV=3	1	0.000216	82689.1	4	5	11	Spectrum13637 scans:16349,	CLNDDDETEVLK	Y	E	0.95	50	41.2	29.5	Carbamidomethyl (+57), Thioacyl (+88), Dimethyl (+28)	1565.66	2	-0.00079	-0.5	296	307
130220 PICS Trp#2 wtKLK7_semiTrp_var thioacyl_comb	Uncategorized Sample	wtKLK7_comb	Mudpit_File Name: 130124_PICS_Trp#2_wtK7_Repl1-Top15-CID_5ul_5-45%_135min.raw (F073530)	X-ray repair cross-complementing protein 5 OS=Homo sapiens GN=XRCC5 PE=1 SV=3	P13010	X-ray repair cross-complementing protein 5 OS=Homo sapiens GN=XRCC5 PE=1 SV=3	1	0.000216	82689.1	4	5	11	Spectrum13626 scans:16336,	CLNDDDETEVLK	Y	E	0.95	57.1	41.2	29.7	Carbamidomethyl (+57), Thioacyl (+88), Dimethyl (+28)	1565.66	2	-0.00079	-0.5	296	307
130220 PICS Trp#2 wtKLK7_semiTrp_var thioacyl_comb	Uncategorized Sample	wtKLK7_comb	Mudpit_File Name: 130124_PICS_Trp#2_wtK7_Repl1-Top15-CID_5ul_5-45%_135min.raw (F073530)	Coatomer subunit alpha OS=Homo sapiens GN=COPA PE=1 SV=2	P53621	Coatomer subunit alpha OS=Homo sapiens GN=COPA PE=1 SV=2	1	0.000118	138331	3	3	6	Spectrum3313 scans:4441,	CNIHENIR	L	V	0.946	28.9	41	12.8	Carbamidomethyl (+57), Thioacyl (+88)	1142.5	2	-5.1e-05	-0.044	522	529
130220 PICS Trp#2 wtKLK7_semiTrp_var thioacyl_comb	Uncategorized Sample	wtKLK7_comb	Mudpit_File Name: 130124_PICS_Trp#2_wtK7_Repl1-Top15-CID_5ul_5-45%_135min.raw (F073530)	Core histone macro-H2A.1 OS=Homo sapiens GN=H2AFY PE=1 SV=4	O75367	Core histone macro-H2A.1 OS=Homo sapiens GN=H2AFY PE=1 SV=4	1	0.000216	39600.9	4	5	11	Spectrum15831 scans:18578,	CNSPVWGADKCEELLEK	H	T	0.95	52.1	44.4	37.3	Carbamidomethyl (+57), Thioacyl (+88), Dimethyl (+28), Carbamidomethyl (+57), Dimethyl (+28)	2177.98	2	0.002	0.92	276	292
130220 PICS Trp#2 wtKLK7_semiTrp_var thioacyl_comb	Uncategorized Sample	wtKLK7_comb	Mudpit_File Name: 130124_PICS_Trp#2_wtK7_Repl1-Top15-CID_5ul_5-45%_135min.raw (F073530)	Core histone macro-H2A.1 OS=Homo sapiens GN=H2AFY PE=1 SV=4	O75367	Core histone macro-H2A.1 OS=Homo sapiens GN=H2AFY PE=1 SV=4	1	0.000216	39600.9	4	5	11	Spectrum15274 scans:18176,	CNSPVWGADKCEELLEK	H	T	0.95	59.1	44.3	36.8	Carbamidomethyl (+57), Thioacyl (+88), Dimethyl (+28), Carbamidomethyl (+57), Dimethyl (+28)	2177.98	2	-0.00044	-0.2	276	292
130220 PICS Trp#2 wtKLK7_semiTrp_var thioacyl_comb	Uncategorized Sample	wtKLK7_comb	Mudpit_File Name: 130124_PICS_Trp#2_wtK7_Repl1-Top15-CID_5ul_5-45%_135min.raw (F073530)	Core histone macro-H2A.1 OS=Homo sapiens GN=H2AFY PE=1 SV=4	O75367	Core histone macro-H2A.1 OS=Homo sapiens GN=H2AFY PE=1 SV=4	1	0.000216	39600.9	4	5	11	Spectrum16411 scans:19418,	CNSPVWGADKCEELLEK	H	T	0.95	50.2	43.6	31.8	Carbamidomethyl (+57), Thioacyl (+88), Deamidated (+1), Dimethyl (+28), Carbamidomethyl (+57), Dimethyl (+28)	2178.96	2	-0.002	-0.93	276	292
130220 PICS Trp#2 wtKLK7_semiTrp_var thioacyl_comb	Uncategorized Sample	wtKLK7_comb	Mudpit_File Name: 130124_PICS_Trp#2_wtK7_Repl1-Top15-CID_5ul_5-45%_135min.raw (F073530)	Core histone macro-H2A.1 OS=Homo sapiens GN=H2AFY PE=1 SV=4	O75367	Core histone macro-H2A.1 OS=Homo sapiens GN=H2AFY PE=1 SV=4	1	0.000216	39600.9	4	5	11	Spectrum16439 scans:19448,	CNSPVWGADKCEELLEK	H	T	0.95	57.3	43.5	38.2	Carbamidomethyl (+57), Thioacyl (+88), Deamidated (+1), Dimethyl (+28), Carbamidomethyl (+57), Dimethyl (+28)	2178.96	2	-0.0038	-1.7	276	292
130220 PICS Trp#2 wtKLK7_semiTrp_var thioacyl_comb	Uncategorized Sample	wtKLK7_comb	Mudpit_File Name: 130124_PICS_Trp#2_wtK7_Repl1-Top15-CID_5ul_5-45%_135min.raw (F073530)	Core histone macro-H2A.1 OS=Homo sapiens GN=H2AFY PE=1 SV=4	O75367	Core histone macro-H2A.1 OS=Homo sapiens GN=H2AFY PE=1 SV=4	1	0.000216	39600.9	4	5	11	Spectrum17011 scans:19858,	CNSPVWGADKCEELLEK	H	T	0.95	60	43.7	39.8	Carbamidomethyl (+57), Thioacyl (+88), Deamidated (+1), Dimethyl (+28), Carbamidomethyl (+57), Dimethyl (+28)	2178.96	2	0.00017	0.077	276	292
130220 PICS Trp#2 wtKLK7_semiTrp_var thioacyl_comb	Uncategorized Sample	wtKLK7_comb	Mudpit_File Name: 130124_PICS_Trp#2_wtK7_Repl1-Top15-CID_5ul_5-45%_135min.raw (F073530)	Trifunctional purine biosynthetic protein adenosine-3 OS=Homo sapiens GN=GART PE=1 SV=1	P22102	Trifunctional purine biosynthetic protein adenosine-3 OS=Homo sapiens GN=GART PE=1 SV=1	1	0.000334	107750	8	9	17	Spectrum19119 scans:22382,	CPAPQVSNDLLLK	Y	I	0.95	38	43.8	21.6	Carbamidomethyl (+57), Thioacyl (+88), Dimethyl (+28)	1569.79	2	-0.00019	-0.12	237	249
130220 PICS Trp#2 wtKLK7_semiTrp_var thioacyl_comb	Uncategorized Sample	wtKLK7_comb	Mudpit_File Name: 130124_PICS_Trp#2_wtK7_Repl1-Top15-CID_5ul_5-45%_135min.raw (F073530)	Microtubule-associated protein RP/EB family member 2 OS=Homo sapiens GN=MAPRE2 PE=1 SV=1	Q15555	Microtubule-associated protein RP/EB family member 2 OS=Homo sapiens GN=MAPRE2 PE=1 SV=1	0.998	0.000177	37013.6	2	4	9	Spectrum3632 scans:4792,	CQEHGQENDDLVQR	L	L	0.95	41.3	37.4	8.1	Carbamidomethyl (+57), Thioacyl (+88), Deamidated (+1)	1815.71	2	-0.002	-1.1	279	292
130220 PICS Trp#2 wtKLK7_semiTrp_var thioacyl_comb	Uncategorized Sample	wtKLK7_comb	Mudpit_File Name: 130124_PICS_Trp#2_wtK7_Repl1-Top15-CID_5ul_5-45%_135min.raw (F073530)	Microtubule-associated protein RP/EB family member 2 OS=Homo sapiens GN=MAPRE2 PE=1 SV=1	Q15555	Microtubule-associated protein RP/EB family member 2 OS=Homo sapiens GN=MAPRE2 PE=1 SV=1	0.998	0.000177	37013.6	2	4	9	Spectrum3440 scans:4654,	CQEHGQENDDLVQR	L	L	0.95	51.8	37.4	16.7	Carbamidomethyl (+57), Thioacyl (+88), Deamidated (+1)	1815.71	2	-0.00087	-0.48	279	292
130220 PICS Trp#2 wtKLK7_semiTrp_var thioacyl_comb	Uncategorized Sample	wtKLK7_comb	Mudpit_File Name: 130124_PICS_Trp#2_wtK7_Repl1-Top15-CID_5ul_5-45%_135min.raw (F073530)	Microtubule-associated protein RP/EB family member 2 OS=Homo sapiens GN=MAPRE2 PE=1 SV=1	Q15555	Microtubule-associated protein RP/EB family member 2 OS=Homo sapiens GN=MAPRE2 PE=1 SV=1	0.998	0.000177	37013.6	2	4	9	Spectrum2251 scans:3291,	CQEHGQENDDLVQR	L	L	0.95	68.9	39	55.1	Carbamidomethyl (+57), Thioacyl (+88)	1814.73	2	0.00049	0.27	279	292
130220 PICS Trp#2 wtKLK7_semiTrp_var thioacyl_comb	Uncategorized Sample	wtKLK7_comb	Mudpit_File Name: 130124_PICS_Trp#2_wtK7_Repl1-Top15-CID_5ul_5-45%_135min.raw (F073530)	Microtubule-associated protein RP/EB family member 2 OS=Homo sapiens GN=MAPRE2 PE=1 SV=1	Q15555	Microtubule-associated protein RP/EB family member 2 OS=Homo sapiens GN=MAPRE2 PE=1 SV=1	0.998	0.000177	37013.6	2	4	9	Spectrum2405 scans:3418,	CQEHGQENDDLVQR	L	L	0.95	74.9	38.8	59.7	Carbamidomethyl (+57), Thioacyl (+88)	1814.73	2	-0.0012	-0.67	279	292
130220 PICS Trp#2 wtKLK7_semiTrp_var thioacyl_comb	Uncategorized Sample	wtKLK7_comb	Mudpit_File Name: 130124_PICS_Trp#2_wtK7_Repl1-Top15-CID_5ul_5-45%_135min.raw (F073530)	Peptidyl-prolyl cis-trans isomerase E OS=Homo sapiens GN=PPIE PE=1 SV=1	Q9UNP9	Peptidyl-prolyl cis-trans isomerase E OS=Homo sapiens GN=PPIE PE=1 SV=1	0.998	0.000118	33413.6	2	2	6	Spectrum1261 scans:2180,	CQGGDFTNHNGTGGK	M	S	0.95	28.3	38.6	15.6	Carbamidomethyl (+57), Thioacyl (+88), Dimethyl (+28)	1664.67	2	-9e-05	-0.054	198	212
130220 PICS Trp#2 wtKLK7_semiTrp_var thioacyl_comb	Uncategorized Sample	wtKLK7_comb	Mudpit_File Name: 130124_PICS_Trp#2_wtK7_Repl1-Top15-CID_5ul_5-45%_135min.raw (F073530)	Peptidyl-prolyl cis-trans isomerase E OS=Homo sapiens GN=PPIE PE=1 SV=1	Q9UNP9	Peptidyl-prolyl cis-trans isomerase E OS=Homo sapiens GN=PPIE PE=1 SV=1	0.998	0.000118	33413.6	2	2	6	Spectrum1293 scans:2215,	CQGGDFTNHNGTGGK	M	S	0.95	29.1	38.6	18.8	Carbamidomethyl (+57), Thioacyl (+88), Dimethyl (+28)	1664.67	2	3e-05	0.018	198	212
130220 PICS Trp#2 wtKLK7_semiTrp_var thioacyl_comb	Uncategorized Sample	wtKLK7_comb	Mudpit_File Name: 130124_PICS_Trp#2_wtK7_Repl1-Top15-CID_5ul_5-45%_135min.raw (F073530)	Peptidyl-prolyl cis-trans isomerase E OS=Homo sapiens GN=PPIE PE=1 SV=1	Q9UNP9	Peptidyl-prolyl cis-trans isomerase E OS=Homo sapiens GN=PPIE PE=1 SV=1	0.998	0.000118	33413.6	2	2	6	Spectrum1444 scans:2352,	CQGGDFTNHNGTGGK	M	S	0.95	47	38.6	31.9	Carbamidomethyl (+57), Thioacyl (+88), Dimethyl (+28)	1664.67	2	0.00053	0.32	198	212
130220 PICS Trp#2 wtKLK7_semiTrp_var thioacyl_comb	Uncategorized Sample	wtKLK7_comb	Mudpit_File Name: 130124_PICS_Trp#2_wtK7_Repl1-Top15-CID_5ul_5-45%_135min.raw (F073530)	Peptidyl-prolyl cis-trans isomerase E OS=Homo sapiens GN=PPIE PE=1 SV=1	Q9UNP9	Peptidyl-prolyl cis-trans isomerase E OS=Homo sapiens GN=PPIE PE=1 SV=1	0.998	0.000118	33413.6	2	2	6	Spectrum1417 scans:2323,	CQGGDFTNHNGTGGK	M	S	0.95	43.2	38.6	29.5	Carbamidomethyl (+57), Thioacyl (+88), Dimethyl (+28)	1664.67	2	-9e-05	-0.054	198	212
130220 PICS Trp#2 wtKLK7_semiTrp_var thioacyl_comb	Uncategorized Sample	wtKLK7_comb	Mudpit_File Name: 130124_PICS_Trp#2_wtK7_Repl1-Top15-CID_5ul_5-45%_135min.raw (F073530)	Peptidyl-prolyl cis-trans isomerase A OS=Homo sapiens GN=PPIA PE=1 SV=2	P62937	Peptidyl-prolyl cis-trans isomerase A OS=Homo sapiens GN=PPIA PE=1 SV=2	1	0.000589	17994.9	6	9	30	Spectrum5154 scans:6688,	CQGGDFTR	M	H	0.95	30	34.8	9.25	Carbamidomethyl (+57), Thioacyl (+88), Deamidated (+1)	1028.37	2	-0.00035	-0.34	62	69
130220 PICS Trp#2 wtKLK7_semiTrp_var thioacyl_comb	Uncategorized Sample	wtKLK7_comb	Mudpit_File Name: 130124_PICS_Trp#2_wtK7_Repl1-Top15-CID_5ul_5-45%_135min.raw (F073530)	Peptidyl-prolyl cis-trans isomerase A OS=Homo sapiens GN=PPIA PE=1 SV=2	P62937	Peptidyl-prolyl cis-trans isomerase A OS=Homo sapiens GN=PPIA PE=1 SV=2	1	0.000589	17994.9	6	9	30	Spectrum3527 scans:4678,	CQGGDFTR	M	H	0.95	25.6	36.5	8.91	Carbamidomethyl (+57), Thioacyl (+88)	1027.39	2	-9.1e-05	-0.088	62	69
130220 PICS Trp#2 wtKLK7_semiTrp_var thioacyl_comb	Uncategorized Sample	wtKLK7_comb	Mudpit_File Name: 130124_PICS_Trp#2_wtK7_Repl1-Top15-CID_5ul_5-45%_135min.raw (F073530)	Transcription intermediary factor 1-beta OS=Homo sapiens GN=TRIM28 PE=1 SV=5	Q13263	Transcription intermediary factor 1-beta OS=Homo sapiens GN=TRIM28 PE=1 SV=5	1	0.000549	88531	13	13	28	Spectrum11087 scans:13260,	CVECSEPLCETCVEAHQR	Y	V	0.95	28.2	34.1	18.2	Carbamidomethyl (+57), Thioacyl (+88), Carbamidomethyl (+57), Carbamidomethyl (+57), Carbamidomethyl (+57), Deamidated (+1)	2351.9	2	0.00058	0.25	166	183
130220 PICS Trp#2 wtKLK7_semiTrp_var thioacyl_comb	Uncategorized Sample	wtKLK7_comb	Mudpit_File Name: 130124_PICS_Trp#2_wtK7_Repl1-Top15-CID_5ul_5-45%_135min.raw (F073530)	Transcription intermediary factor 1-beta OS=Homo sapiens GN=TRIM28 PE=1 SV=5	Q13263	Transcription intermediary factor 1-beta OS=Homo sapiens GN=TRIM28 PE=1 SV=5	1	0.000549	88531	13	13	28	Spectrum11101 scans:13275,	CVECSEPLCETCVEAHQR	Y	V	0.95	32	34.1	23.5	Carbamidomethyl (+57), Thioacyl (+88), Carbamidomethyl (+57), Carbamidomethyl (+57), Carbamidomethyl (+57), Deamidated (+1)	2351.9	2	0.00082	0.35	166	183
130220 PICS Trp#2 wtKLK7_semiTrp_var thioacyl_comb	Uncategorized Sample	wtKLK7_comb	Mudpit_File Name: 130124_PICS_Trp#2_wtK7_Repl1-Top15-CID_5ul_5-45%_135min.raw (F073530)	Elongation factor 1-alpha 1 OS=Homo sapiens GN=EEF1A1 PE=1 SV=1	P68104	Elongation factor 1-alpha 1 OS=Homo sapiens GN=EEF1A1 PE=1 SV=1	1	0.000334	50123.2	9	9	17	Spectrum20913 scans:24132,	CVESFSDYPPLGR	M	F	0.95	64	41.4	49.5	Carbamidomethyl (+57), Thioacyl (+88)	1613.69	2	0.00073	0.45	411	423
130220 PICS Trp#2 wtKLK7_semiTrp_var thioacyl_comb	Uncategorized Sample	wtKLK7_comb	Mudpit_File Name: 130124_PICS_Trp#2_wtK7_Repl1-Top15-CID_5ul_5-45%_135min.raw (F073530)	Elongation factor 1-alpha 1 OS=Homo sapiens GN=EEF1A1 PE=1 SV=1	P68104	Elongation factor 1-alpha 1 OS=Homo sapiens GN=EEF1A1 PE=1 SV=1	1	0.000334	50123.2	9	9	17	Spectrum20141 scans:23548,	CVESFSDYPPLGR	M	F	0.95	63.4	41.2	37.1	Carbamidomethyl (+57), Thioacyl (+88)	1613.68	2	-0.00061	-0.38	411	423
130220 PICS Trp#2 wtKLK7_semiTrp_var thioacyl_comb	Uncategorized Sample	wtKLK7_comb	Mudpit_File Name: 130124_PICS_Trp#2_wtK7_Repl1-Top15-CID_5ul_5-45%_135min.raw (F073530)	Bifunctional purine biosynthesis protein PURH OS=Homo sapiens GN=ATIC PE=1 SV=3	P31939	Bifunctional purine biosynthesis protein PURH OS=Homo sapiens GN=ATIC PE=1 SV=3	1	0.000255	64598.5	5	6	13	Spectrum14863 scans:17517,	CVLQMDQSYKPDENEVR	Y	T	0.95	54.2	43.4	38.7	Carbamidomethyl (+57), Thioacyl (+88), Dimethyl (+28)	2225.98	2	0.0024	1.1	363	379
130220 PICS Trp#2 wtKLK7_semiTrp_var thioacyl_comb	Uncategorized Sample	wtKLK7_comb	Mudpit_File Name: 130124_PICS_Trp#2_wtK7_Repl1-Top15-CID_5ul_5-45%_135min.raw (F073530)	Bifunctional purine biosynthesis protein PURH OS=Homo sapiens GN=ATIC PE=1 SV=3	P31939	Bifunctional purine biosynthesis protein PURH OS=Homo sapiens GN=ATIC PE=1 SV=3	1	0.000255	64598.5	5	6	13	Spectrum14830 scans:17480,	CVLQMDQSYKPDENEVR	Y	T	0.95	54.4	43.4	42.5	Carbamidomethyl (+57), Thioacyl (+88), Dimethyl (+28)	2225.98	2	0.0024	1.1	363	379
130220 PICS Trp#2 wtKLK7_semiTrp_var thioacyl_comb	Uncategorized Sample	wtKLK7_comb	Mudpit_File Name: 130124_PICS_Trp#2_wtK7_Repl1-Top15-CID_5ul_5-45%_135min.raw (F073530)	Bifunctional purine biosynthesis protein PURH OS=Homo sapiens GN=ATIC PE=1 SV=3	P31939	Bifunctional purine biosynthesis protein PURH OS=Homo sapiens GN=ATIC PE=1 SV=3	1	0.000255	64598.5	5	6	13	Spectrum14329 scans:17142,	CVLQMDQSYKPDENEVR	Y	T	0.95	49.5	43.3	34.8	Carbamidomethyl (+57), Thioacyl (+88), Dimethyl (+28)	2225.98	2	0.0017	0.75	363	379
130220 PICS Trp#2 wtKLK7_semiTrp_var thioacyl_comb	Uncategorized Sample	wtKLK7_comb	Mudpit_File Name: 130124_PICS_Trp#2_wtK7_Repl1-Top15-CID_5ul_5-45%_135min.raw (F073530)	Bifunctional purine biosynthesis protein PURH OS=Homo sapiens GN=ATIC PE=1 SV=3	P31939	Bifunctional purine biosynthesis protein PURH OS=Homo sapiens GN=ATIC PE=1 SV=3	1	0.000255	64598.5	5	6	13	Spectrum14269 scans:17073,	CVLQMDQSYKPDENEVR	Y	T	0.95	50	43.2	34	Carbamidomethyl (+57), Thioacyl (+88), Dimethyl (+28)	2225.98	2	-0.00053	-0.24	363	379
130220 PICS Trp#2 wtKLK7_semiTrp_var thioacyl_comb	Uncategorized Sample	wtKLK7_comb	Mudpit_File Name: 130124_PICS_Trp#2_wtK7_Repl1-Top15-CID_5ul_5-45%_135min.raw (F073530)	Bifunctional purine biosynthesis protein PURH OS=Homo sapiens GN=ATIC PE=1 SV=3	P31939	Bifunctional purine biosynthesis protein PURH OS=Homo sapiens GN=ATIC PE=1 SV=3	1	0.000255	64598.5	5	6	13	Spectrum15618 scans:18553,	CVLQMDQSYKPDENEVR	Y	T	0.95	33.1	42.5	5.65	Carbamidomethyl (+57), Thioacyl (+88), Deamidated (+1), Dimethyl (+28)	2226.96	2	-0.00017	-0.075	363	379
130220 PICS Trp#2 wtKLK7_semiTrp_var thioacyl_comb	Uncategorized Sample	wtKLK7_comb	Mudpit_File Name: 130124_PICS_Trp#2_wtK7_Repl1-Top15-CID_5ul_5-45%_135min.raw (F073530)	Bifunctional purine biosynthesis protein PURH OS=Homo sapiens GN=ATIC PE=1 SV=3	P31939	Bifunctional purine biosynthesis protein PURH OS=Homo sapiens GN=ATIC PE=1 SV=3	1	0.000255	64598.5	5	6	13	Spectrum14869 scans:17524,	CVLQMDQSYKPDENEVR	Y	T	0.95	55.1	43.5	2.76	Carbamidomethyl (+57), Thioacyl (+88), Deamidated (+1), Dimethyl (+28)	2226.98	2	0.022	9.7	363	379
130220 PICS Trp#2 wtKLK7_semiTrp_var thioacyl_comb	Uncategorized Sample	wtKLK7_comb	Mudpit_File Name: 130124_PICS_Trp#2_wtK7_Repl1-Top15-CID_5ul_5-45%_135min.raw (F073530)	Bifunctional purine biosynthesis protein PURH OS=Homo sapiens GN=ATIC PE=1 SV=3	P31939	Bifunctional purine biosynthesis protein PURH OS=Homo sapiens GN=ATIC PE=1 SV=3	1	0.000255	64598.5	5	6	13	Spectrum15604 scans:18538,	CVLQMDQSYKPDENEVR	Y	T	0.95	56.6	42.4	2.13	Carbamidomethyl (+57), Thioacyl (+88), Deamidated (+1), Dimethyl (+28)	2226.96	2	-0.00065	-0.29	363	379
130220 PICS Trp#2 wtKLK7_semiTrp_var thioacyl_comb	Uncategorized Sample	wtKLK7_comb	Mudpit_File Name: 130124_PICS_Trp#2_wtK7_Repl1-Top15-CID_5ul_5-45%_135min.raw (F073530)	Bifunctional purine biosynthesis protein PURH OS=Homo sapiens GN=ATIC PE=1 SV=3	P31939	Bifunctional purine biosynthesis protein PURH OS=Homo sapiens GN=ATIC PE=1 SV=3	1	0.000255	64598.5	5	6	13	Spectrum16187 scans:18965,	CVLQMDQSYKPDENEVR	Y	T	0.95	58	42.4	2.83	Carbamidomethyl (+57), Thioacyl (+88), Deamidated (+1), Dimethyl (+28)	2226.96	2	-0.00091	-0.41	363	379
130220 PICS Trp#2 wtKLK7_semiTrp_var thioacyl_comb	Uncategorized Sample	wtKLK7_comb	Mudpit_File Name: 130124_PICS_Trp#2_wtK7_Repl1-Top15-CID_5ul_5-45%_135min.raw (F073530)	Acidic leucine-rich nuclear phosphoprotein 32 family member E OS=Homo sapiens GN=ANP32E PE=1 SV=1	Q9BTT0	Acidic leucine-rich nuclear phosphoprotein 32 family member E OS=Homo sapiens GN=ANP32E PE=1 SV=1	0.998	7.85e-05	30675.3	2	2	4	Spectrum19838 scans:22924,	CVNGEIEGLNDTFK	L	E	0.95	38.5	43.2	20.1	Carbamidomethyl (+57), Thioacyl (+88), Dimethyl (+28)	1710.76	2	-0.00015	-0.088	29	42
130220 PICS Trp#2 wtKLK7_semiTrp_var thioacyl_comb	Uncategorized Sample	wtKLK7_comb	Mudpit_File Name: 130124_PICS_Trp#2_wtK7_Repl1-Top15-CID_5ul_5-45%_135min.raw (F073530)	Acidic leucine-rich nuclear phosphoprotein 32 family member E OS=Homo sapiens GN=ANP32E PE=1 SV=1	Q9BTT0	Acidic leucine-rich nuclear phosphoprotein 32 family member E OS=Homo sapiens GN=ANP32E PE=1 SV=1	0.998	7.85e-05	30675.3	2	2	4	Spectrum19159 scans:22425,	CVNGEIEGLNDTFK	L	E	0.95	49.9	43	36.9	Carbamidomethyl (+57), Thioacyl (+88), Dimethyl (+28)	1710.76	2	-0.0021	-1.2	29	42
130220 PICS Trp#2 wtKLK7_semiTrp_var thioacyl_comb	Uncategorized Sample	wtKLK7_comb	Mudpit_File Name: 130124_PICS_Trp#2_wtK7_Repl1-Top15-CID_5ul_5-45%_135min.raw (F073530)	Electron transfer flavoprotein subunit alpha, mitochondrial OS=Homo sapiens GN=ETFA PE=1 SV=1	P13804	Electron transfer flavoprotein subunit alpha, mitochondrial OS=Homo sapiens GN=ETFA PE=1 SV=1	1	0.000196	35062.1	3	3	10	Spectrum651 scans:1499,	DAAATSGGSASSEK	F	A	0.95	46.9	41.1	30.8	Thioacyl (+88), Dimethyl (+28)	1353.57	2	0.00064	0.47	174	187
130220 PICS Trp#2 wtKLK7_semiTrp_var thioacyl_comb	Uncategorized Sample	wtKLK7_comb	Mudpit_File Name: 130124_PICS_Trp#2_wtK7_Repl1-Top15-CID_5ul_5-45%_135min.raw (F073530)	Electron transfer flavoprotein subunit alpha, mitochondrial OS=Homo sapiens GN=ETFA PE=1 SV=1	P13804	Electron transfer flavoprotein subunit alpha, mitochondrial OS=Homo sapiens GN=ETFA PE=1 SV=1	1	0.000196	35062.1	3	3	10	Spectrum638 scans:1473,	DAAATSGGSASSEK	F	A	0.95	55.2	41.1	32.8	Thioacyl (+88), Dimethyl (+28)	1353.57	2	0.0004	0.29	174	187
130220 PICS Trp#2 wtKLK7_semiTrp_var thioacyl_comb	Uncategorized Sample	wtKLK7_comb	Mudpit_File Name: 130124_PICS_Trp#2_wtK7_Repl1-Top15-CID_5ul_5-45%_135min.raw (F073530)	Electron transfer flavoprotein subunit alpha, mitochondrial OS=Homo sapiens GN=ETFA PE=1 SV=1	P13804	Electron transfer flavoprotein subunit alpha, mitochondrial OS=Homo sapiens GN=ETFA PE=1 SV=1	1	0.000196	35062.1	3	3	10	Spectrum230 scans:966,	DAAATSGGSASSEK	F	A	0.95	58	41.1	37	Thioacyl (+88), Dimethyl (+28)	1353.57	2	-0.00034	-0.25	174	187
130220 PICS Trp#2 wtKLK7_semiTrp_var thioacyl_comb	Uncategorized Sample	wtKLK7_comb	Mudpit_File Name: 130124_PICS_Trp#2_wtK7_Repl1-Top15-CID_5ul_5-45%_135min.raw (F073530)	Electron transfer flavoprotein subunit alpha, mitochondrial OS=Homo sapiens GN=ETFA PE=1 SV=1	P13804	Electron transfer flavoprotein subunit alpha, mitochondrial OS=Homo sapiens GN=ETFA PE=1 SV=1	1	0.000196	35062.1	3	3	10	Spectrum424 scans:1220,	DAAATSGGSASSEK	F	A	0.95	70.5	41.1	53.3	Thioacyl (+88), Dimethyl (+28)	1353.57	2	-0.0001	-0.077	174	187
130220 PICS Trp#2 wtKLK7_semiTrp_var thioacyl_comb	Uncategorized Sample	wtKLK7_comb	Mudpit_File Name: 130124_PICS_Trp#2_wtK7_Repl1-Top15-CID_5ul_5-45%_135min.raw (F073530)	Ubiquitin carboxyl-terminal hydrolase 5 OS=Homo sapiens GN=USP5 PE=1 SV=2	P45974	Ubiquitin carboxyl-terminal hydrolase 5 OS=Homo sapiens GN=USP5 PE=1 SV=2	0.997	9.81e-05	95770.1	2	2	5	Spectrum14894 scans:17762,	DAALNKEELLEYEEK	M	K	0.95	42	45.4	25.3	Thioacyl (+88), Dimethyl (+28), Dimethyl (+28)	1936.93	2	-0.0019	-0.99	494	508
130220 PICS Trp#2 wtKLK7_semiTrp_var thioacyl_comb	Uncategorized Sample	wtKLK7_comb	Mudpit_File Name: 130124_PICS_Trp#2_wtK7_Repl1-Top15-CID_5ul_5-45%_135min.raw (F073530)	Ubiquitin carboxyl-terminal hydrolase 5 OS=Homo sapiens GN=USP5 PE=1 SV=2	P45974	Ubiquitin carboxyl-terminal hydrolase 5 OS=Homo sapiens GN=USP5 PE=1 SV=2	0.997	9.81e-05	95770.1	2	2	5	Spectrum15652 scans:18381,	DAALNKEELLEYEEK	M	K	0.95	42.3	45.4	21	Thioacyl (+88), Dimethyl (+28), Dimethyl (+28)	1936.93	2	-0.00022	-0.12	494	508
130220 PICS Trp#2 wtKLK7_semiTrp_var thioacyl_comb	Uncategorized Sample	wtKLK7_comb	Mudpit_File Name: 130124_PICS_Trp#2_wtK7_Repl1-Top15-CID_5ul_5-45%_135min.raw (F073530)	Ubiquitin carboxyl-terminal hydrolase 5 OS=Homo sapiens GN=USP5 PE=1 SV=2	P45974	Ubiquitin carboxyl-terminal hydrolase 5 OS=Homo sapiens GN=USP5 PE=1 SV=2	0.997	9.81e-05	95770.1	2	2	5	Spectrum15471 scans:18184,	DAALNKEELLEYEEK	M	K	0.95	57.6	45.4	40.2	Thioacyl (+88), Dimethyl (+28), Dimethyl (+28)	1936.93	2	0.00016	0.08	494	508
130220 PICS Trp#2 wtKLK7_semiTrp_var thioacyl_comb	Uncategorized Sample	wtKLK7_comb	Mudpit_File Name: 130124_PICS_Trp#2_wtK7_Repl1-Top15-CID_5ul_5-45%_135min.raw (F073530)	Ubiquitin carboxyl-terminal hydrolase 5 OS=Homo sapiens GN=USP5 PE=1 SV=2	P45974	Ubiquitin carboxyl-terminal hydrolase 5 OS=Homo sapiens GN=USP5 PE=1 SV=2	0.997	9.81e-05	95770.1	2	2	5	Spectrum15497 scans:18213,	DAALNKEELLEYEEK	M	K	0.95	58.6	45.4	36.5	Thioacyl (+88), Dimethyl (+28), Dimethyl (+28)	1936.93	2	-0.00046	-0.24	494	508
130220 PICS Trp#2 wtKLK7_semiTrp_var thioacyl_comb	Uncategorized Sample	wtKLK7_comb	Mudpit_File Name: 130124_PICS_Trp#2_wtK7_Repl1-Top15-CID_5ul_5-45%_135min.raw (F073530)	Phosphoglycerate mutase 1 OS=Homo sapiens GN=PGAM1 PE=1 SV=2	P18669	Phosphoglycerate mutase 1 OS=Homo sapiens GN=PGAM1 PE=1 SV=2	1	7.85e-05	28786.8	2	2	4	Spectrum4759 scans:6112,	DADLSPAGHEEAK	Y	R	0.95	58	42.2	23.4	Thioacyl (+88), Dimethyl (+28)	1454.64	2	0.0015	1	27	39
130220 PICS Trp#2 wtKLK7_semiTrp_var thioacyl_comb	Uncategorized Sample	wtKLK7_comb	Mudpit_File Name: 130124_PICS_Trp#2_wtK7_Repl1-Top15-CID_5ul_5-45%_135min.raw (F073530)	Phosphoglycerate mutase 1 OS=Homo sapiens GN=PGAM1 PE=1 SV=2	P18669	Phosphoglycerate mutase 1 OS=Homo sapiens GN=PGAM1 PE=1 SV=2	1	7.85e-05	28786.8	2	2	4	Spectrum4604 scans:6035,	DADLSPAGHEEAK	Y	R	0.95	46.3	42.1	14.9	Thioacyl (+88), Dimethyl (+28)	1454.63	2	-0.00046	-0.32	27	39
130220 PICS Trp#2 wtKLK7_semiTrp_var thioacyl_comb	Uncategorized Sample	wtKLK7_comb	Mudpit_File Name: 130124_PICS_Trp#2_wtK7_Repl1-Top15-CID_5ul_5-45%_135min.raw (F073530)	Replication protein A 70 kDa DNA-binding subunit OS=Homo sapiens GN=RPA1 PE=1 SV=2	P27694	Replication protein A 70 kDa DNA-binding subunit OS=Homo sapiens GN=RPA1 PE=1 SV=2	1	9.81e-05	68121	4	4	5	Spectrum18822 scans:22048,	DAEGQALDGVSISDLK	F	S	0.95	33.4	44.7	13.8	Thioacyl (+88), Dimethyl (+28)	1732.82	2	-0.001	-0.6	416	431
130220 PICS Trp#2 wtKLK7_semiTrp_var thioacyl_comb	Uncategorized Sample	wtKLK7_comb	Mudpit_File Name: 130124_PICS_Trp#2_wtK7_Repl1-Top15-CID_5ul_5-45%_135min.raw (F073530)	Glyceraldehyde-3-phosphate dehydrogenase OS=Homo sapiens GN=GAPDH PE=1 SV=3	P04406	Glyceraldehyde-3-phosphate dehydrogenase OS=Homo sapiens GN=GAPDH PE=1 SV=3	1	0.000432	36035.3	6	9	22	Spectrum14131 scans:16921,	DAGAGIALNDHFVK	F	L	0.95	45.3	43.8	18.1	Thioacyl (+88), Dimethyl (+28)	1542.75	2	-0.0016	-1.1	296	309
130220 PICS Trp#2 wtKLK7_semiTrp_var thioacyl_comb	Uncategorized Sample	wtKLK7_comb	Mudpit_File Name: 130124_PICS_Trp#2_wtK7_Repl1-Top15-CID_5ul_5-45%_135min.raw (F073530)	Glyceraldehyde-3-phosphate dehydrogenase OS=Homo sapiens GN=GAPDH PE=1 SV=3	P04406	Glyceraldehyde-3-phosphate dehydrogenase OS=Homo sapiens GN=GAPDH PE=1 SV=3	1	0.000432	36035.3	6	9	22	Spectrum14645 scans:17277,	DAGAGIALNDHFVK	F	L	0.95	46.9	43.8	21.4	Thioacyl (+88), Dimethyl (+28)	1542.75	2	0.00094	0.61	296	309
130220 PICS Trp#2 wtKLK7_semiTrp_var thioacyl_comb	Uncategorized Sample	wtKLK7_comb	Mudpit_File Name: 130124_PICS_Trp#2_wtK7_Repl1-Top15-CID_5ul_5-45%_135min.raw (F073530)	Glyceraldehyde-3-phosphate dehydrogenase OS=Homo sapiens GN=GAPDH PE=1 SV=3	P04406	Glyceraldehyde-3-phosphate dehydrogenase OS=Homo sapiens GN=GAPDH PE=1 SV=3	1	0.000432	36035.3	6	9	22	Spectrum14946 scans:17611,	DAGAGIALNDHFVK	F	L	0.95	60.9	43.8	21.4	Thioacyl (+88), Dimethyl (+28)	1542.75	2	-0.00016	-0.11	296	309
130220 PICS Trp#2 wtKLK7_semiTrp_var thioacyl_comb	Uncategorized Sample	wtKLK7_comb	Mudpit_File Name: 130124_PICS_Trp#2_wtK7_Repl1-Top15-CID_5ul_5-45%_135min.raw (F073530)	Glyceraldehyde-3-phosphate dehydrogenase OS=Homo sapiens GN=GAPDH PE=1 SV=3	P04406	Glyceraldehyde-3-phosphate dehydrogenase OS=Homo sapiens GN=GAPDH PE=1 SV=3	1	0.000432	36035.3	6	9	22	Spectrum14412 scans:17238,	DAGAGIALNDHFVK	F	L	0.95	82.6	43.8	34.3	Thioacyl (+88), Dimethyl (+28)	1542.75	2	-0.001	-0.65	296	309
130220 PICS Trp#2 wtKLK7_semiTrp_var thioacyl_comb	Uncategorized Sample	wtKLK7_comb	Mudpit_File Name: 130124_PICS_Trp#2_wtK7_Repl1-Top15-CID_5ul_5-45%_135min.raw (F073530)	Glyceraldehyde-3-phosphate dehydrogenase OS=Homo sapiens GN=GAPDH PE=1 SV=3	P04406	Glyceraldehyde-3-phosphate dehydrogenase OS=Homo sapiens GN=GAPDH PE=1 SV=3	1	0.000432	36035.3	6	9	22	Spectrum15540 scans:18470,	DAGAGIALNDHFVK	F	L	0.95	48.5	43.6	13.4	Thioacyl (+88), Deamidated (+1), Dimethyl (+28)	1543.73	2	-0.0014	-0.89	296	309
130220 PICS Trp#2 wtKLK7_semiTrp_var thioacyl_comb	Uncategorized Sample	wtKLK7_comb	Mudpit_File Name: 130124_PICS_Trp#2_wtK7_Repl1-Top15-CID_5ul_5-45%_135min.raw (F073530)	Glyceraldehyde-3-phosphate dehydrogenase OS=Homo sapiens GN=GAPDH PE=1 SV=3	P04406	Glyceraldehyde-3-phosphate dehydrogenase OS=Homo sapiens GN=GAPDH PE=1 SV=3	1	0.000432	36035.3	6	9	22	Spectrum16087 scans:18857,	DAGAGIALNDHFVK	F	L	0.95	46.4	43.7	18	Thioacyl (+88), Deamidated (+1), Dimethyl (+28)	1543.73	2	-0.00016	-0.1	296	309
130220 PICS Trp#2 wtKLK7_semiTrp_var thioacyl_comb	Uncategorized Sample	wtKLK7_comb	Mudpit_File Name: 130124_PICS_Trp#2_wtK7_Repl1-Top15-CID_5ul_5-45%_135min.raw (F073530)	Alpha-actinin-4 OS=Homo sapiens GN=ACTN4 PE=1 SV=2	O43707	Alpha-actinin-4 OS=Homo sapiens GN=ACTN4 PE=1 SV=2	1	0.000196	104839	6	7	10	Spectrum11064 scans:13404,	DALGSLTHSR	W	R	0.95	55.1	41.6	21.9	Thioacyl (+88)	1143.53	2	-0.00045	-0.39	503	512
130220 PICS Trp#2 wtKLK7_semiTrp_var thioacyl_comb	Uncategorized Sample	wtKLK7_comb	Mudpit_File Name: 130124_PICS_Trp#2_wtK7_Repl1-Top15-CID_5ul_5-45%_135min.raw (F073530)	Alpha-actinin-4 OS=Homo sapiens GN=ACTN4 PE=1 SV=2	O43707	Alpha-actinin-4 OS=Homo sapiens GN=ACTN4 PE=1 SV=2	1	0.000196	104839	6	7	10	Spectrum11484 scans:13699,	DALGSLTHSR	W	R	0.95	58.8	41.6	28.3	Thioacyl (+88)	1143.53	2	-8.5e-05	-0.075	503	512
130220 PICS Trp#2 wtKLK7_semiTrp_var thioacyl_comb	Uncategorized Sample	wtKLK7_comb	Mudpit_File Name: 130124_PICS_Trp#2_wtK7_Repl1-Top15-CID_5ul_5-45%_135min.raw (F073530)	60 kDa heat shock protein, mitochondrial OS=Homo sapiens GN=HSPD1 PE=1 SV=2	P10809	60 kDa heat shock protein, mitochondrial OS=Homo sapiens GN=HSPD1 PE=1 SV=2	1	0.000922	61037.7	12	17	47	Spectrum19507 scans:22556,	DAMAGDFVNMVEK	Y	G	0.95	34.4	40.5	19.5	Thioacyl (+88), Oxidation (+16), Dimethyl (+28)	1557.65	2	-0.0011	-0.71	504	516
130220 PICS Trp#2 wtKLK7_semiTrp_var thioacyl_comb	Uncategorized Sample	wtKLK7_comb	Mudpit_File Name: 130124_PICS_Trp#2_wtK7_Repl1-Top15-CID_5ul_5-45%_135min.raw (F073530)	60 kDa heat shock protein, mitochondrial OS=Homo sapiens GN=HSPD1 PE=1 SV=2	P10809	60 kDa heat shock protein, mitochondrial OS=Homo sapiens GN=HSPD1 PE=1 SV=2	1	0.000922	61037.7	12	17	47	Spectrum18809 scans:22033,	DAMAGDFVNMVEK	Y	G	0.95	37.2	40.6	21.5	Thioacyl (+88), Oxidation (+16), Dimethyl (+28)	1557.65	2	-0.00086	-0.55	504	516
130220 PICS Trp#2 wtKLK7_semiTrp_var thioacyl_comb	Uncategorized Sample	wtKLK7_comb	Mudpit_File Name: 130124_PICS_Trp#2_wtK7_Repl1-Top15-CID_5ul_5-45%_135min.raw (F073530)	60 kDa heat shock protein, mitochondrial OS=Homo sapiens GN=HSPD1 PE=1 SV=2	P10809	60 kDa heat shock protein, mitochondrial OS=Homo sapiens GN=HSPD1 PE=1 SV=2	1	0.000922	61037.7	12	17	47	Spectrum19386 scans:22679,	DAMAGDFVNMVEK	Y	G	0.95	37.7	40.6	22	Thioacyl (+88), Oxidation (+16), Dimethyl (+28)	1557.65	2	-0.00062	-0.4	504	516
130220 PICS Trp#2 wtKLK7_semiTrp_var thioacyl_comb	Uncategorized Sample	wtKLK7_comb	Mudpit_File Name: 130124_PICS_Trp#2_wtK7_Repl1-Top15-CID_5ul_5-45%_135min.raw (F073530)	60 kDa heat shock protein, mitochondrial OS=Homo sapiens GN=HSPD1 PE=1 SV=2	P10809	60 kDa heat shock protein, mitochondrial OS=Homo sapiens GN=HSPD1 PE=1 SV=2	1	0.000922	61037.7	12	17	47	Spectrum18821 scans:22046,	DAMAGDFVNMVEK	Y	G	0.95	46.5	40.5	17.9	Thioacyl (+88), Oxidation (+16), Dimethyl (+28)	1557.65	2	-0.0013	-0.86	504	516
130220 PICS Trp#2 wtKLK7_semiTrp_var thioacyl_comb	Uncategorized Sample	wtKLK7_comb	Mudpit_File Name: 130124_PICS_Trp#2_wtK7_Repl1-Top15-CID_5ul_5-45%_135min.raw (F073530)	60 kDa heat shock protein, mitochondrial OS=Homo sapiens GN=HSPD1 PE=1 SV=2	P10809	60 kDa heat shock protein, mitochondrial OS=Homo sapiens GN=HSPD1 PE=1 SV=2	1	0.000922	61037.7	12	17	47	Spectrum19515 scans:22565,	DAMAGDFVNMVEK	Y	G	0.95	40.6	40.6	25.3	Thioacyl (+88), Oxidation (+16), Dimethyl (+28)	1557.65	2	-0.00062	-0.4	504	516
130220 PICS Trp#2 wtKLK7_semiTrp_var thioacyl_comb	Uncategorized Sample	wtKLK7_comb	Mudpit_File Name: 130124_PICS_Trp#2_wtK7_Repl1-Top15-CID_5ul_5-45%_135min.raw (F073530)	60 kDa heat shock protein, mitochondrial OS=Homo sapiens GN=HSPD1 PE=1 SV=2	P10809	60 kDa heat shock protein, mitochondrial OS=Homo sapiens GN=HSPD1 PE=1 SV=2	1	0.000922	61037.7	12	17	47	Spectrum19089 scans:22349,	DAMAGDFVNMVEK	Y	G	0.95	54.3	40.6	3.26	Thioacyl (+88), Oxidation (+16), Dimethyl (+28)	1557.65	2	-0.0016	-1	504	516
130220 PICS Trp#2 wtKLK7_semiTrp_var thioacyl_comb	Uncategorized Sample	wtKLK7_comb	Mudpit_File Name: 130124_PICS_Trp#2_wtK7_Repl1-Top15-CID_5ul_5-45%_135min.raw (F073530)	60 kDa heat shock protein, mitochondrial OS=Homo sapiens GN=HSPD1 PE=1 SV=2	P10809	60 kDa heat shock protein, mitochondrial OS=Homo sapiens GN=HSPD1 PE=1 SV=2	1	0.000922	61037.7	12	17	47	Spectrum20120 scans:23236,	DAMAGDFVNMVEK	Y	G	0.95	47.9	40.6	19.8	Thioacyl (+88), Oxidation (+16), Dimethyl (+28)	1557.65	2	-0.00024	-0.15	504	516
130220 PICS Trp#2 wtKLK7_semiTrp_var thioacyl_comb	Uncategorized Sample	wtKLK7_comb	Mudpit_File Name: 130124_PICS_Trp#2_wtK7_Repl1-Top15-CID_5ul_5-45%_135min.raw (F073530)	60 kDa heat shock protein, mitochondrial OS=Homo sapiens GN=HSPD1 PE=1 SV=2	P10809	60 kDa heat shock protein, mitochondrial OS=Homo sapiens GN=HSPD1 PE=1 SV=2	1	0.000922	61037.7	12	17	47	Spectrum19796 scans:22878,	DAMAGDFVNMVEK	Y	G	0.95	62.7	40.6	13.2	Thioacyl (+88), Oxidation (+16), Dimethyl (+28)	1557.65	2	0.0016	1	504	516
130220 PICS Trp#2 wtKLK7_semiTrp_var thioacyl_comb	Uncategorized Sample	wtKLK7_comb	Mudpit_File Name: 130124_PICS_Trp#2_wtK7_Repl1-Top15-CID_5ul_5-45%_135min.raw (F073530)	60 kDa heat shock protein, mitochondrial OS=Homo sapiens GN=HSPD1 PE=1 SV=2	P10809	60 kDa heat shock protein, mitochondrial OS=Homo sapiens GN=HSPD1 PE=1 SV=2	1	0.000922	61037.7	12	17	47	Spectrum22070 scans:25662,	DAMAGDFVNMVEK	Y	G	0.95	71.5	41.4	48.6	Thioacyl (+88), Dimethyl (+28)	1541.65	2	-0.0017	-1.1	504	516
130220 PICS Trp#2 wtKLK7_semiTrp_var thioacyl_comb	Uncategorized Sample	wtKLK7_comb	Mudpit_File Name: 130124_PICS_Trp#2_wtK7_Repl1-Top15-CID_5ul_5-45%_135min.raw (F073530)	60 kDa heat shock protein, mitochondrial OS=Homo sapiens GN=HSPD1 PE=1 SV=2	P10809	60 kDa heat shock protein, mitochondrial OS=Homo sapiens GN=HSPD1 PE=1 SV=2	1	0.000922	61037.7	12	17	47	Spectrum22879 scans:26265,	DAMAGDFVNMVEK	Y	G	0.95	69.5	41.5	45.4	Thioacyl (+88), Dimethyl (+28)	1541.66	2	-0.00032	-0.21	504	516
130220 PICS Trp#2 wtKLK7_semiTrp_var thioacyl_comb	Uncategorized Sample	wtKLK7_comb	Mudpit_File Name: 130124_PICS_Trp#2_wtK7_Repl1-Top15-CID_5ul_5-45%_135min.raw (F073530)	Heat shock 70 kDa protein 1A/1B OS=Homo sapiens GN=HSPA1A PE=1 SV=5	P08107	Heat shock 70 kDa protein 1A/1B OS=Homo sapiens GN=HSPA1A PE=1 SV=5	1	0.00175	70036	13	18	89	Spectrum4859 scans:6343,	DANTLAEK	L	D	0.95	32.8	43.4	2.5	Thioacyl (+88), Dimethyl (+28)	976.45	2	-0.00024	-0.25	582	589
130220 PICS Trp#2 wtKLK7_semiTrp_var thioacyl_comb	Uncategorized Sample	wtKLK7_comb	Mudpit_File Name: 130124_PICS_Trp#2_wtK7_Repl1-Top15-CID_5ul_5-45%_135min.raw (F073530)	Heat shock 70 kDa protein 1A/1B OS=Homo sapiens GN=HSPA1A PE=1 SV=5	P08107	Heat shock 70 kDa protein 1A/1B OS=Homo sapiens GN=HSPA1A PE=1 SV=5	1	0.00175	70036	13	18	89	Spectrum7078 scans:8808,	DANTLAEKDEFEHK	L	R	0.949	36.3	44.1	18.4	Thioacyl (+88), Dimethyl (+28), Dimethyl (+28)	1789.82	2	0.00096	0.53	582	595
130220 PICS Trp#2 wtKLK7_semiTrp_var thioacyl_comb	Uncategorized Sample	wtKLK7_comb	Mudpit_File Name: 130124_PICS_Trp#2_wtK7_Repl1-Top15-CID_5ul_5-45%_135min.raw (F073530)	Heat shock 70 kDa protein 1A/1B OS=Homo sapiens GN=HSPA1A PE=1 SV=5	P08107	Heat shock 70 kDa protein 1A/1B OS=Homo sapiens GN=HSPA1A PE=1 SV=5	1	0.00175	70036	13	18	89	Spectrum6810 scans:8495,	DANTLAEKDEFEHK	L	R	0.95	39.9	44	27.1	Thioacyl (+88), Dimethyl (+28), Dimethyl (+28)	1789.82	3	0.00021	0.12	582	595
130220 PICS Trp#2 wtKLK7_semiTrp_var thioacyl_comb	Uncategorized Sample	wtKLK7_comb	Mudpit_File Name: 130124_PICS_Trp#2_wtK7_Repl1-Top15-CID_5ul_5-45%_135min.raw (F073530)	Heat shock 70 kDa protein 1A/1B OS=Homo sapiens GN=HSPA1A PE=1 SV=5	P08107	Heat shock 70 kDa protein 1A/1B OS=Homo sapiens GN=HSPA1A PE=1 SV=5	1	0.00175	70036	13	18	89	Spectrum6550 scans:8335,	DANTLAEKDEFEHK	L	R	0.95	50.6	44.1	25.2	Thioacyl (+88), Dimethyl (+28), Dimethyl (+28)	1789.82	2	0.00084	0.47	582	595
130220 PICS Trp#2 wtKLK7_semiTrp_var thioacyl_comb	Uncategorized Sample	wtKLK7_comb	Mudpit_File Name: 130124_PICS_Trp#2_wtK7_Repl1-Top15-CID_5ul_5-45%_135min.raw (F073530)	Heat shock 70 kDa protein 1A/1B OS=Homo sapiens GN=HSPA1A PE=1 SV=5	P08107	Heat shock 70 kDa protein 1A/1B OS=Homo sapiens GN=HSPA1A PE=1 SV=5	1	0.00175	70036	13	18	89	Spectrum6795 scans:8478,	DANTLAEKDEFEHK	L	R	0.95	53.3	44.1	33.7	Thioacyl (+88), Dimethyl (+28), Dimethyl (+28)	1789.82	2	0.0006	0.33	582	595
130220 PICS Trp#2 wtKLK7_semiTrp_var thioacyl_comb	Uncategorized Sample	wtKLK7_comb	Mudpit_File Name: 130124_PICS_Trp#2_wtK7_Repl1-Top15-CID_5ul_5-45%_135min.raw (F073530)	Heat shock 70 kDa protein 1A/1B OS=Homo sapiens GN=HSPA1A PE=1 SV=5	P08107	Heat shock 70 kDa protein 1A/1B OS=Homo sapiens GN=HSPA1A PE=1 SV=5	1	0.00175	70036	13	18	89	Spectrum6818 scans:8653,	DANTLAEKDEFEHK	L	R	0.95	58.5	44	42.2	Thioacyl (+88), Dimethyl (+28), Dimethyl (+28)	1789.82	2	-0.00038	-0.21	582	595
130220 PICS Trp#2 wtKLK7_semiTrp_var thioacyl_comb	Uncategorized Sample	wtKLK7_comb	Mudpit_File Name: 130124_PICS_Trp#2_wtK7_Repl1-Top15-CID_5ul_5-45%_135min.raw (F073530)	C-terminal-binding protein 2 OS=Homo sapiens GN=CTBP2 PE=1 SV=1	P56545	C-terminal-binding protein 2 OS=Homo sapiens GN=CTBP2 PE=1 SV=1	1	0.000255	48927.1	3	4	13	Spectrum920 scans:1778,	DAQSTQEIHEK	C	V	0.95	52	42.2	28.4	Thioacyl (+88), Dimethyl (+28)	1400.62	2	-0.0013	-0.95	61	71
130220 PICS Trp#2 wtKLK7_semiTrp_var thioacyl_comb	Uncategorized Sample	wtKLK7_comb	Mudpit_File Name: 130124_PICS_Trp#2_wtK7_Repl1-Top15-CID_5ul_5-45%_135min.raw (F073530)	C-terminal-binding protein 2 OS=Homo sapiens GN=CTBP2 PE=1 SV=1	P56545	C-terminal-binding protein 2 OS=Homo sapiens GN=CTBP2 PE=1 SV=1	1	0.000255	48927.1	3	4	13	Spectrum211 scans:945,	DAQSTQEIHEK	C	V	0.95	53.8	42	32.7	Thioacyl (+88), Dimethyl (+28)	1400.62	2	-0.0011	-0.77	61	71
130220 PICS Trp#2 wtKLK7_semiTrp_var thioacyl_comb	Uncategorized Sample	wtKLK7_comb	Mudpit_File Name: 130124_PICS_Trp#2_wtK7_Repl1-Top15-CID_5ul_5-45%_135min.raw (F073530)	Heat shock 70 kDa protein 4 OS=Homo sapiens GN=HSPA4 PE=1 SV=4	P34932	Heat shock 70 kDa protein 4 OS=Homo sapiens GN=HSPA4 PE=1 SV=4	1	0.000235	94313.9	6	7	12	Spectrum17721 scans:20842,	DATQIAGLNCLR	M	L	0.95	42.5	43.8	9.35	Thioacyl (+88), Carbamidomethyl (+57)	1418.66	2	6.9e-05	0.049	158	169
130220 PICS Trp#2 wtKLK7_semiTrp_var thioacyl_comb	Uncategorized Sample	wtKLK7_comb	Mudpit_File Name: 130124_PICS_Trp#2_wtK7_Repl1-Top15-CID_5ul_5-45%_135min.raw (F073530)	Heat shock 70 kDa protein 4 OS=Homo sapiens GN=HSPA4 PE=1 SV=4	P34932	Heat shock 70 kDa protein 4 OS=Homo sapiens GN=HSPA4 PE=1 SV=4	1	0.000235	94313.9	6	7	12	Spectrum18359 scans:21313,	DATQIAGLNCLR	M	L	0.95	55.2	43.8	30.3	Thioacyl (+88), Carbamidomethyl (+57)	1418.66	2	-0.00017	-0.12	158	169
130220 PICS Trp#2 wtKLK7_semiTrp_var thioacyl_comb	Uncategorized Sample	wtKLK7_comb	Mudpit_File Name: 130124_PICS_Trp#2_wtK7_Repl1-Top15-CID_5ul_5-45%_135min.raw (F073530)	Rab GDP dissociation inhibitor alpha OS=Homo sapiens GN=GDI1 PE=1 SV=2	P31150	Rab GDP dissociation inhibitor alpha OS=Homo sapiens GN=GDI1 PE=1 SV=2	1	5.89e-05	50566.1	3	3	3	Spectrum7643 scans:9573,	DATTHFETTCNDIK	Y	D	0.95	29.9	41.1	16.2	Thioacyl (+88), Carbamidomethyl (+57), Dimethyl (+28)	1767.74	2	-0.00063	-0.36	405	418
130220 PICS Trp#2 wtKLK7_semiTrp_var thioacyl_comb	Uncategorized Sample	wtKLK7_comb	Mudpit_File Name: 130124_PICS_Trp#2_wtK7_Repl1-Top15-CID_5ul_5-45%_135min.raw (F073530)	Succinate dehydrogenase [ubiquinone] flavoprotein subunit, mitochondrial OS=Homo sapiens GN=SDHA PE=1 SV=2	P31040	Succinate dehydrogenase [ubiquinone] flavoprotein subunit, mitochondrial OS=Homo sapiens GN=SDHA PE=1 SV=2	1	0.000235	72673.7	5	5	12	Spectrum15000 scans:17879,	DAVVVGAGGAGLR	F	A	0.95	53.1	42.5	21.2	Thioacyl (+88)	1228.62	2	-0.0016	-1.3	63	75
130220 PICS Trp#2 wtKLK7_semiTrp_var thioacyl_comb	Uncategorized Sample	wtKLK7_comb	Mudpit_File Name: 130124_PICS_Trp#2_wtK7_Repl1-Top15-CID_5ul_5-45%_135min.raw (F073530)	Succinate dehydrogenase [ubiquinone] flavoprotein subunit, mitochondrial OS=Homo sapiens GN=SDHA PE=1 SV=2	P31040	Succinate dehydrogenase [ubiquinone] flavoprotein subunit, mitochondrial OS=Homo sapiens GN=SDHA PE=1 SV=2	1	0.000235	72673.7	5	5	12	Spectrum15600 scans:18324,	DAVVVGAGGAGLR	F	A	0.95	62.7	42.3	31.8	Thioacyl (+88)	1228.62	2	-0.00017	-0.13	63	75
130220 PICS Trp#2 wtKLK7_semiTrp_var thioacyl_comb	Uncategorized Sample	wtKLK7_comb	Mudpit_File Name: 130124_PICS_Trp#2_wtK7_Repl1-Top15-CID_5ul_5-45%_135min.raw (F073530)	Nuclear pore complex protein Nup153 OS=Homo sapiens GN=NUP153 PE=1 SV=2	P49790	Nuclear pore complex protein Nup153 OS=Homo sapiens GN=NUP153 PE=1 SV=2	1	7.85e-05	153921	2	3	4	Spectrum8777 scans:10691,	DCDTCLVQNKPEAIK	W	C	0.948	36.8	44.7	17.9	Thioacyl (+88), Carbamidomethyl (+57), Carbamidomethyl (+57), Dimethyl (+28), Dimethyl (+28)	1933.9	2	0.00076	0.4	727	741
130220 PICS Trp#2 wtKLK7_semiTrp_var thioacyl_comb	Uncategorized Sample	wtKLK7_comb	Mudpit_File Name: 130124_PICS_Trp#2_wtK7_Repl1-Top15-CID_5ul_5-45%_135min.raw (F073530)	60S ribosomal protein L12 OS=Homo sapiens GN=RPL12 PE=1 SV=1	P30050	60S ribosomal protein L12 OS=Homo sapiens GN=RPL12 PE=1 SV=1	1	3.92e-05	17801.1	2	2	2	Spectrum17301 scans:20170,	DEIVNIAR	F	Q	0.95	35.8	42.9	3.72	Thioacyl (+88)	1016.5	2	-0.00015	-0.14	107	114
130220 PICS Trp#2 wtKLK7_semiTrp_var thioacyl_comb	Uncategorized Sample	wtKLK7_comb	Mudpit_File Name: 130124_PICS_Trp#2_wtK7_Repl1-Top15-CID_5ul_5-45%_135min.raw (F073530)	Bifunctional glutamate/proline--tRNA ligase OS=Homo sapiens GN=EPRS PE=1 SV=5	P07814	Bifunctional glutamate/proline--tRNA ligase OS=Homo sapiens GN=EPRS PE=1 SV=5	1	0.000275	170575	9	9	14	Spectrum8460 scans:10484,	DEVAAQGEVVR	Y	K	0.95	38.6	42.4	17.6	Thioacyl (+88)	1259.58	2	-0.00039	-0.31	828	838
130220 PICS Trp#2 wtKLK7_semiTrp_var thioacyl_comb	Uncategorized Sample	wtKLK7_comb	Mudpit_File Name: 130124_PICS_Trp#2_wtK7_Repl1-Top15-CID_5ul_5-45%_135min.raw (F073530)	Actin, cytoplasmic 1 OS=Homo sapiens GN=ACTB PE=1 SV=1	P60709	Actin, cytoplasmic 1 OS=Homo sapiens GN=ACTB PE=1 SV=1	1	0.000863	41719.8	11	15	44	Spectrum20126 scans:23532,	DFEQEMATAASSSSLEK	L	S	0.95	63.3	41.6	44.4	Thioacyl (+88), Dimethyl (+28)	1945.83	2	0.0004	0.2	222	238
130220 PICS Trp#2 wtKLK7_semiTrp_var thioacyl_comb	Uncategorized Sample	wtKLK7_comb	Mudpit_File Name: 130124_PICS_Trp#2_wtK7_Repl1-Top15-CID_5ul_5-45%_135min.raw (F073530)	Actin, cytoplasmic 1 OS=Homo sapiens GN=ACTB PE=1 SV=1	P60709	Actin, cytoplasmic 1 OS=Homo sapiens GN=ACTB PE=1 SV=1	1	0.000863	41719.8	11	15	44	Spectrum20926 scans:24146,	DFEQEMATAASSSSLEK	L	S	0.95	66.6	41.7	48.5	Thioacyl (+88), Dimethyl (+28)	1945.83	2	0.0016	0.83	222	238
130220 PICS Trp#2 wtKLK7_semiTrp_var thioacyl_comb	Uncategorized Sample	wtKLK7_comb	Mudpit_File Name: 130124_PICS_Trp#2_wtK7_Repl1-Top15-CID_5ul_5-45%_135min.raw (F073530)	Actin, cytoplasmic 1 OS=Homo sapiens GN=ACTB PE=1 SV=1	P63261	Actin, cytoplasmic 2 OS=Homo sapiens GN=ACTG1 PE=1 SV=1	1	0.000863	41775.9	11	15	44	Spectrum20126 scans:23532,	DFEQEMATAASSSSLEK	L	S	0.95	63.3	41.6	44.4	Thioacyl (+88), Dimethyl (+28)	1945.83	2	0.0004	0.2	222	238
130220 PICS Trp#2 wtKLK7_semiTrp_var thioacyl_comb	Uncategorized Sample	wtKLK7_comb	Mudpit_File Name: 130124_PICS_Trp#2_wtK7_Repl1-Top15-CID_5ul_5-45%_135min.raw (F073530)	Actin, cytoplasmic 1 OS=Homo sapiens GN=ACTB PE=1 SV=1	P63261	Actin, cytoplasmic 2 OS=Homo sapiens GN=ACTG1 PE=1 SV=1	1	0.000863	41775.9	11	15	44	Spectrum20926 scans:24146,	DFEQEMATAASSSSLEK	L	S	0.95	66.6	41.7	48.5	Thioacyl (+88), Dimethyl (+28)	1945.83	2	0.0016	0.83	222	238
130220 PICS Trp#2 wtKLK7_semiTrp_var thioacyl_comb	Uncategorized Sample	wtKLK7_comb	Mudpit_File Name: 130124_PICS_Trp#2_wtK7_Repl1-Top15-CID_5ul_5-45%_135min.raw (F073530)	MKI67 FHA domain-interacting nucleolar phosphoprotein OS=Homo sapiens GN=MKI67IP PE=1 SV=1	Q9BYG3	MKI67 FHA domain-interacting nucleolar phosphoprotein OS=Homo sapiens GN=MKI67IP PE=1 SV=1	0.998	3.92e-05	34204.9	2	2	2	Spectrum22517 scans:26161,	DFPSLILQK	Y	T	0.95	39.3	42.9	14.4	Thioacyl (+88), Dimethyl (+28)	1175.63	2	-0.001	-0.89	184	192
130220 PICS Trp#2 wtKLK7_semiTrp_var thioacyl_comb	Uncategorized Sample	wtKLK7_comb	Mudpit_File Name: 130124_PICS_Trp#2_wtK7_Repl1-Top15-CID_5ul_5-45%_135min.raw (F073530)	Hydroxymethylglutaryl-CoA synthase, cytoplasmic OS=Homo sapiens GN=HMGCS1 PE=1 SV=2	Q01581	Hydroxymethylglutaryl-CoA synthase, cytoplasmic OS=Homo sapiens GN=HMGCS1 PE=1 SV=2	1	0.000334	57277	8	8	17	Spectrum22347 scans:25697,	DFYKPDMLSEYPIVDGK	Y	L	0.95	43.2	45.4	33.9	Thioacyl (+88), Dimethyl (+28), Dimethyl (+28)	2160.02	2	0.0007	0.32	203	219
130220 PICS Trp#2 wtKLK7_semiTrp_var thioacyl_comb	Uncategorized Sample	wtKLK7_comb	Mudpit_File Name: 130124_PICS_Trp#2_wtK7_Repl1-Top15-CID_5ul_5-45%_135min.raw (F073530)	Malate dehydrogenase, mitochondrial OS=Homo sapiens GN=MDH2 PE=1 SV=3	P40926	Malate dehydrogenase, mitochondrial OS=Homo sapiens GN=MDH2 PE=1 SV=3	1	0.000157	35485.7	3	4	8	Spectrum15097 scans:17985,	DIAHTPGVAADLSHIETK	Y	A	0.95	52.7	45.8	39.5	Thioacyl (+88), Dimethyl (+28)	1989.98	3	-0.0019	-0.93	57	74
130220 PICS Trp#2 wtKLK7_semiTrp_var thioacyl_comb	Uncategorized Sample	wtKLK7_comb	Mudpit_File Name: 130124_PICS_Trp#2_wtK7_Repl1-Top15-CID_5ul_5-45%_135min.raw (F073530)	Peptidyl-prolyl cis-trans isomerase A OS=Homo sapiens GN=PPIA PE=1 SV=2	P62937	Peptidyl-prolyl cis-trans isomerase A OS=Homo sapiens GN=PPIA PE=1 SV=2	1	0.000589	17994.9	6	9	30	Spectrum15320 scans:18226,	DIAVDGEPLGR	F	V	0.95	39.7	42	14.6	Thioacyl (+88)	1228.57	2	-0.0014	-1.1	9	19
130220 PICS Trp#2 wtKLK7_semiTrp_var thioacyl_comb	Uncategorized Sample	wtKLK7_comb	Mudpit_File Name: 130124_PICS_Trp#2_wtK7_Repl1-Top15-CID_5ul_5-45%_135min.raw (F073530)	Peptidyl-prolyl cis-trans isomerase A OS=Homo sapiens GN=PPIA PE=1 SV=2	P62937	Peptidyl-prolyl cis-trans isomerase A OS=Homo sapiens GN=PPIA PE=1 SV=2	1	0.000589	17994.9	6	9	30	Spectrum15846 scans:18595,	DIAVDGEPLGR	F	V	0.95	37.4	41.7	5.69	Thioacyl (+88)	1228.58	2	9.5e-05	0.077	9	19
130220 PICS Trp#2 wtKLK7_semiTrp_var thioacyl_comb	Uncategorized Sample	wtKLK7_comb	Mudpit_File Name: 130124_PICS_Trp#2_wtK7_Repl1-Top15-CID_5ul_5-45%_135min.raw (F073530)	Peptidyl-prolyl cis-trans isomerase A OS=Homo sapiens GN=PPIA PE=1 SV=2	P62937	Peptidyl-prolyl cis-trans isomerase A OS=Homo sapiens GN=PPIA PE=1 SV=2	1	0.000589	17994.9	6	9	30	Spectrum16423 scans:19221,	DIAVDGEPLGR	F	V	0.95	52.9	41.9	26.1	Thioacyl (+88)	1228.58	2	0.00045	0.37	9	19
130220 PICS Trp#2 wtKLK7_semiTrp_var thioacyl_comb	Uncategorized Sample	wtKLK7_comb	Mudpit_File Name: 130124_PICS_Trp#2_wtK7_Repl1-Top15-CID_5ul_5-45%_135min.raw (F073530)	Peptidyl-prolyl cis-trans isomerase A OS=Homo sapiens GN=PPIA PE=1 SV=2	P62937	Peptidyl-prolyl cis-trans isomerase A OS=Homo sapiens GN=PPIA PE=1 SV=2	1	0.000589	17994.9	6	9	30	Spectrum15848 scans:18805,	DIAVDGEPLGR	F	V	0.95	47.1	41.8	17.2	Thioacyl (+88)	1228.58	2	-0.00077	-0.62	9	19
130220 PICS Trp#2 wtKLK7_semiTrp_var thioacyl_comb	Uncategorized Sample	wtKLK7_comb	Mudpit_File Name: 130124_PICS_Trp#2_wtK7_Repl1-Top15-CID_5ul_5-45%_135min.raw (F073530)	Peptidyl-prolyl cis-trans isomerase A OS=Homo sapiens GN=PPIA PE=1 SV=2	P62937	Peptidyl-prolyl cis-trans isomerase A OS=Homo sapiens GN=PPIA PE=1 SV=2	1	0.000589	17994.9	6	9	30	Spectrum16159 scans:19142,	DIAVDGEPLGR	F	V	0.95	57	42	30.9	Thioacyl (+88)	1228.57	2	-0.0012	-1	9	19
130220 PICS Trp#2 wtKLK7_semiTrp_var thioacyl_comb	Uncategorized Sample	wtKLK7_comb	Mudpit_File Name: 130124_PICS_Trp#2_wtK7_Repl1-Top15-CID_5ul_5-45%_135min.raw (F073530)	Peptidyl-prolyl cis-trans isomerase A OS=Homo sapiens GN=PPIA PE=1 SV=2	P62937	Peptidyl-prolyl cis-trans isomerase A OS=Homo sapiens GN=PPIA PE=1 SV=2	1	0.000589	17994.9	6	9	30	Spectrum16737 scans:19561,	DIAVDGEPLGR	F	V	0.95	53	41.8	28.6	Thioacyl (+88)	1228.58	2	-0.00065	-0.52	9	19
130220 PICS Trp#2 wtKLK7_semiTrp_var thioacyl_comb	Uncategorized Sample	wtKLK7_comb	Mudpit_File Name: 130124_PICS_Trp#2_wtK7_Repl1-Top15-CID_5ul_5-45%_135min.raw (F073530)	Heat shock 70 kDa protein 1A/1B OS=Homo sapiens GN=HSPA1A PE=1 SV=5	P08107	Heat shock 70 kDa protein 1A/1B OS=Homo sapiens GN=HSPA1A PE=1 SV=5	1	0.00175	70036	13	18	89	Spectrum21696 scans:24997,	DIDANGILNVTATDK	F	S	0.95	56	44.9	25.1	Thioacyl (+88), Dimethyl (+28)	1674.81	2	5.5e-05	0.033	479	493
130220 PICS Trp#2 wtKLK7_semiTrp_var thioacyl_comb	Uncategorized Sample	wtKLK7_comb	Mudpit_File Name: 130124_PICS_Trp#2_wtK7_Repl1-Top15-CID_5ul_5-45%_135min.raw (F073530)	Heat shock 70 kDa protein 1A/1B OS=Homo sapiens GN=HSPA1A PE=1 SV=5	P08107	Heat shock 70 kDa protein 1A/1B OS=Homo sapiens GN=HSPA1A PE=1 SV=5	1	0.00175	70036	13	18	89	Spectrum21701 scans:25003,	DIDANGILNVTATDK	F	S	0.95	80.3	44.9	54.4	Thioacyl (+88), Dimethyl (+28)	1674.81	2	5.5e-05	0.033	479	493
130220 PICS Trp#2 wtKLK7_semiTrp_var thioacyl_comb	Uncategorized Sample	wtKLK7_comb	Mudpit_File Name: 130124_PICS_Trp#2_wtK7_Repl1-Top15-CID_5ul_5-45%_135min.raw (F073530)	Stress-70 protein, mitochondrial OS=Homo sapiens GN=HSPA9 PE=1 SV=2	P38646	Stress-70 protein, mitochondrial OS=Homo sapiens GN=HSPA9 PE=1 SV=2	1	0.000235	73663.3	6	6	12	Spectrum13755 scans:16264,	DIDANGIVHVSAK	F	D	0.95	41.2	43.4	23.2	Thioacyl (+88), Dimethyl (+28)	1453.73	2	0.0018	1.2	523	535
130220 PICS Trp#2 wtKLK7_semiTrp_var thioacyl_comb	Uncategorized Sample	wtKLK7_comb	Mudpit_File Name: 130124_PICS_Trp#2_wtK7_Repl1-Top15-CID_5ul_5-45%_135min.raw (F073530)	Beta-centractin OS=Homo sapiens GN=ACTR1B PE=1 SV=1	P42025	Beta-centractin OS=Homo sapiens GN=ACTR1B PE=1 SV=1	1	0.000137	42276.4	4	4	7	Spectrum21484 scans:25031,	DIIANQPVVIDNGSGVIK	Y	A	0.95	42.7	44.1	17	Thioacyl (+88), Dimethyl (+28)	1967.04	2	-0.0026	-1.3	5	22
130220 PICS Trp#2 wtKLK7_semiTrp_var thioacyl_comb	Uncategorized Sample	wtKLK7_comb	Mudpit_File Name: 130124_PICS_Trp#2_wtK7_Repl1-Top15-CID_5ul_5-45%_135min.raw (F073530)	Beta-centractin OS=Homo sapiens GN=ACTR1B PE=1 SV=1	P42025	Beta-centractin OS=Homo sapiens GN=ACTR1B PE=1 SV=1	1	0.000137	42276.4	4	4	7	Spectrum22350 scans:25700,	DIIANQPVVIDNGSGVIK	Y	A	0.95	47	44.1	27.4	Thioacyl (+88), Dimethyl (+28)	1967.04	2	0.00082	0.41	5	22
130220 PICS Trp#2 wtKLK7_semiTrp_var thioacyl_comb	Uncategorized Sample	wtKLK7_comb	Mudpit_File Name: 130124_PICS_Trp#2_wtK7_Repl1-Top15-CID_5ul_5-45%_135min.raw (F073530)	Beta-centractin OS=Homo sapiens GN=ACTR1B PE=1 SV=1	P42025	Beta-centractin OS=Homo sapiens GN=ACTR1B PE=1 SV=1	1	0.000137	42276.4	4	4	7	Spectrum21506 scans:25055,	DIIANQPVVIDNGSGVIK	Y	A	0.95	44.6	44.1	19	Thioacyl (+88), Dimethyl (+28)	1967.04	2	-0.001	-0.52	5	22
130220 PICS Trp#2 wtKLK7_semiTrp_var thioacyl_comb	Uncategorized Sample	wtKLK7_comb	Mudpit_File Name: 130124_PICS_Trp#2_wtK7_Repl1-Top15-CID_5ul_5-45%_135min.raw (F073530)	Heat shock 70 kDa protein 4 OS=Homo sapiens GN=HSPA4 PE=1 SV=4	P34932	Heat shock 70 kDa protein 4 OS=Homo sapiens GN=HSPA4 PE=1 SV=4	1	0.000235	94313.9	6	7	12	Spectrum23331 scans:26762,	DIVQLPTGLTGIK	Y	V	0.95	37.8	41.6	6.77	Thioacyl (+88), Dimethyl (+28)	1469.82	2	-0.0011	-0.75	90	102
130220 PICS Trp#2 wtKLK7_semiTrp_var thioacyl_comb	Uncategorized Sample	wtKLK7_comb	Mudpit_File Name: 130124_PICS_Trp#2_wtK7_Repl1-Top15-CID_5ul_5-45%_135min.raw (F073530)	Heat shock 70 kDa protein 4 OS=Homo sapiens GN=HSPA4 PE=1 SV=4	P34932	Heat shock 70 kDa protein 4 OS=Homo sapiens GN=HSPA4 PE=1 SV=4	1	0.000235	94313.9	6	7	12	Spectrum22493 scans:26135,	DIVQLPTGLTGIK	Y	V	0.95	53.3	41.6	7.85	Thioacyl (+88), Dimethyl (+28)	1469.82	2	-0.0016	-1.1	90	102
130220 PICS Trp#2 wtKLK7_semiTrp_var thioacyl_comb	Uncategorized Sample	wtKLK7_comb	Mudpit_File Name: 130124_PICS_Trp#2_wtK7_Repl1-Top15-CID_5ul_5-45%_135min.raw (F073530)	Alpha-actinin-4 OS=Homo sapiens GN=ACTN4 PE=1 SV=2	O43707	Alpha-actinin-4 OS=Homo sapiens GN=ACTN4 PE=1 SV=2	1	0.000196	104839	6	7	10	Spectrum5897 scans:7435,	DKDHGGALGPEEFK	F	A	0.95	37.3	43.8	21.5	Thioacyl (+88), Dimethyl (+28), Dimethyl (+28)	1642.77	2	0.00062	0.37	778	791
130220 PICS Trp#2 wtKLK7_semiTrp_var thioacyl_comb	Uncategorized Sample	wtKLK7_comb	Mudpit_File Name: 130124_PICS_Trp#2_wtK7_Repl1-Top15-CID_5ul_5-45%_135min.raw (F073530)	Alpha-actinin-4 OS=Homo sapiens GN=ACTN4 PE=1 SV=2	O43707	Alpha-actinin-4 OS=Homo sapiens GN=ACTN4 PE=1 SV=2	1	0.000196	104839	6	7	10	Spectrum5713 scans:7346,	DKDHGGALGPEEFK	F	A	0.95	42.7	43.7	26	Thioacyl (+88), Dimethyl (+28), Dimethyl (+28)	1642.76	2	-0.0022	-1.3	778	791
130220 PICS Trp#2 wtKLK7_semiTrp_var thioacyl_comb	Uncategorized Sample	wtKLK7_comb	Mudpit_File Name: 130124_PICS_Trp#2_wtK7_Repl1-Top15-CID_5ul_5-45%_135min.raw (F073530)	Alpha-actinin-4 OS=Homo sapiens GN=ACTN4 PE=1 SV=2	O43707	Alpha-actinin-4 OS=Homo sapiens GN=ACTN4 PE=1 SV=2	1	0.000196	104839	6	7	10	Spectrum5828 scans:7354,	DKDHGGALGPEEFK	F	A	0.95	42	43.8	18.5	Thioacyl (+88), Dimethyl (+28), Dimethyl (+28)	1642.77	3	0.00065	0.4	778	791
130220 PICS Trp#2 wtKLK7_semiTrp_var thioacyl_comb	Uncategorized Sample	wtKLK7_comb	Mudpit_File Name: 130124_PICS_Trp#2_wtK7_Repl1-Top15-CID_5ul_5-45%_135min.raw (F073530)	Electron transfer flavoprotein subunit alpha, mitochondrial OS=Homo sapiens GN=ETFA PE=1 SV=1	P13804	Electron transfer flavoprotein subunit alpha, mitochondrial OS=Homo sapiens GN=ETFA PE=1 SV=1	1	0.000196	35062.1	3	3	10	Spectrum15708 scans:18651,	DLADQLHAAVGASR	Y	A	0.95	46.1	43.8	28.2	Thioacyl (+88)	1510.72	2	-0.0013	-0.89	236	249
130220 PICS Trp#2 wtKLK7_semiTrp_var thioacyl_comb	Uncategorized Sample	wtKLK7_comb	Mudpit_File Name: 130124_PICS_Trp#2_wtK7_Repl1-Top15-CID_5ul_5-45%_135min.raw (F073530)	Electron transfer flavoprotein subunit alpha, mitochondrial OS=Homo sapiens GN=ETFA PE=1 SV=1	P13804	Electron transfer flavoprotein subunit alpha, mitochondrial OS=Homo sapiens GN=ETFA PE=1 SV=1	1	0.000196	35062.1	3	3	10	Spectrum16267 scans:19050,	DLADQLHAAVGASR	Y	A	0.95	44.9	43.9	24.5	Thioacyl (+88)	1510.72	2	0.00011	0.076	236	249
130220 PICS Trp#2 wtKLK7_semiTrp_var thioacyl_comb	Uncategorized Sample	wtKLK7_comb	Mudpit_File Name: 130124_PICS_Trp#2_wtK7_Repl1-Top15-CID_5ul_5-45%_135min.raw (F073530)	Electron transfer flavoprotein subunit alpha, mitochondrial OS=Homo sapiens GN=ETFA PE=1 SV=1	P13804	Electron transfer flavoprotein subunit alpha, mitochondrial OS=Homo sapiens GN=ETFA PE=1 SV=1	1	0.000196	35062.1	3	3	10	Spectrum16570 scans:19380,	DLADQLHAAVGASR	Y	A	0.95	70.8	43.9	37.2	Thioacyl (+88)	1510.72	2	0.00011	0.076	236	249
130220 PICS Trp#2 wtKLK7_semiTrp_var thioacyl_comb	Uncategorized Sample	wtKLK7_comb	Mudpit_File Name: 130124_PICS_Trp#2_wtK7_Repl1-Top15-CID_5ul_5-45%_135min.raw (F073530)	Electron transfer flavoprotein subunit alpha, mitochondrial OS=Homo sapiens GN=ETFA PE=1 SV=1	P13804	Electron transfer flavoprotein subunit alpha, mitochondrial OS=Homo sapiens GN=ETFA PE=1 SV=1	1	0.000196	35062.1	3	3	10	Spectrum16018 scans:18989,	DLADQLHAAVGASR	Y	A	0.95	67.5	44	36.6	Thioacyl (+88)	1510.72	2	-0.00063	-0.41	236	249
130220 PICS Trp#2 wtKLK7_semiTrp_var thioacyl_comb	Uncategorized Sample	wtKLK7_comb	Mudpit_File Name: 130124_PICS_Trp#2_wtK7_Repl1-Top15-CID_5ul_5-45%_135min.raw (F073530)	Dynactin subunit 2 OS=Homo sapiens GN=DCTN2 PE=1 SV=4	Q13561	Dynactin subunit 2 OS=Homo sapiens GN=DCTN2 PE=1 SV=4	1	5.89e-05	44213.7	2	2	3	Spectrum22692 scans:26065,	DLAVLDQVEAR	L	L	0.95	42.3	43.1	8.85	Thioacyl (+88)	1315.64	2	-0.0014	-1.1	272	282
130220 PICS Trp#2 wtKLK7_semiTrp_var thioacyl_comb	Uncategorized Sample	wtKLK7_comb	Mudpit_File Name: 130124_PICS_Trp#2_wtK7_Repl1-Top15-CID_5ul_5-45%_135min.raw (F073530)	Dynactin subunit 2 OS=Homo sapiens GN=DCTN2 PE=1 SV=4	Q13561	Dynactin subunit 2 OS=Homo sapiens GN=DCTN2 PE=1 SV=4	1	5.89e-05	44213.7	2	2	3	Spectrum21826 scans:25400,	DLAVLDQVEAR	L	L	0.95	48.6	43.1	17.8	Thioacyl (+88)	1315.64	2	-0.0016	-1.2	272	282
130220 PICS Trp#2 wtKLK7_semiTrp_var thioacyl_comb	Uncategorized Sample	wtKLK7_comb	Mudpit_File Name: 130124_PICS_Trp#2_wtK7_Repl1-Top15-CID_5ul_5-45%_135min.raw (F073530)	Threonine--tRNA ligase, cytoplasmic OS=Homo sapiens GN=TARS PE=1 SV=3	P26639	Threonine--tRNA ligase, cytoplasmic OS=Homo sapiens GN=TARS PE=1 SV=3	1	0.000177	83419.8	5	5	9	Spectrum22114 scans:25448,	DLDRPLEEDCTLELLK	W	F	0.95	35	45.6	18.1	Thioacyl (+88), Carbamidomethyl (+57), Dimethyl (+28)	2074	2	-0.00053	-0.26	128	143
130220 PICS Trp#2 wtKLK7_semiTrp_var thioacyl_comb	Uncategorized Sample	wtKLK7_comb	Mudpit_File Name: 130124_PICS_Trp#2_wtK7_Repl1-Top15-CID_5ul_5-45%_135min.raw (F073530)	Thioredoxin reductase 1, cytoplasmic OS=Homo sapiens GN=TXNRD1 PE=1 SV=3	Q16881	Thioredoxin reductase 1, cytoplasmic OS=Homo sapiens GN=TXNRD1 PE=1 SV=3	0.998	7.85e-05	70888.9	2	2	4	Spectrum23284 scans:26709,	DLIIIGGGSGGLAAAK	Y	E	0.95	42	42.9	19	Thioacyl (+88), Dimethyl (+28)	1527.83	2	-0.0018	-1.2	164	179
130220 PICS Trp#2 wtKLK7_semiTrp_var thioacyl_comb	Uncategorized Sample	wtKLK7_comb	Mudpit_File Name: 130124_PICS_Trp#2_wtK7_Repl1-Top15-CID_5ul_5-45%_135min.raw (F073530)	Thioredoxin reductase 1, cytoplasmic OS=Homo sapiens GN=TXNRD1 PE=1 SV=3	Q16881	Thioredoxin reductase 1, cytoplasmic OS=Homo sapiens GN=TXNRD1 PE=1 SV=3	0.998	7.85e-05	70888.9	2	2	4	Spectrum23311 scans:26739,	DLIIIGGGSGGLAAAK	Y	E	0.95	52.9	42.8	30.9	Thioacyl (+88), Dimethyl (+28)	1527.83	2	-0.0012	-0.79	164	179
130220 PICS Trp#2 wtKLK7_semiTrp_var thioacyl_comb	Uncategorized Sample	wtKLK7_comb	Mudpit_File Name: 130124_PICS_Trp#2_wtK7_Repl1-Top15-CID_5ul_5-45%_135min.raw (F073530)	Acyl-protein thioesterase 2 OS=Homo sapiens GN=LYPLA2 PE=1 SV=1	O95372	Acyl-protein thioesterase 2 OS=Homo sapiens GN=LYPLA2 PE=1 SV=1	1	3.92e-05	24719.2	2	2	2	Spectrum19121 scans:22135,	DLMGLSPDAPEDEAGIKK	F	A	0.95	68.8	45.4	52.3	Thioacyl (+88), Dimethyl (+28), Dimethyl (+28)	2028.98	2	0.001	0.51	77	94
130220 PICS Trp#2 wtKLK7_semiTrp_var thioacyl_comb	Uncategorized Sample	wtKLK7_comb	Mudpit_File Name: 130124_PICS_Trp#2_wtK7_Repl1-Top15-CID_5ul_5-45%_135min.raw (F073530)	ATP-dependent RNA helicase DDX39A OS=Homo sapiens GN=DDX39A PE=1 SV=2	O00148	ATP-dependent RNA helicase DDX39A OS=Homo sapiens GN=DDX39A PE=1 SV=2	1	0.000196	49111.7	3	7	10	Spectrum9681 scans:11695,	DMPEDSDTYLHR	Y	V	0.95	35.8	37.8	21.8	Thioacyl (+88)	1565.61	2	0.001	0.65	362	373
130220 PICS Trp#2 wtKLK7_semiTrp_var thioacyl_comb	Uncategorized Sample	wtKLK7_comb	Mudpit_File Name: 130124_PICS_Trp#2_wtK7_Repl1-Top15-CID_5ul_5-45%_135min.raw (F073530)	ATP-dependent RNA helicase DDX39A OS=Homo sapiens GN=DDX39A PE=1 SV=2	Q13838	Spliceosome RNA helicase DDX39B OS=Homo sapiens GN=DDX39B PE=1 SV=1	1	0.000196	48974	3	7	10	Spectrum9681 scans:11695,	DMPEDSDTYLHR	Y	V	0.95	35.8	37.8	21.8	Thioacyl (+88)	1565.61	2	0.001	0.65	363	374
130220 PICS Trp#2 wtKLK7_semiTrp_var thioacyl_comb	Uncategorized Sample	wtKLK7_comb	Mudpit_File Name: 130124_PICS_Trp#2_wtK7_Repl1-Top15-CID_5ul_5-45%_135min.raw (F073530)	ATP-dependent RNA helicase DDX39A OS=Homo sapiens GN=DDX39A PE=1 SV=2	O00148	ATP-dependent RNA helicase DDX39A OS=Homo sapiens GN=DDX39A PE=1 SV=2	1	0.000196	49111.7	3	7	10	Spectrum3725 scans:4978,	DMPEDSDTYLHR	Y	V	0.95	33.8	40.6	16.4		1477.61	2	0.00028	0.19	362	373
130220 PICS Trp#2 wtKLK7_semiTrp_var thioacyl_comb	Uncategorized Sample	wtKLK7_comb	Mudpit_File Name: 130124_PICS_Trp#2_wtK7_Repl1-Top15-CID_5ul_5-45%_135min.raw (F073530)	ATP-dependent RNA helicase DDX39A OS=Homo sapiens GN=DDX39A PE=1 SV=2	Q13838	Spliceosome RNA helicase DDX39B OS=Homo sapiens GN=DDX39B PE=1 SV=1	1	0.000196	48974	3	7	10	Spectrum3725 scans:4978,	DMPEDSDTYLHR	Y	V	0.95	33.8	40.6	16.4		1477.61	2	0.00028	0.19	363	374
130220 PICS Trp#2 wtKLK7_semiTrp_var thioacyl_comb	Uncategorized Sample	wtKLK7_comb	Mudpit_File Name: 130124_PICS_Trp#2_wtK7_Repl1-Top15-CID_5ul_5-45%_135min.raw (F073530)	26S proteasome non-ATPase regulatory subunit 12 OS=Homo sapiens GN=PSMD12 PE=1 SV=3	O00232	26S proteasome non-ATPase regulatory subunit 12 OS=Homo sapiens GN=PSMD12 PE=1 SV=3	0.998	5.89e-05	52888.2	2	2	3	Spectrum2679 scans:3732,	DNEQSDLVHR	F	I	0.95	33.5	41	14.8	Thioacyl (+88)	1299.55	2	-8.5e-05	-0.066	280	289
130220 PICS Trp#2 wtKLK7_semiTrp_var thioacyl_comb	Uncategorized Sample	wtKLK7_comb	Mudpit_File Name: 130124_PICS_Trp#2_wtK7_Repl1-Top15-CID_5ul_5-45%_135min.raw (F073530)	Pre-mRNA-processing-splicing factor 8 OS=Homo sapiens GN=PRPF8 PE=1 SV=2	Q6P2Q9	Pre-mRNA-processing-splicing factor 8 OS=Homo sapiens GN=PRPF8 PE=1 SV=2	1	3.92e-05	273591	2	2	2	Spectrum1692 scans:2621,	DNPHEALSR	Y	I	0.95	34	40.9	13	Thioacyl (+88)	1125.49	2	5.5e-05	0.049	872	880
130220 PICS Trp#2 wtKLK7_semiTrp_var thioacyl_comb	Uncategorized Sample	wtKLK7_comb	Mudpit_File Name: 130124_PICS_Trp#2_wtK7_Repl1-Top15-CID_5ul_5-45%_135min.raw (F073530)	Sodium/potassium-transporting ATPase subunit alpha-1 OS=Homo sapiens GN=ATP1A1 PE=1 SV=1	P05023	Sodium/potassium-transporting ATPase subunit alpha-1 OS=Homo sapiens GN=ATP1A1 PE=1 SV=1	1	0.000216	112882	4	4	11	Spectrum7802 scans:9750,	DNQIHEADTTENQSGVSFDK	F	T	0.95	49.5	42.1	31.3	Thioacyl (+88), Dimethyl (+28)	2350.01	2	0.0043	1.8	394	413
130220 PICS Trp#2 wtKLK7_semiTrp_var thioacyl_comb	Uncategorized Sample	wtKLK7_comb	Mudpit_File Name: 130124_PICS_Trp#2_wtK7_Repl1-Top15-CID_5ul_5-45%_135min.raw (F073530)	Sodium/potassium-transporting ATPase subunit alpha-1 OS=Homo sapiens GN=ATP1A1 PE=1 SV=1	P05023	Sodium/potassium-transporting ATPase subunit alpha-1 OS=Homo sapiens GN=ATP1A1 PE=1 SV=1	1	0.000216	112882	4	4	11	Spectrum8155 scans:9998,	DNQIHEADTTENQSGVSFDK	F	T	0.95	50.4	42.1	39.3	Thioacyl (+88), Dimethyl (+28)	2350	2	0.0021	0.89	394	413
130220 PICS Trp#2 wtKLK7_semiTrp_var thioacyl_comb	Uncategorized Sample	wtKLK7_comb	Mudpit_File Name: 130124_PICS_Trp#2_wtK7_Repl1-Top15-CID_5ul_5-45%_135min.raw (F073530)	Sodium/potassium-transporting ATPase subunit alpha-1 OS=Homo sapiens GN=ATP1A1 PE=1 SV=1	P05023	Sodium/potassium-transporting ATPase subunit alpha-1 OS=Homo sapiens GN=ATP1A1 PE=1 SV=1	1	0.000216	112882	4	4	11	Spectrum8143 scans:9985,	DNQIHEADTTENQSGVSFDK	F	T	0.95	49.4	42	36.8	Thioacyl (+88), Dimethyl (+28)	2350	2	0.0016	0.68	394	413
130220 PICS Trp#2 wtKLK7_semiTrp_var thioacyl_comb	Uncategorized Sample	wtKLK7_comb	Mudpit_File Name: 130124_PICS_Trp#2_wtK7_Repl1-Top15-CID_5ul_5-45%_135min.raw (F073530)	Sodium/potassium-transporting ATPase subunit alpha-1 OS=Homo sapiens GN=ATP1A1 PE=1 SV=1	P05023	Sodium/potassium-transporting ATPase subunit alpha-1 OS=Homo sapiens GN=ATP1A1 PE=1 SV=1	1	0.000216	112882	4	4	11	Spectrum7944 scans:9910,	DNQIHEADTTENQSGVSFDK	F	T	0.95	55	42	43.7	Thioacyl (+88), Dimethyl (+28)	2350	2	0.00064	0.27	394	413
130220 PICS Trp#2 wtKLK7_semiTrp_var thioacyl_comb	Uncategorized Sample	wtKLK7_comb	Mudpit_File Name: 130124_PICS_Trp#2_wtK7_Repl1-Top15-CID_5ul_5-45%_135min.raw (F073530)	Sodium/potassium-transporting ATPase subunit alpha-1 OS=Homo sapiens GN=ATP1A1 PE=1 SV=1	P05023	Sodium/potassium-transporting ATPase subunit alpha-1 OS=Homo sapiens GN=ATP1A1 PE=1 SV=1	1	0.000216	112882	4	4	11	Spectrum7840 scans:9792,	DNQIHEADTTENQSGVSFDK	F	T	0.95	63.3	41.9	48.3	Thioacyl (+88), Dimethyl (+28)	2350	2	0.00014	0.057	394	413
130220 PICS Trp#2 wtKLK7_semiTrp_var thioacyl_comb	Uncategorized Sample	wtKLK7_comb	Mudpit_File Name: 130124_PICS_Trp#2_wtK7_Repl1-Top15-CID_5ul_5-45%_135min.raw (F073530)	Elongation factor 2 OS=Homo sapiens GN=EEF2 PE=1 SV=4	P13639	Elongation factor 2 OS=Homo sapiens GN=EEF2 PE=1 SV=4	1	0.000157	95322.1	5	5	8	Spectrum2486 scans:3562,	DNSSRPSQVVAETR	F	K	0.95	44.4	44	23.7	Thioacyl (+88)	1632.75	2	0.0017	1	826	839
130220 PICS Trp#2 wtKLK7_semiTrp_var thioacyl_comb	Uncategorized Sample	wtKLK7_comb	Mudpit_File Name: 130124_PICS_Trp#2_wtK7_Repl1-Top15-CID_5ul_5-45%_135min.raw (F073530)	Sideroflexin-1 OS=Homo sapiens GN=SFXN1 PE=1 SV=4	Q9H9B4	Sideroflexin-1 OS=Homo sapiens GN=SFXN1 PE=1 SV=4	1	5.89e-05	35602	3	3	3	Spectrum4606 scans:6037,	DSAFHPDTGEK	Y	M	0.946	27.9	39.9	10.4	Thioacyl (+88), Dimethyl (+28)	1318.55	2	-0.00098	-0.75	76	86
130220 PICS Trp#2 wtKLK7_semiTrp_var thioacyl_comb	Uncategorized Sample	wtKLK7_comb	Mudpit_File Name: 130124_PICS_Trp#2_wtK7_Repl1-Top15-CID_5ul_5-45%_135min.raw (F073530)	C-1-tetrahydrofolate synthase, cytoplasmic OS=Homo sapiens GN=MTHFD1 PE=1 SV=3	P11586	C-1-tetrahydrofolate synthase, cytoplasmic OS=Homo sapiens GN=MTHFD1 PE=1 SV=3	1	7.85e-05	101544	3	3	4	Spectrum21853 scans:25168,	DSENSINTEEVINAIAPEK	L	D	0.95	64.4	45.4	40.7	Thioacyl (+88), Dimethyl (+28)	2188.03	2	0.0063	2.9	104	122
130220 PICS Trp#2 wtKLK7_semiTrp_var thioacyl_comb	Uncategorized Sample	wtKLK7_comb	Mudpit_File Name: 130124_PICS_Trp#2_wtK7_Repl1-Top15-CID_5ul_5-45%_135min.raw (F073530)	Condensin complex subunit 2 OS=Homo sapiens GN=NCAPH PE=1 SV=3	Q15003	Condensin complex subunit 2 OS=Homo sapiens GN=NCAPH PE=1 SV=3	1	7.85e-05	82547.1	2	2	4	Spectrum8527 scans:10563,	DSETHNESVSALVDK	W	F	0.95	39.7	43	17.5	Thioacyl (+88), Dimethyl (+28)	1745.78	2	-0.00066	-0.38	328	342
130220 PICS Trp#2 wtKLK7_semiTrp_var thioacyl_comb	Uncategorized Sample	wtKLK7_comb	Mudpit_File Name: 130124_PICS_Trp#2_wtK7_Repl1-Top15-CID_5ul_5-45%_135min.raw (F073530)	Condensin complex subunit 2 OS=Homo sapiens GN=NCAPH PE=1 SV=3	Q15003	Condensin complex subunit 2 OS=Homo sapiens GN=NCAPH PE=1 SV=3	1	7.85e-05	82547.1	2	2	4	Spectrum8812 scans:10732,	DSETHNESVSALVDK	W	F	0.95	53.4	43	34.3	Thioacyl (+88), Dimethyl (+28)	1745.78	2	-4.5e-05	-0.026	328	342
130220 PICS Trp#2 wtKLK7_semiTrp_var thioacyl_comb	Uncategorized Sample	wtKLK7_comb	Mudpit_File Name: 130124_PICS_Trp#2_wtK7_Repl1-Top15-CID_5ul_5-45%_135min.raw (F073530)	RalBP1-associated Eps domain-containing protein 1 OS=Homo sapiens GN=REPS1 PE=1 SV=3	Q96D71	RalBP1-associated Eps domain-containing protein 1 OS=Homo sapiens GN=REPS1 PE=1 SV=3	1	0.000137	86644	2	2	7	Spectrum16504 scans:19519,	DSNIAPADPDTAIVHPVPIR	F	M	0.95	63.9	45.8	49.4	Thioacyl (+88)	2185.08	2	-0.0041	-1.9	438	457
130220 PICS Trp#2 wtKLK7_semiTrp_var thioacyl_comb	Uncategorized Sample	wtKLK7_comb	Mudpit_File Name: 130124_PICS_Trp#2_wtK7_Repl1-Top15-CID_5ul_5-45%_135min.raw (F073530)	RalBP1-associated Eps domain-containing protein 1 OS=Homo sapiens GN=REPS1 PE=1 SV=3	Q96D71	RalBP1-associated Eps domain-containing protein 1 OS=Homo sapiens GN=REPS1 PE=1 SV=3	1	0.000137	86644	2	2	7	Spectrum17193 scans:20054,	DSNIAPADPDTAIVHPVPIR	F	M	0.95	50.2	45.8	25	Thioacyl (+88)	2185.08	2	-0.00071	-0.32	438	457
130220 PICS Trp#2 wtKLK7_semiTrp_var thioacyl_comb	Uncategorized Sample	wtKLK7_comb	Mudpit_File Name: 130124_PICS_Trp#2_wtK7_Repl1-Top15-CID_5ul_5-45%_135min.raw (F073530)	RalBP1-associated Eps domain-containing protein 1 OS=Homo sapiens GN=REPS1 PE=1 SV=3	Q96D71	RalBP1-associated Eps domain-containing protein 1 OS=Homo sapiens GN=REPS1 PE=1 SV=3	1	0.000137	86644	2	2	7	Spectrum17056 scans:19906,	DSNIAPADPDTAIVHPVPIR	F	M	0.95	54	45.8	38.7	Thioacyl (+88)	2185.08	2	3.5e-05	0.016	438	457
130220 PICS Trp#2 wtKLK7_semiTrp_var thioacyl_comb	Uncategorized Sample	wtKLK7_comb	Mudpit_File Name: 130124_PICS_Trp#2_wtK7_Repl1-Top15-CID_5ul_5-45%_135min.raw (F073530)	RalBP1-associated Eps domain-containing protein 1 OS=Homo sapiens GN=REPS1 PE=1 SV=3	Q96D71	RalBP1-associated Eps domain-containing protein 1 OS=Homo sapiens GN=REPS1 PE=1 SV=3	1	0.000137	86644	2	2	7	Spectrum17117 scans:19972,	DSNIAPADPDTAIVHPVPIR	F	M	0.95	61.6	45.8	44.8	Thioacyl (+88)	2185.09	2	0.00099	0.45	438	457
130220 PICS Trp#2 wtKLK7_semiTrp_var thioacyl_comb	Uncategorized Sample	wtKLK7_comb	Mudpit_File Name: 130124_PICS_Trp#2_wtK7_Repl1-Top15-CID_5ul_5-45%_135min.raw (F073530)	RalBP1-associated Eps domain-containing protein 1 OS=Homo sapiens GN=REPS1 PE=1 SV=3	Q96D71	RalBP1-associated Eps domain-containing protein 1 OS=Homo sapiens GN=REPS1 PE=1 SV=3	1	0.000137	86644	2	2	7	Spectrum16495 scans:19509,	DSNIAPADPDTAIVHPVPIR	F	M	0.95	66.1	45.8	51	Thioacyl (+88)	2185.08	2	-0.00071	-0.32	438	457
130220 PICS Trp#2 wtKLK7_semiTrp_var thioacyl_comb	Uncategorized Sample	wtKLK7_comb	Mudpit_File Name: 130124_PICS_Trp#2_wtK7_Repl1-Top15-CID_5ul_5-45%_135min.raw (F073530)	RalBP1-associated Eps domain-containing protein 1 OS=Homo sapiens GN=REPS1 PE=1 SV=3	Q96D71	RalBP1-associated Eps domain-containing protein 1 OS=Homo sapiens GN=REPS1 PE=1 SV=3	1	0.000137	86644	2	2	7	Spectrum16542 scans:19560,	DSNIAPADPDTAIVHPVPIR	F	M	0.95	89.9	45.8	75.3	Thioacyl (+88)	2185.08	2	-0.0012	-0.54	438	457
130220 PICS Trp#2 wtKLK7_semiTrp_var thioacyl_comb	Uncategorized Sample	wtKLK7_comb	Mudpit_File Name: 130124_PICS_Trp#2_wtK7_Repl1-Top15-CID_5ul_5-45%_135min.raw (F073530)	Rho-related GTP-binding protein RhoC OS=Homo sapiens GN=RHOC PE=1 SV=1	P61586	Transforming protein RhoA OS=Homo sapiens GN=RHOA PE=1 SV=1	0.998	5.89e-05	21750.4	2	2	3	Spectrum1773 scans:2708,	DTAGQEDYDR	W	L	0.95	32.7	35.3	19.3	Thioacyl (+88)	1256.46	2	0.00025	0.2	59	68
130220 PICS Trp#2 wtKLK7_semiTrp_var thioacyl_comb	Uncategorized Sample	wtKLK7_comb	Mudpit_File Name: 130124_PICS_Trp#2_wtK7_Repl1-Top15-CID_5ul_5-45%_135min.raw (F073530)	Rho-related GTP-binding protein RhoC OS=Homo sapiens GN=RHOC PE=1 SV=1	P08134	Rho-related GTP-binding protein RhoC OS=Homo sapiens GN=RHOC PE=1 SV=1	0.998	5.89e-05	21988.7	2	2	3	Spectrum1773 scans:2708,	DTAGQEDYDR	W	L	0.95	32.7	35.3	19.3	Thioacyl (+88)	1256.46	2	0.00025	0.2	59	68
130220 PICS Trp#2 wtKLK7_semiTrp_var thioacyl_comb	Uncategorized Sample	wtKLK7_comb	Mudpit_File Name: 130124_PICS_Trp#2_wtK7_Repl1-Top15-CID_5ul_5-45%_135min.raw (F073530)	Alpha-enolase OS=Homo sapiens GN=ENO1 PE=1 SV=2	P06733	Alpha-enolase OS=Homo sapiens GN=ENO1 PE=1 SV=2	1	0.000706	47152.2	9	13	36	Spectrum21839 scans:25153,	DVAASEFFR	M	S	0.95	36.2	40.9	11.8	Thioacyl (+88)	1128.49	2	0.00035	0.31	245	253
130220 PICS Trp#2 wtKLK7_semiTrp_var thioacyl_comb	Uncategorized Sample	wtKLK7_comb	Mudpit_File Name: 130124_PICS_Trp#2_wtK7_Repl1-Top15-CID_5ul_5-45%_135min.raw (F073530)	Alpha-centractin OS=Homo sapiens GN=ACTR1A PE=1 SV=1	P61163	Alpha-centractin OS=Homo sapiens GN=ACTR1A PE=1 SV=1	1	0.000157	42597.2	4	4	8	Spectrum21356 scans:24625,	DVIANQPVVIDNGSGVIK	Y	A	0.95	42.7	44.3	18	Thioacyl (+88), Dimethyl (+28)	1953.02	2	-0.0002	-0.1	5	22
130220 PICS Trp#2 wtKLK7_semiTrp_var thioacyl_comb	Uncategorized Sample	wtKLK7_comb	Mudpit_File Name: 130124_PICS_Trp#2_wtK7_Repl1-Top15-CID_5ul_5-45%_135min.raw (F073530)	Eukaryotic initiation factor 4A-I OS=Homo sapiens GN=EIF4A1 PE=1 SV=1	P60842	Eukaryotic initiation factor 4A-I OS=Homo sapiens GN=EIF4A1 PE=1 SV=1	1	0.000157	46137.3	6	6	8	Spectrum10340 scans:12593,	DVIAQAQSGTGK	Y	T	0.95	51.6	44	27.8	Thioacyl (+88), Dimethyl (+28)	1289.63	2	-0.0023	-1.8	71	82
130220 PICS Trp#2 wtKLK7_semiTrp_var thioacyl_comb	Uncategorized Sample	wtKLK7_comb	Mudpit_File Name: 130124_PICS_Trp#2_wtK7_Repl1-Top15-CID_5ul_5-45%_135min.raw (F073530)	Elongation factor 1-delta OS=Homo sapiens GN=EEF1D PE=1 SV=5	P29692	Elongation factor 1-delta OS=Homo sapiens GN=EEF1D PE=1 SV=5	0.998	7.85e-05	31103.9	2	2	4	Spectrum20557 scans:23734,	DVKPWDDETDMAQLEACVR	L	S	0.95	51	42.8	40.8	Thioacyl (+88), Dimethyl (+28), Carbamidomethyl (+57)	2393.04	2	0.0021	0.88	201	219
130220 PICS Trp#2 wtKLK7_semiTrp_var thioacyl_comb	Uncategorized Sample	wtKLK7_comb	Mudpit_File Name: 130124_PICS_Trp#2_wtK7_Repl1-Top15-CID_5ul_5-45%_135min.raw (F073530)	Elongation factor 1-delta OS=Homo sapiens GN=EEF1D PE=1 SV=5	P29692	Elongation factor 1-delta OS=Homo sapiens GN=EEF1D PE=1 SV=5	0.998	7.85e-05	31103.9	2	2	4	Spectrum20551 scans:23727,	DVKPWDDETDMAQLEACVR	L	S	0.95	56.2	42.7	44.2	Thioacyl (+88), Dimethyl (+28), Carbamidomethyl (+57)	2393.03	2	0.00015	0.063	201	219
130220 PICS Trp#2 wtKLK7_semiTrp_var thioacyl_comb	Uncategorized Sample	wtKLK7_comb	Mudpit_File Name: 130124_PICS_Trp#2_wtK7_Repl1-Top15-CID_5ul_5-45%_135min.raw (F073530)	Ras GTPase-activating-like protein IQGAP1 OS=Homo sapiens GN=IQGAP1 PE=1 SV=1	P46940	Ras GTPase-activating-like protein IQGAP1 OS=Homo sapiens GN=IQGAP1 PE=1 SV=1	1	0.000255	189241	7	7	13	Spectrum12274 scans:14811,	DVTPEQALAHEEVK	Y	T	0.95	50.1	44.6	32.4	Thioacyl (+88), Dimethyl (+28)	1680.8	2	-0.0022	-1.3	1115	1128
130220 PICS Trp#2 wtKLK7_semiTrp_var thioacyl_comb	Uncategorized Sample	wtKLK7_comb	Mudpit_File Name: 130124_PICS_Trp#2_wtK7_Repl1-Top15-CID_5ul_5-45%_135min.raw (F073530)	Ras GTPase-activating-like protein IQGAP1 OS=Homo sapiens GN=IQGAP1 PE=1 SV=1	P46940	Ras GTPase-activating-like protein IQGAP1 OS=Homo sapiens GN=IQGAP1 PE=1 SV=1	1	0.000255	189241	7	7	13	Spectrum12745 scans:15127,	DVTPEQALAHEEVK	Y	T	0.95	51.1	44.7	27.6	Thioacyl (+88), Dimethyl (+28)	1680.8	2	0.00014	0.08	1115	1128
130220 PICS Trp#2 wtKLK7_semiTrp_var thioacyl_comb	Uncategorized Sample	wtKLK7_comb	Mudpit_File Name: 130124_PICS_Trp#2_wtK7_Repl1-Top15-CID_5ul_5-45%_135min.raw (F073530)	40S ribosomal protein S4, X isoform OS=Homo sapiens GN=RPS4X PE=1 SV=2	P62701	40S ribosomal protein S4, X isoform OS=Homo sapiens GN=RPS4X PE=1 SV=2	1	0.000137	29581.3	5	5	7	Spectrum5195 scans:6619,	DVVHVK	F	D	0.95	42.1	37.9	0	Thioacyl (+88), Dimethyl (+28)	811.43	2	0.0006	0.73	206	211
130220 PICS Trp#2 wtKLK7_semiTrp_var thioacyl_comb	Uncategorized Sample	wtKLK7_comb	Mudpit_File Name: 130124_PICS_Trp#2_wtK7_Repl1-Top15-CID_5ul_5-45%_135min.raw (F073530)	Protein DJ-1 OS=Homo sapiens GN=PARK7 PE=1 SV=2	Q99497	Protein DJ-1 OS=Homo sapiens GN=PARK7 PE=1 SV=2	1	0.000157	19873.1	3	3	8	Spectrum21709 scans:25275,	DVVVLPGGNLGAQNLSESAAVK	Y	E	0.95	48.2	45.2	28.6	Thioacyl (+88), Dimethyl (+28)	2253.17	2	-0.0015	-0.69	68	89
130220 PICS Trp#2 wtKLK7_semiTrp_var thioacyl_comb	Uncategorized Sample	wtKLK7_comb	Mudpit_File Name: 130124_PICS_Trp#2_wtK7_Repl1-Top15-CID_5ul_5-45%_135min.raw (F073530)	Protein DJ-1 OS=Homo sapiens GN=PARK7 PE=1 SV=2	Q99497	Protein DJ-1 OS=Homo sapiens GN=PARK7 PE=1 SV=2	1	0.000157	19873.1	3	3	8	Spectrum22523 scans:25885,	DVVVLPGGNLGAQNLSESAAVK	Y	E	0.95	49.7	45.2	33.3	Thioacyl (+88), Dimethyl (+28)	2253.17	2	-0.00056	-0.25	68	89
130220 PICS Trp#2 wtKLK7_semiTrp_var thioacyl_comb	Uncategorized Sample	wtKLK7_comb	Mudpit_File Name: 130124_PICS_Trp#2_wtK7_Repl1-Top15-CID_5ul_5-45%_135min.raw (F073530)	Protein DJ-1 OS=Homo sapiens GN=PARK7 PE=1 SV=2	Q99497	Protein DJ-1 OS=Homo sapiens GN=PARK7 PE=1 SV=2	1	0.000157	19873.1	3	3	8	Spectrum21661 scans:25222,	DVVVLPGGNLGAQNLSESAAVK	Y	E	0.95	64.1	45.2	45.8	Thioacyl (+88), Dimethyl (+28)	2253.17	2	0.0014	0.62	68	89
130220 PICS Trp#2 wtKLK7_semiTrp_var thioacyl_comb	Uncategorized Sample	wtKLK7_comb	Mudpit_File Name: 130124_PICS_Trp#2_wtK7_Repl1-Top15-CID_5ul_5-45%_135min.raw (F073530)	Protein DJ-1 OS=Homo sapiens GN=PARK7 PE=1 SV=2	Q99497	Protein DJ-1 OS=Homo sapiens GN=PARK7 PE=1 SV=2	1	0.000157	19873.1	3	3	8	Spectrum22514 scans:25875,	DVVVLPGGNLGAQNLSESAAVK	Y	E	0.95	62	45.2	42.9	Thioacyl (+88), Dimethyl (+28)	2253.17	2	-0.00032	-0.14	68	89
130220 PICS Trp#2 wtKLK7_semiTrp_var thioacyl_comb	Uncategorized Sample	wtKLK7_comb	Mudpit_File Name: 130124_PICS_Trp#2_wtK7_Repl1-Top15-CID_5ul_5-45%_135min.raw (F073530)	SUMO-activating enzyme subunit 2 OS=Homo sapiens GN=UBA2 PE=1 SV=2	Q9UBT2	SUMO-activating enzyme subunit 2 OS=Homo sapiens GN=UBA2 PE=1 SV=2	1	0.000137	71207.2	4	4	7	Spectrum19045 scans:22052,	DWAEVQSQGEETNASDQQNEPQLGLK	L	D	0.95	39.9	44.3	21.4	Thioacyl (+88), Dimethyl (+28)	3016.34	3	0.00086	0.28	283	308
130220 PICS Trp#2 wtKLK7_semiTrp_var thioacyl_comb	Uncategorized Sample	wtKLK7_comb	Mudpit_File Name: 130124_PICS_Trp#2_wtK7_Repl1-Top15-CID_5ul_5-45%_135min.raw (F073530)	SUMO-activating enzyme subunit 2 OS=Homo sapiens GN=UBA2 PE=1 SV=2	Q9UBT2	SUMO-activating enzyme subunit 2 OS=Homo sapiens GN=UBA2 PE=1 SV=2	1	0.000137	71207.2	4	4	7	Spectrum18120 scans:21273,	DWAEVQSQGEETNASDQQNEPQLGLK	L	D	0.95	43.4	44.2	21.8	Thioacyl (+88), Dimethyl (+28)	3016.34	3	0.00014	0.046	283	308
130220 PICS Trp#2 wtKLK7_semiTrp_var thioacyl_comb	Uncategorized Sample	wtKLK7_comb	Mudpit_File Name: 130124_PICS_Trp#2_wtK7_Repl1-Top15-CID_5ul_5-45%_135min.raw (F073530)	SUMO-activating enzyme subunit 2 OS=Homo sapiens GN=UBA2 PE=1 SV=2	Q9UBT2	SUMO-activating enzyme subunit 2 OS=Homo sapiens GN=UBA2 PE=1 SV=2	1	0.000137	71207.2	4	4	7	Spectrum18814 scans:21801,	DWAEVQSQGEETNASDQQNEPQLGLK	L	D	0.95	58.9	44.4	39.7	Thioacyl (+88), Dimethyl (+28)	3016.34	3	0.0025	0.83	283	308
130220 PICS Trp#2 wtKLK7_semiTrp_var thioacyl_comb	Uncategorized Sample	wtKLK7_comb	Mudpit_File Name: 130124_PICS_Trp#2_wtK7_Repl1-Top15-CID_5ul_5-45%_135min.raw (F073530)	Reticulocalbin-1 OS=Homo sapiens GN=RCN1 PE=1 SV=1	Q15293	Reticulocalbin-1 OS=Homo sapiens GN=RCN1 PE=1 SV=1	1	0.000157	38873.2	3	4	8	Spectrum794 scans:1644,	DYDHAQAEAR	Q	H	0.95	29.7	37.9	0	Thioacyl (+88)	1262.5	2	-2.5e-05	-0.02	277	286
130220 PICS Trp#2 wtKLK7_semiTrp_var thioacyl_comb	Uncategorized Sample	wtKLK7_comb	Mudpit_File Name: 130124_PICS_Trp#2_wtK7_Repl1-Top15-CID_5ul_5-45%_135min.raw (F073530)	Reticulocalbin-1 OS=Homo sapiens GN=RCN1 PE=1 SV=1	Q15293	Reticulocalbin-1 OS=Homo sapiens GN=RCN1 PE=1 SV=1	1	0.000157	38873.2	3	4	8	Spectrum155 scans:885,	DYDHAQAEAR	Q	H	0.95	40.1	37.7	20.9	Thioacyl (+88)	1262.5	2	-0.0015	-1.2	277	286
130220 PICS Trp#2 wtKLK7_semiTrp_var thioacyl_comb	Uncategorized Sample	wtKLK7_comb	Mudpit_File Name: 130124_PICS_Trp#2_wtK7_Repl1-Top15-CID_5ul_5-45%_135min.raw (F073530)	Calumenin OS=Homo sapiens GN=CALU PE=1 SV=2	O43852	Calumenin OS=Homo sapiens GN=CALU PE=1 SV=2	1	0.000235	37089.6	4	4	12	Spectrum12318 scans:14639,	DYDHDAFLGAEEAK	F	T	0.95	47.2	40.8	9.6	Thioacyl (+88), Dimethyl (+28)	1695.71	2	0.0012	0.7	46	59
130220 PICS Trp#2 wtKLK7_semiTrp_var thioacyl_comb	Uncategorized Sample	wtKLK7_comb	Mudpit_File Name: 130124_PICS_Trp#2_wtK7_Repl1-Top15-CID_5ul_5-45%_135min.raw (F073530)	Probable ATP-dependent RNA helicase DDX17 OS=Homo sapiens GN=DDX17 PE=1 SV=2	Q92841	Probable ATP-dependent RNA helicase DDX17 OS=Homo sapiens GN=DDX17 PE=1 SV=2	1	0.000157	80256	2	3	8	Spectrum5485 scans:6947,	DYPNSSEDYVHR	Y	I	0.95	32.2	38.3	20	Thioacyl (+88)	1568.62	2	0.0012	0.74	494	505
130220 PICS Trp#2 wtKLK7_semiTrp_var thioacyl_comb	Uncategorized Sample	wtKLK7_comb	Mudpit_File Name: 130124_PICS_Trp#2_wtK7_Repl1-Top15-CID_5ul_5-45%_135min.raw (F073530)	Probable ATP-dependent RNA helicase DDX17 OS=Homo sapiens GN=DDX17 PE=1 SV=2	Q92841	Probable ATP-dependent RNA helicase DDX17 OS=Homo sapiens GN=DDX17 PE=1 SV=2	1	0.000157	80256	2	3	8	Spectrum5292 scans:6843,	DYPNSSEDYVHR	Y	I	0.95	32.6	38	17.8	Thioacyl (+88)	1568.62	2	-0.00055	-0.35	494	505
130220 PICS Trp#2 wtKLK7_semiTrp_var thioacyl_comb	Uncategorized Sample	wtKLK7_comb	Mudpit_File Name: 130124_PICS_Trp#2_wtK7_Repl1-Top15-CID_5ul_5-45%_135min.raw (F073530)	Probable ATP-dependent RNA helicase DDX17 OS=Homo sapiens GN=DDX17 PE=1 SV=2	Q92841	Probable ATP-dependent RNA helicase DDX17 OS=Homo sapiens GN=DDX17 PE=1 SV=2	1	0.000157	80256	2	3	8	Spectrum796 scans:1646,	DYPNSSEDYVHR	Y	I	0.95	36.8	40.7	19.3		1480.62	2	-0.0012	-0.78	494	505
130220 PICS Trp#2 wtKLK7_semiTrp_var thioacyl_comb	Uncategorized Sample	wtKLK7_comb	Mudpit_File Name: 130124_PICS_Trp#2_wtK7_Repl1-Top15-CID_5ul_5-45%_135min.raw (F073530)	Probable ATP-dependent RNA helicase DDX17 OS=Homo sapiens GN=DDX17 PE=1 SV=2	Q92841	Probable ATP-dependent RNA helicase DDX17 OS=Homo sapiens GN=DDX17 PE=1 SV=2	1	0.000157	80256	2	3	8	Spectrum87 scans:812,	DYPNSSEDYVHR	Y	I	0.95	51.7	40.7	34.2		1480.62	2	-0.0017	-1.1	494	505
130220 PICS Trp#2 wtKLK7_semiTrp_var thioacyl_comb	Uncategorized Sample	wtKLK7_comb	Mudpit_File Name: 130124_PICS_Trp#2_wtK7_Repl1-Top15-CID_5ul_5-45%_135min.raw (F073530)	Heterogeneous nuclear ribonucleoprotein L OS=Homo sapiens GN=HNRNPL PE=1 SV=2	P14866	Heterogeneous nuclear ribonucleoprotein L OS=Homo sapiens GN=HNRNPL PE=1 SV=2	1	0.000235	64114.8	5	6	12	Spectrum7630 scans:9559,	DYTNPNLSGQGDPGSNPNK	W	R	0.95	34.4	42.2	23.1	Thioacyl (+88), Dimethyl (+28)	2089.9	2	-0.0013	-0.64	284	302
130220 PICS Trp#2 wtKLK7_semiTrp_var thioacyl_comb	Uncategorized Sample	wtKLK7_comb	Mudpit_File Name: 130124_PICS_Trp#2_wtK7_Repl1-Top15-CID_5ul_5-45%_135min.raw (F073530)	Heterogeneous nuclear ribonucleoprotein L OS=Homo sapiens GN=HNRNPL PE=1 SV=2	P14866	Heterogeneous nuclear ribonucleoprotein L OS=Homo sapiens GN=HNRNPL PE=1 SV=2	1	0.000235	64114.8	5	6	12	Spectrum8013 scans:9844,	DYTNPNLSGQGDPGSNPNK	W	R	0.95	34.8	42.2	19.9	Thioacyl (+88), Dimethyl (+28)	2089.9	2	-0.0013	-0.64	284	302
130220 PICS Trp#2 wtKLK7_semiTrp_var thioacyl_comb	Uncategorized Sample	wtKLK7_comb	Mudpit_File Name: 130124_PICS_Trp#2_wtK7_Repl1-Top15-CID_5ul_5-45%_135min.raw (F073530)	Heterogeneous nuclear ribonucleoprotein L OS=Homo sapiens GN=HNRNPL PE=1 SV=2	P14866	Heterogeneous nuclear ribonucleoprotein L OS=Homo sapiens GN=HNRNPL PE=1 SV=2	1	0.000235	64114.8	5	6	12	Spectrum7946 scans:9771,	DYTNPNLSGQGDPGSNPNK	W	R	0.95	49.9	42.3	38.9	Thioacyl (+88), Dimethyl (+28)	2089.9	2	0.00012	0.055	284	302
130220 PICS Trp#2 wtKLK7_semiTrp_var thioacyl_comb	Uncategorized Sample	wtKLK7_comb	Mudpit_File Name: 130124_PICS_Trp#2_wtK7_Repl1-Top15-CID_5ul_5-45%_135min.raw (F073530)	Heterogeneous nuclear ribonucleoprotein L OS=Homo sapiens GN=HNRNPL PE=1 SV=2	P14866	Heterogeneous nuclear ribonucleoprotein L OS=Homo sapiens GN=HNRNPL PE=1 SV=2	1	0.000235	64114.8	5	6	12	Spectrum7650 scans:9581,	DYTNPNLSGQGDPGSNPNK	W	R	0.95	50.5	42.3	31.2	Thioacyl (+88), Dimethyl (+28)	2089.9	2	-0.00038	-0.18	284	302
130220 PICS Trp#2 wtKLK7_semiTrp_var thioacyl_comb	Uncategorized Sample	wtKLK7_comb	Mudpit_File Name: 130124_PICS_Trp#2_wtK7_Repl1-Top15-CID_5ul_5-45%_135min.raw (F073530)	Heterogeneous nuclear ribonucleoprotein L OS=Homo sapiens GN=HNRNPL PE=1 SV=2	P14866	Heterogeneous nuclear ribonucleoprotein L OS=Homo sapiens GN=HNRNPL PE=1 SV=2	1	0.000235	64114.8	5	6	12	Spectrum5449 scans:7030,	DYTNPNLSGQGDPGSNPNKR	W	Q	0.95	44.5	44.1	22	Thioacyl (+88), Dimethyl (+28)	2246	2	0.0025	1.1	284	303
130220 PICS Trp#2 wtKLK7_semiTrp_var thioacyl_comb	Uncategorized Sample	wtKLK7_comb	Mudpit_File Name: 130124_PICS_Trp#2_wtK7_Repl1-Top15-CID_5ul_5-45%_135min.raw (F073530)	ATP-dependent RNA helicase A OS=Homo sapiens GN=DHX9 PE=1 SV=4	Q08211	ATP-dependent RNA helicase A OS=Homo sapiens GN=DHX9 PE=1 SV=4	1	0.000177	140944	5	5	9	Spectrum16251 scans:19033,	EAAACITGLR	H	A	0.95	45.4	43.3	27	Thioacyl (+88), Carbamidomethyl (+57)	1148.53	2	-0.00093	-0.81	1095	1104
130220 PICS Trp#2 wtKLK7_semiTrp_var thioacyl_comb	Uncategorized Sample	wtKLK7_comb	Mudpit_File Name: 130124_PICS_Trp#2_wtK7_Repl1-Top15-CID_5ul_5-45%_135min.raw (F073530)	ATP-dependent RNA helicase A OS=Homo sapiens GN=DHX9 PE=1 SV=4	Q08211	ATP-dependent RNA helicase A OS=Homo sapiens GN=DHX9 PE=1 SV=4	1	0.000177	140944	5	5	9	Spectrum15594 scans:18527,	EAAACITGLR	H	A	0.95	51.4	43	14.8	Thioacyl (+88), Carbamidomethyl (+57)	1148.53	2	-0.0016	-1.3	1095	1104
130220 PICS Trp#2 wtKLK7_semiTrp_var thioacyl_comb	Uncategorized Sample	wtKLK7_comb	Mudpit_File Name: 130124_PICS_Trp#2_wtK7_Repl1-Top15-CID_5ul_5-45%_135min.raw (F073530)	ATP-dependent RNA helicase A OS=Homo sapiens GN=DHX9 PE=1 SV=4	Q08211	ATP-dependent RNA helicase A OS=Homo sapiens GN=DHX9 PE=1 SV=4	1	0.000177	140944	5	5	9	Spectrum16137 scans:18911,	EAAACITGLR	H	A	0.95	48.8	43.3	24.1	Thioacyl (+88), Carbamidomethyl (+57)	1148.53	2	-0.00021	-0.18	1095	1104
130220 PICS Trp#2 wtKLK7_semiTrp_var thioacyl_comb	Uncategorized Sample	wtKLK7_comb	Mudpit_File Name: 130124_PICS_Trp#2_wtK7_Repl1-Top15-CID_5ul_5-45%_135min.raw (F073530)	Talin-1 OS=Homo sapiens GN=TLN1 PE=1 SV=3	Q9Y490	Talin-1 OS=Homo sapiens GN=TLN1 PE=1 SV=3	1	0.000137	269747	4	4	7	Spectrum2703 scans:3758,	EAANAAVQGHASQEK	C	L	0.95	47.8	43.9	29	Thioacyl (+88), Dimethyl (+28)	1625.75	2	0.00078	0.48	2409	2423
130220 PICS Trp#2 wtKLK7_semiTrp_var thioacyl_comb	Uncategorized Sample	wtKLK7_comb	Mudpit_File Name: 130124_PICS_Trp#2_wtK7_Repl1-Top15-CID_5ul_5-45%_135min.raw (F073530)	Talin-1 OS=Homo sapiens GN=TLN1 PE=1 SV=3	Q9Y490	Talin-1 OS=Homo sapiens GN=TLN1 PE=1 SV=3	1	0.000137	269747	4	4	7	Spectrum2695 scans:3749,	EAANAAVQGHASQEK	C	L	0.95	48.5	43.9	24.6	Thioacyl (+88), Dimethyl (+28)	1625.75	2	0.0012	0.71	2409	2423
130220 PICS Trp#2 wtKLK7_semiTrp_var thioacyl_comb	Uncategorized Sample	wtKLK7_comb	Mudpit_File Name: 130124_PICS_Trp#2_wtK7_Repl1-Top15-CID_5ul_5-45%_135min.raw (F073530)	Small nuclear ribonucleoprotein Sm D3 OS=Homo sapiens GN=SNRPD3 PE=1 SV=1	P62318	Small nuclear ribonucleoprotein Sm D3 OS=Homo sapiens GN=SNRPD3 PE=1 SV=1	0.998	3.92e-05	13898.6	2	2	2	Spectrum9044 scans:10994,	EAEGHIVTCETNTGEVYR	H	G	0.95	43.7	42	30	Thioacyl (+88), Carbamidomethyl (+57)	2151.92	2	-0.00045	-0.21	12	29
130220 PICS Trp#2 wtKLK7_semiTrp_var thioacyl_comb	Uncategorized Sample	wtKLK7_comb	Mudpit_File Name: 130124_PICS_Trp#2_wtK7_Repl1-Top15-CID_5ul_5-45%_135min.raw (F073530)	DNA replication licensing factor MCM2 OS=Homo sapiens GN=MCM2 PE=1 SV=4	P49736	DNA replication licensing factor MCM2 OS=Homo sapiens GN=MCM2 PE=1 SV=4	1	5.89e-05	101880	2	2	3	Spectrum20493 scans:23943,	EAEGLALDDEDVEELTASQR	Y	E	0.95	44.1	43.2	28.1	Thioacyl (+88)	2277	2	0.00091	0.4	91	110
130220 PICS Trp#2 wtKLK7_semiTrp_var thioacyl_comb	Uncategorized Sample	wtKLK7_comb	Mudpit_File Name: 130124_PICS_Trp#2_wtK7_Repl1-Top15-CID_5ul_5-45%_135min.raw (F073530)	DNA replication licensing factor MCM2 OS=Homo sapiens GN=MCM2 PE=1 SV=4	P49736	DNA replication licensing factor MCM2 OS=Homo sapiens GN=MCM2 PE=1 SV=4	1	5.89e-05	101880	2	2	3	Spectrum21309 scans:24572,	EAEGLALDDEDVEELTASQR	Y	E	0.95	55.1	43.3	39.7	Thioacyl (+88)	2277	2	0.0031	1.4	91	110
130220 PICS Trp#2 wtKLK7_semiTrp_var thioacyl_comb	Uncategorized Sample	wtKLK7_comb	Mudpit_File Name: 130124_PICS_Trp#2_wtK7_Repl1-Top15-CID_5ul_5-45%_135min.raw (F073530)	Spectrin alpha chain, non-erythrocytic 1 OS=Homo sapiens GN=SPTAN1 PE=1 SV=3	Q13813	Spectrin alpha chain, non-erythrocytic 1 OS=Homo sapiens GN=SPTAN1 PE=1 SV=3	1	0.000334	284525	9	9	17	Spectrum3531 scans:4758,	EAELHANADR	F	I	0.95	40.5	40.8	18.7	Thioacyl (+88)	1212.52	2	-0.00035	-0.28	1596	1605
130220 PICS Trp#2 wtKLK7_semiTrp_var thioacyl_comb	Uncategorized Sample	wtKLK7_comb	Mudpit_File Name: 130124_PICS_Trp#2_wtK7_Repl1-Top15-CID_5ul_5-45%_135min.raw (F073530)	Spectrin alpha chain, non-erythrocytic 1 OS=Homo sapiens GN=SPTAN1 PE=1 SV=3	Q13813	Spectrin alpha chain, non-erythrocytic 1 OS=Homo sapiens GN=SPTAN1 PE=1 SV=3	1	0.000334	284525	9	9	17	Spectrum3644 scans:4806,	EAELHANADR	F	I	0.95	62	40.8	28.1	Thioacyl (+88)	1212.52	2	0.00015	0.13	1596	1605
130220 PICS Trp#2 wtKLK7_semiTrp_var thioacyl_comb	Uncategorized Sample	wtKLK7_comb	Mudpit_File Name: 130124_PICS_Trp#2_wtK7_Repl1-Top15-CID_5ul_5-45%_135min.raw (F073530)	Elongation factor 1-alpha 1 OS=Homo sapiens GN=EEF1A1 PE=1 SV=1	P68104	Elongation factor 1-alpha 1 OS=Homo sapiens GN=EEF1A1 PE=1 SV=1	1	0.000334	50123.2	9	9	17	Spectrum876 scans:1763,	EAGISKNGQTR	F	E	0.95	38.8	44.1	9.47	Thioacyl (+88), Dimethyl (+28), Deamidated (+1)	1276.61	2	-0.0005	-0.39	124	134
130220 PICS Trp#2 wtKLK7_semiTrp_var thioacyl_comb	Uncategorized Sample	wtKLK7_comb	Mudpit_File Name: 130124_PICS_Trp#2_wtK7_Repl1-Top15-CID_5ul_5-45%_135min.raw (F073530)	Glutathione S-transferase P OS=Homo sapiens GN=GSTP1 PE=1 SV=2	P09211	Glutathione S-transferase P OS=Homo sapiens GN=GSTP1 PE=1 SV=2	1	0.000137	23338.7	5	5	7	Spectrum1859 scans:2843,	EAGKDDYVK	Y	A	0.95	33.9	42.5	15.4	Thioacyl (+88), Dimethyl (+28), Dimethyl (+28)	1167.55	2	-0.00088	-0.76	113	121
130220 PICS Trp#2 wtKLK7_semiTrp_var thioacyl_comb	Uncategorized Sample	wtKLK7_comb	Mudpit_File Name: 130124_PICS_Trp#2_wtK7_Repl1-Top15-CID_5ul_5-45%_135min.raw (F073530)	Glutathione S-transferase P OS=Homo sapiens GN=GSTP1 PE=1 SV=2	P09211	Glutathione S-transferase P OS=Homo sapiens GN=GSTP1 PE=1 SV=2	1	0.000137	23338.7	5	5	7	Spectrum2074 scans:3049,	EAGKDDYVK	Y	A	0.95	42.5	42.5	7.27	Thioacyl (+88), Dimethyl (+28), Dimethyl (+28)	1167.55	2	-0.0004	-0.35	113	121
130220 PICS Trp#2 wtKLK7_semiTrp_var thioacyl_comb	Uncategorized Sample	wtKLK7_comb	Mudpit_File Name: 130124_PICS_Trp#2_wtK7_Repl1-Top15-CID_5ul_5-45%_135min.raw (F073530)	GMP synthase [glutamine-hydrolyzing] OS=Homo sapiens GN=GMPS PE=1 SV=1	P49915	GMP synthase [glutamine-hydrolyzing] OS=Homo sapiens GN=GMPS PE=1 SV=1	1	3.92e-05	76698.7	2	2	2	Spectrum4639 scans:6076,	EAHNILR	F	E	0.948	28.9	40.8	7.87	Thioacyl (+88)	939.46	2	-8.5e-05	-0.091	594	600
130220 PICS Trp#2 wtKLK7_semiTrp_var thioacyl_comb	Uncategorized Sample	wtKLK7_comb	Mudpit_File Name: 130124_PICS_Trp#2_wtK7_Repl1-Top15-CID_5ul_5-45%_135min.raw (F073530)	Ras GTPase-activating protein-binding protein 2 OS=Homo sapiens GN=G3BP2 PE=1 SV=2	Q9UN86	Ras GTPase-activating protein-binding protein 2 OS=Homo sapiens GN=G3BP2 PE=1 SV=2	0.998	0.000157	54102.3	2	3	8	Spectrum10369 scans:12626,	EAHPVTNGIEEPLEESSHEPEPEPESETK	Y	T	0.95	42.7	44	26.4	Thioacyl (+88), Dimethyl (+28)	3342.47	3	8.9e-05	0.027	177	205
130220 PICS Trp#2 wtKLK7_semiTrp_var thioacyl_comb	Uncategorized Sample	wtKLK7_comb	Mudpit_File Name: 130124_PICS_Trp#2_wtK7_Repl1-Top15-CID_5ul_5-45%_135min.raw (F073530)	Ras GTPase-activating protein-binding protein 2 OS=Homo sapiens GN=G3BP2 PE=1 SV=2	Q9UN86	Ras GTPase-activating protein-binding protein 2 OS=Homo sapiens GN=G3BP2 PE=1 SV=2	0.998	0.000157	54102.3	2	3	8	Spectrum10831 scans:12978,	EAHPVTNGIEEPLEESSHEPEPEPESETK	Y	T	0.95	52.9	44.1	34	Thioacyl (+88), Dimethyl (+28)	3342.47	3	0.0016	0.47	177	205
130220 PICS Trp#2 wtKLK7_semiTrp_var thioacyl_comb	Uncategorized Sample	wtKLK7_comb	Mudpit_File Name: 130124_PICS_Trp#2_wtK7_Repl1-Top15-CID_5ul_5-45%_135min.raw (F073530)	Ras GTPase-activating protein-binding protein 2 OS=Homo sapiens GN=G3BP2 PE=1 SV=2	Q9UN86	Ras GTPase-activating protein-binding protein 2 OS=Homo sapiens GN=G3BP2 PE=1 SV=2	0.998	0.000157	54102.3	2	3	8	Spectrum10551 scans:12832,	EAHPVTNGIEEPLEESSHEPEPEPESETK	Y	T	0.95	43.8	43	26.1	Thioacyl (+88), Deamidated (+1), Dimethyl (+28)	3343.45	3	-0.0069	-2.1	177	205
130220 PICS Trp#2 wtKLK7_semiTrp_var thioacyl_comb	Uncategorized Sample	wtKLK7_comb	Mudpit_File Name: 130124_PICS_Trp#2_wtK7_Repl1-Top15-CID_5ul_5-45%_135min.raw (F073530)	Ras GTPase-activating protein-binding protein 2 OS=Homo sapiens GN=G3BP2 PE=1 SV=2	Q9UN86	Ras GTPase-activating protein-binding protein 2 OS=Homo sapiens GN=G3BP2 PE=1 SV=2	0.998	0.000157	54102.3	2	3	8	Spectrum11148 scans:13327,	EAHPVTNGIEEPLEESSHEPEPEPESETK	Y	T	0.95	40.3	43.4	24.2	Thioacyl (+88), Deamidated (+1), Dimethyl (+28)	3343.46	3	0.00046	0.14	177	205
130220 PICS Trp#2 wtKLK7_semiTrp_var thioacyl_comb	Uncategorized Sample	wtKLK7_comb	Mudpit_File Name: 130124_PICS_Trp#2_wtK7_Repl1-Top15-CID_5ul_5-45%_135min.raw (F073530)	Ras GTPase-activating protein-binding protein 2 OS=Homo sapiens GN=G3BP2 PE=1 SV=2	Q9UN86	Ras GTPase-activating protein-binding protein 2 OS=Homo sapiens GN=G3BP2 PE=1 SV=2	0.998	0.000157	54102.3	2	3	8	Spectrum10642 scans:12934,	EAHPVTNGIEEPLEESSHEPEPEPESETK	Y	T	0.95	44.9	43.4	29.2	Thioacyl (+88), Deamidated (+1), Dimethyl (+28)	3343.46	3	0.0019	0.58	177	205
130220 PICS Trp#2 wtKLK7_semiTrp_var thioacyl_comb	Uncategorized Sample	wtKLK7_comb	Mudpit_File Name: 130124_PICS_Trp#2_wtK7_Repl1-Top15-CID_5ul_5-45%_135min.raw (F073530)	Ras GTPase-activating protein-binding protein 2 OS=Homo sapiens GN=G3BP2 PE=1 SV=2	Q9UN86	Ras GTPase-activating protein-binding protein 2 OS=Homo sapiens GN=G3BP2 PE=1 SV=2	0.998	0.000157	54102.3	2	3	8	Spectrum10819 scans:12965,	EAHPVTNGIEEPLEESSHEPEPEPESETK	Y	T	0.95	67.9	44.4	48.8	Thioacyl (+88), Deamidated (+1), Dimethyl (+28)	3343.48	3	0.026	7.8	177	205
130220 PICS Trp#2 wtKLK7_semiTrp_var thioacyl_comb	Uncategorized Sample	wtKLK7_comb	Mudpit_File Name: 130124_PICS_Trp#2_wtK7_Repl1-Top15-CID_5ul_5-45%_135min.raw (F073530)	Histone deacetylase 1 OS=Homo sapiens GN=HDAC1 PE=1 SV=1	Q13547	Histone deacetylase 1 OS=Homo sapiens GN=HDAC1 PE=1 SV=1	1	0.000137	55086.1	3	3	7	Spectrum19212 scans:22484,	EAIFKPVMSK	Y	V	0.947	30.3	42.3	6.58	Thioacyl (+88), Dimethyl (+28), Dimethyl (+28)	1292.69	2	-0.00048	-0.37	238	247
130220 PICS Trp#2 wtKLK7_semiTrp_var thioacyl_comb	Uncategorized Sample	wtKLK7_comb	Mudpit_File Name: 130124_PICS_Trp#2_wtK7_Repl1-Top15-CID_5ul_5-45%_135min.raw (F073530)	Histone deacetylase 1 OS=Homo sapiens GN=HDAC1 PE=1 SV=1	Q13547	Histone deacetylase 1 OS=Homo sapiens GN=HDAC1 PE=1 SV=1	1	0.000137	55086.1	3	3	7	Spectrum19657 scans:22723,	EAIFKPVMSK	Y	V	0.95	34.2	42.2	10.8	Thioacyl (+88), Dimethyl (+28), Dimethyl (+28)	1292.69	2	-0.00012	-0.096	238	247
130220 PICS Trp#2 wtKLK7_semiTrp_var thioacyl_comb	Uncategorized Sample	wtKLK7_comb	Mudpit_File Name: 130124_PICS_Trp#2_wtK7_Repl1-Top15-CID_5ul_5-45%_135min.raw (F073530)	Histone deacetylase 1 OS=Homo sapiens GN=HDAC1 PE=1 SV=1	Q13547	Histone deacetylase 1 OS=Homo sapiens GN=HDAC1 PE=1 SV=1	1	0.000137	55086.1	3	3	7	Spectrum19639 scans:22703,	EAIFKPVMSK	Y	V	0.95	35.6	42.3	4.98	Thioacyl (+88), Dimethyl (+28), Dimethyl (+28)	1292.69	2	-0.0006	-0.47	238	247
130220 PICS Trp#2 wtKLK7_semiTrp_var thioacyl_comb	Uncategorized Sample	wtKLK7_comb	Mudpit_File Name: 130124_PICS_Trp#2_wtK7_Repl1-Top15-CID_5ul_5-45%_135min.raw (F073530)	T-complex protein 1 subunit beta OS=Homo sapiens GN=CCT2 PE=1 SV=4	P78371	T-complex protein 1 subunit beta OS=Homo sapiens GN=CCT2 PE=1 SV=4	1	0.000432	57471.9	8	9	22	Spectrum12538 scans:14893,	EAIHIIK	L	K	0.95	30.4	37.5	5.06	Thioacyl (+88), Dimethyl (+28)	938.53	2	0.0003	0.31	197	203
130220 PICS Trp#2 wtKLK7_semiTrp_var thioacyl_comb	Uncategorized Sample	wtKLK7_comb	Mudpit_File Name: 130124_PICS_Trp#2_wtK7_Repl1-Top15-CID_5ul_5-45%_135min.raw (F073530)	T-complex protein 1 subunit beta OS=Homo sapiens GN=CCT2 PE=1 SV=4	P78371	T-complex protein 1 subunit beta OS=Homo sapiens GN=CCT2 PE=1 SV=4	1	0.000432	57471.9	8	9	22	Spectrum12117 scans:14628,	EAIHIIK	L	K	0.95	39.6	37.8	7.25	Thioacyl (+88), Dimethyl (+28)	938.53	2	-0.00074	-0.79	197	203
130220 PICS Trp#2 wtKLK7_semiTrp_var thioacyl_comb	Uncategorized Sample	wtKLK7_comb	Mudpit_File Name: 130124_PICS_Trp#2_wtK7_Repl1-Top15-CID_5ul_5-45%_135min.raw (F073530)	Fatty acid synthase OS=Homo sapiens GN=FASN PE=1 SV=3	P49327	Fatty acid synthase OS=Homo sapiens GN=FASN PE=1 SV=3	1	0.000392	273409	8	8	20	Spectrum20976 scans:24483,	EAIVDGGINPDSLR	Y	G	0.95	42.9	43.6	16.7	Thioacyl (+88)	1542.73	2	-0.0017	-1.1	88	101
130220 PICS Trp#2 wtKLK7_semiTrp_var thioacyl_comb	Uncategorized Sample	wtKLK7_comb	Mudpit_File Name: 130124_PICS_Trp#2_wtK7_Repl1-Top15-CID_5ul_5-45%_135min.raw (F073530)	Fatty acid synthase OS=Homo sapiens GN=FASN PE=1 SV=3	P49327	Fatty acid synthase OS=Homo sapiens GN=FASN PE=1 SV=3	1	0.000392	273409	8	8	20	Spectrum21776 scans:25085,	EAIVDGGINPDSLR	Y	G	0.95	47	43.7	18.3	Thioacyl (+88)	1542.73	2	-0.00059	-0.38	88	101
130220 PICS Trp#2 wtKLK7_semiTrp_var thioacyl_comb	Uncategorized Sample	wtKLK7_comb	Mudpit_File Name: 130124_PICS_Trp#2_wtK7_Repl1-Top15-CID_5ul_5-45%_135min.raw (F073530)	Transketolase OS=Homo sapiens GN=TKT PE=1 SV=3	P29401	Transketolase OS=Homo sapiens GN=TKT PE=1 SV=3	1	9.81e-05	67861.4	3	3	5	Spectrum22498 scans:26140,	EALAAAELLK	H	K	0.95	51.4	42.6	15.9	Thioacyl (+88), Dimethyl (+28)	1143.62	2	-0.0006	-0.53	514	523
130220 PICS Trp#2 wtKLK7_semiTrp_var thioacyl_comb	Uncategorized Sample	wtKLK7_comb	Mudpit_File Name: 130124_PICS_Trp#2_wtK7_Repl1-Top15-CID_5ul_5-45%_135min.raw (F073530)	Transketolase OS=Homo sapiens GN=TKT PE=1 SV=3	P29401	Transketolase OS=Homo sapiens GN=TKT PE=1 SV=3	1	9.81e-05	67861.4	3	3	5	Spectrum23358 scans:26792,	EALAAAELLK	H	K	0.95	71.8	42.9	29.9	Thioacyl (+88), Dimethyl (+28)	1143.62	2	-0.0001	-0.092	514	523
130220 PICS Trp#2 wtKLK7_semiTrp_var thioacyl_comb	Uncategorized Sample	wtKLK7_comb	Mudpit_File Name: 130124_PICS_Trp#2_wtK7_Repl1-Top15-CID_5ul_5-45%_135min.raw (F073530)	Epiplakin OS=Homo sapiens GN=EPPK1 PE=1 SV=2	P58107	Epiplakin OS=Homo sapiens GN=EPPK1 PE=1 SV=2	1	0.000235	555597	7	7	12	Spectrum14781 scans:17426,	EALAQGTQSPAQVAEQPAVK	L	A	0.95	50.2	45.7	31.1	Thioacyl (+88), Dimethyl (+28)	2138.07	2	0.0029	1.4	1220	1239
130220 PICS Trp#2 wtKLK7_semiTrp_var thioacyl_comb	Uncategorized Sample	wtKLK7_comb	Mudpit_File Name: 130124_PICS_Trp#2_wtK7_Repl1-Top15-CID_5ul_5-45%_135min.raw (F073530)	Epiplakin OS=Homo sapiens GN=EPPK1 PE=1 SV=2	P58107	Epiplakin OS=Homo sapiens GN=EPPK1 PE=1 SV=2	1	0.000235	555597	7	7	12	Spectrum14763 scans:17406,	EALAQGTQSPAQVAEQPAVK	L	A	0.95	42.4	45.7	25.3	Thioacyl (+88), Dimethyl (+28)	2138.07	2	1.5e-05	0.0071	1220	1239
130220 PICS Trp#2 wtKLK7_semiTrp_var thioacyl_comb	Uncategorized Sample	wtKLK7_comb	Mudpit_File Name: 130124_PICS_Trp#2_wtK7_Repl1-Top15-CID_5ul_5-45%_135min.raw (F073530)	Epiplakin OS=Homo sapiens GN=EPPK1 PE=1 SV=2	P58107	Epiplakin OS=Homo sapiens GN=EPPK1 PE=1 SV=2	1	0.000235	555597	7	7	12	Spectrum14217 scans:17016,	EALAQGTQSPAQVAEQPAVK	L	A	0.95	48.9	45.7	33.9	Thioacyl (+88), Dimethyl (+28)	2138.07	2	-0.00072	-0.34	1220	1239
130220 PICS Trp#2 wtKLK7_semiTrp_var thioacyl_comb	Uncategorized Sample	wtKLK7_comb	Mudpit_File Name: 130124_PICS_Trp#2_wtK7_Repl1-Top15-CID_5ul_5-45%_135min.raw (F073530)	Malate dehydrogenase, cytoplasmic OS=Homo sapiens GN=MDH1 PE=1 SV=4	P40925	Malate dehydrogenase, cytoplasmic OS=Homo sapiens GN=MDH1 PE=1 SV=4	0.998	7.85e-05	36408.9	2	3	4	Spectrum17401 scans:20280,	EALKDDSWLK	Y	G	0.95	39.7	44.3	11.7	Thioacyl (+88), Dimethyl (+28), Dimethyl (+28)	1347.67	2	0.00014	0.1	211	220
130220 PICS Trp#2 wtKLK7_semiTrp_var thioacyl_comb	Uncategorized Sample	wtKLK7_comb	Mudpit_File Name: 130124_PICS_Trp#2_wtK7_Repl1-Top15-CID_5ul_5-45%_135min.raw (F073530)	ATP-dependent RNA helicase A OS=Homo sapiens GN=DHX9 PE=1 SV=4	Q08211	ATP-dependent RNA helicase A OS=Homo sapiens GN=DHX9 PE=1 SV=4	1	0.000177	140944	5	5	9	Spectrum22856 scans:26240,	EALVVEVTK	M	Q	0.95	38.7	42.7	2.55	Thioacyl (+88), Dimethyl (+28)	1102.59	2	-4.9e-06	-0.0045	1108	1116
130220 PICS Trp#2 wtKLK7_semiTrp_var thioacyl_comb	Uncategorized Sample	wtKLK7_comb	Mudpit_File Name: 130124_PICS_Trp#2_wtK7_Repl1-Top15-CID_5ul_5-45%_135min.raw (F073530)	Eukaryotic initiation factor 4A-I OS=Homo sapiens GN=EIF4A1 PE=1 SV=1	P60842	Eukaryotic initiation factor 4A-I OS=Homo sapiens GN=EIF4A1 PE=1 SV=1	1	0.000157	46137.3	6	6	8	Spectrum11487 scans:13702,	EAPHIIVGTPGR	M	V	0.95	32.5	44.2	15.9	Thioacyl (+88)	1333.68	2	-0.00033	-0.24	150	161
130220 PICS Trp#2 wtKLK7_semiTrp_var thioacyl_comb	Uncategorized Sample	wtKLK7_comb	Mudpit_File Name: 130124_PICS_Trp#2_wtK7_Repl1-Top15-CID_5ul_5-45%_135min.raw (F073530)	Symplekin OS=Homo sapiens GN=SYMPK PE=1 SV=2	Q92797	Symplekin OS=Homo sapiens GN=SYMPK PE=1 SV=2	1	0.000118	141136	3	3	6	Spectrum22553 scans:26201,	EAPLITESALEVVR	L	K	0.95	45.2	44	19.5	Thioacyl (+88)	1613.83	2	-0.0026	-1.6	670	683
130220 PICS Trp#2 wtKLK7_semiTrp_var thioacyl_comb	Uncategorized Sample	wtKLK7_comb	Mudpit_File Name: 130124_PICS_Trp#2_wtK7_Repl1-Top15-CID_5ul_5-45%_135min.raw (F073530)	Symplekin OS=Homo sapiens GN=SYMPK PE=1 SV=2	Q92797	Symplekin OS=Homo sapiens GN=SYMPK PE=1 SV=2	1	0.000118	141136	3	3	6	Spectrum22540 scans:26186,	EAPLITESALEVVR	L	K	0.95	42.7	44	21.8	Thioacyl (+88)	1613.83	2	-0.0022	-1.3	670	683
130220 PICS Trp#2 wtKLK7_semiTrp_var thioacyl_comb	Uncategorized Sample	wtKLK7_comb	Mudpit_File Name: 130124_PICS_Trp#2_wtK7_Repl1-Top15-CID_5ul_5-45%_135min.raw (F073530)	Symplekin OS=Homo sapiens GN=SYMPK PE=1 SV=2	Q92797	Symplekin OS=Homo sapiens GN=SYMPK PE=1 SV=2	1	0.000118	141136	3	3	6	Spectrum23393 scans:26829,	EAPLITESALEVVR	L	K	0.95	54.5	44.1	25.1	Thioacyl (+88)	1613.83	2	-0.002	-1.3	670	683
130220 PICS Trp#2 wtKLK7_semiTrp_var thioacyl_comb	Uncategorized Sample	wtKLK7_comb	Mudpit_File Name: 130124_PICS_Trp#2_wtK7_Repl1-Top15-CID_5ul_5-45%_135min.raw (F073530)	Actin, cytoplasmic 1 OS=Homo sapiens GN=ACTB PE=1 SV=1	P60709	Actin, cytoplasmic 1 OS=Homo sapiens GN=ACTB PE=1 SV=1	1	0.000863	41719.8	11	15	44	Spectrum6549 scans:8205,	EAPLNPK	T	A	0.95	33.2	39.2	0.94	Thioacyl (+88), Dimethyl (+28)	883.45	2	0.0004	0.45	107	113
130220 PICS Trp#2 wtKLK7_semiTrp_var thioacyl_comb	Uncategorized Sample	wtKLK7_comb	Mudpit_File Name: 130124_PICS_Trp#2_wtK7_Repl1-Top15-CID_5ul_5-45%_135min.raw (F073530)	Actin, cytoplasmic 1 OS=Homo sapiens GN=ACTB PE=1 SV=1	P60709	Actin, cytoplasmic 1 OS=Homo sapiens GN=ACTB PE=1 SV=1	1	0.000863	41719.8	11	15	44	Spectrum6607 scans:8397,	EAPLNPK	T	A	0.95	42.1	39.1	3.55	Thioacyl (+88), Dimethyl (+28)	883.45	2	-0.00082	-0.93	107	113
130220 PICS Trp#2 wtKLK7_semiTrp_var thioacyl_comb	Uncategorized Sample	wtKLK7_comb	Mudpit_File Name: 130124_PICS_Trp#2_wtK7_Repl1-Top15-CID_5ul_5-45%_135min.raw (F073530)	Actin, cytoplasmic 1 OS=Homo sapiens GN=ACTB PE=1 SV=1	P60709	Actin, cytoplasmic 1 OS=Homo sapiens GN=ACTB PE=1 SV=1	1	0.000863	41719.8	11	15	44	Spectrum6869 scans:8558,	EAPLNPK	T	A	0.95	41.6	39.3	5.2	Thioacyl (+88), Dimethyl (+28)	883.45	2	0.00016	0.18	107	113
130220 PICS Trp#2 wtKLK7_semiTrp_var thioacyl_comb	Uncategorized Sample	wtKLK7_comb	Mudpit_File Name: 130124_PICS_Trp#2_wtK7_Repl1-Top15-CID_5ul_5-45%_135min.raw (F073530)	Actin, cytoplasmic 1 OS=Homo sapiens GN=ACTB PE=1 SV=1	P63261	Actin, cytoplasmic 2 OS=Homo sapiens GN=ACTG1 PE=1 SV=1	1	0.000863	41775.9	11	15	44	Spectrum6549 scans:8205,	EAPLNPK	T	A	0.95	33.2	39.2	0.94	Thioacyl (+88), Dimethyl (+28)	883.45	2	0.0004	0.45	107	113
130220 PICS Trp#2 wtKLK7_semiTrp_var thioacyl_comb	Uncategorized Sample	wtKLK7_comb	Mudpit_File Name: 130124_PICS_Trp#2_wtK7_Repl1-Top15-CID_5ul_5-45%_135min.raw (F073530)	Actin, cytoplasmic 1 OS=Homo sapiens GN=ACTB PE=1 SV=1	P63261	Actin, cytoplasmic 2 OS=Homo sapiens GN=ACTG1 PE=1 SV=1	1	0.000863	41775.9	11	15	44	Spectrum6607 scans:8397,	EAPLNPK	T	A	0.95	42.1	39.1	3.55	Thioacyl (+88), Dimethyl (+28)	883.45	2	-0.00082	-0.93	107	113
130220 PICS Trp#2 wtKLK7_semiTrp_var thioacyl_comb	Uncategorized Sample	wtKLK7_comb	Mudpit_File Name: 130124_PICS_Trp#2_wtK7_Repl1-Top15-CID_5ul_5-45%_135min.raw (F073530)	Actin, cytoplasmic 1 OS=Homo sapiens GN=ACTB PE=1 SV=1	P63261	Actin, cytoplasmic 2 OS=Homo sapiens GN=ACTG1 PE=1 SV=1	1	0.000863	41775.9	11	15	44	Spectrum6869 scans:8558,	EAPLNPK	T	A	0.95	41.6	39.3	5.2	Thioacyl (+88), Dimethyl (+28)	883.45	2	0.00016	0.18	107	113
130220 PICS Trp#2 wtKLK7_semiTrp_var thioacyl_comb	Uncategorized Sample	wtKLK7_comb	Mudpit_File Name: 130124_PICS_Trp#2_wtK7_Repl1-Top15-CID_5ul_5-45%_135min.raw (F073530)	Galactokinase OS=Homo sapiens GN=GALK1 PE=1 SV=1	P51570	Galactokinase OS=Homo sapiens GN=GALK1 PE=1 SV=1	0.998	3.92e-05	42254.1	2	2	2	Spectrum1835 scans:2774,	EASAAPHAMR	L	H	0.95	34.9	40.7	18.6	Thioacyl (+88)	1127.49	2	-6.5e-05	-0.058	357	366
130220 PICS Trp#2 wtKLK7_semiTrp_var thioacyl_comb	Uncategorized Sample	wtKLK7_comb	Mudpit_File Name: 130124_PICS_Trp#2_wtK7_Repl1-Top15-CID_5ul_5-45%_135min.raw (F073530)	Clathrin heavy chain 1 OS=Homo sapiens GN=CLTC PE=1 SV=5	Q00610	Clathrin heavy chain 1 OS=Homo sapiens GN=CLTC PE=1 SV=5	1	0.000392	191601	11	12	20	Spectrum13976 scans:16746,	EATAGIIGVNR	H	K	0.95	39	43.5	12.3	Thioacyl (+88)	1187.6	2	-0.0011	-0.96	310	320
130220 PICS Trp#2 wtKLK7_semiTrp_var thioacyl_comb	Uncategorized Sample	wtKLK7_comb	Mudpit_File Name: 130124_PICS_Trp#2_wtK7_Repl1-Top15-CID_5ul_5-45%_135min.raw (F073530)	Clathrin heavy chain 1 OS=Homo sapiens GN=CLTC PE=1 SV=5	Q00610	Clathrin heavy chain 1 OS=Homo sapiens GN=CLTC PE=1 SV=5	1	0.000392	191601	11	12	20	Spectrum14467 scans:17076,	EATAGIIGVNR	H	K	0.95	43.4	43.5	10.6	Thioacyl (+88)	1187.6	2	0.00043	0.37	310	320
130220 PICS Trp#2 wtKLK7_semiTrp_var thioacyl_comb	Uncategorized Sample	wtKLK7_comb	Mudpit_File Name: 130124_PICS_Trp#2_wtK7_Repl1-Top15-CID_5ul_5-45%_135min.raw (F073530)	Myotrophin OS=Homo sapiens GN=MTPN PE=1 SV=2	P58546	Myotrophin OS=Homo sapiens GN=MTPN PE=1 SV=2	0.998	5.89e-05	12877.3	2	2	3	Spectrum2894 scans:4028,	EATDNQAIK	F	A	0.95	42.2	43.1	14.4	Thioacyl (+88), Dimethyl (+28)	1104.51	2	-0.0008	-0.73	106	114
130220 PICS Trp#2 wtKLK7_semiTrp_var thioacyl_comb	Uncategorized Sample	wtKLK7_comb	Mudpit_File Name: 130124_PICS_Trp#2_wtK7_Repl1-Top15-CID_5ul_5-45%_135min.raw (F073530)	Interleukin enhancer-binding factor 2 OS=Homo sapiens GN=ILF2 PE=1 SV=2	Q12905	Interleukin enhancer-binding factor 2 OS=Homo sapiens GN=ILF2 PE=1 SV=2	1	7.85e-05	43044.7	3	3	4	Spectrum12546 scans:15122,	EAVAALGNK	L	V	0.95	39.1	43.2	14.2	Thioacyl (+88), Dimethyl (+28)	987.5	2	-0.0012	-1.2	133	141
130220 PICS Trp#2 wtKLK7_semiTrp_var thioacyl_comb	Uncategorized Sample	wtKLK7_comb	Mudpit_File Name: 130124_PICS_Trp#2_wtK7_Repl1-Top15-CID_5ul_5-45%_135min.raw (F073530)	Interleukin enhancer-binding factor 2 OS=Homo sapiens GN=ILF2 PE=1 SV=2	Q12905	Interleukin enhancer-binding factor 2 OS=Homo sapiens GN=ILF2 PE=1 SV=2	1	7.85e-05	43044.7	3	3	4	Spectrum13075 scans:15499,	EAVAALGNK	L	V	0.95	39.2	43.2	12.1	Thioacyl (+88), Dimethyl (+28)	987.51	2	0.00068	0.68	133	141
130220 PICS Trp#2 wtKLK7_semiTrp_var thioacyl_comb	Uncategorized Sample	wtKLK7_comb	Mudpit_File Name: 130124_PICS_Trp#2_wtK7_Repl1-Top15-CID_5ul_5-45%_135min.raw (F073530)	Polypeptide N-acetylgalactosaminyltransferase 2 OS=Homo sapiens GN=GALNT2 PE=1 SV=1	Q10471	Polypeptide N-acetylgalactosaminyltransferase 2 OS=Homo sapiens GN=GALNT2 PE=1 SV=1	0.999	7.85e-05	64715.1	2	2	4	Spectrum7677 scans:9481,	ECHNAGGNQEWALTK	Y	E	0.95	42.3	41.7	25.9	Thioacyl (+88), Carbamidomethyl (+57), Dimethyl (+28)	1829.78	2	7e-05	0.038	472	486
130220 PICS Trp#2 wtKLK7_semiTrp_var thioacyl_comb	Uncategorized Sample	wtKLK7_comb	Mudpit_File Name: 130124_PICS_Trp#2_wtK7_Repl1-Top15-CID_5ul_5-45%_135min.raw (F073530)	Polypeptide N-acetylgalactosaminyltransferase 2 OS=Homo sapiens GN=GALNT2 PE=1 SV=1	Q10471	Polypeptide N-acetylgalactosaminyltransferase 2 OS=Homo sapiens GN=GALNT2 PE=1 SV=1	0.999	7.85e-05	64715.1	2	2	4	Spectrum7682 scans:9487,	ECHNAGGNQEWALTK	Y	E	0.95	44.9	41.7	30.1	Thioacyl (+88), Carbamidomethyl (+57), Dimethyl (+28)	1829.78	2	7e-05	0.038	472	486
130220 PICS Trp#2 wtKLK7_semiTrp_var thioacyl_comb	Uncategorized Sample	wtKLK7_comb	Mudpit_File Name: 130124_PICS_Trp#2_wtK7_Repl1-Top15-CID_5ul_5-45%_135min.raw (F073530)	Polypeptide N-acetylgalactosaminyltransferase 2 OS=Homo sapiens GN=GALNT2 PE=1 SV=1	Q10471	Polypeptide N-acetylgalactosaminyltransferase 2 OS=Homo sapiens GN=GALNT2 PE=1 SV=1	0.999	7.85e-05	64715.1	2	2	4	Spectrum7419 scans:9332,	ECHNAGGNQEWALTK	Y	E	0.95	51.9	41.6	36.4	Thioacyl (+88), Carbamidomethyl (+57), Dimethyl (+28)	1829.78	2	-0.00067	-0.37	472	486
130220 PICS Trp#2 wtKLK7_semiTrp_var thioacyl_comb	Uncategorized Sample	wtKLK7_comb	Mudpit_File Name: 130124_PICS_Trp#2_wtK7_Repl1-Top15-CID_5ul_5-45%_135min.raw (F073530)	F-actin-capping protein subunit alpha-1 OS=Homo sapiens GN=CAPZA1 PE=1 SV=3	P52907	F-actin-capping protein subunit alpha-1 OS=Homo sapiens GN=CAPZA1 PE=1 SV=3	0.998	5.89e-05	32905.1	2	2	3	Spectrum5552 scans:7155,	EDGNVQLVSHK	Y	D	0.95	35.1	43	21.2	Thioacyl (+88), Dimethyl (+28)	1340.64	2	-0.001	-0.76	200	210
130220 PICS Trp#2 wtKLK7_semiTrp_var thioacyl_comb	Uncategorized Sample	wtKLK7_comb	Mudpit_File Name: 130124_PICS_Trp#2_wtK7_Repl1-Top15-CID_5ul_5-45%_135min.raw (F073530)	Histone H3.1 OS=Homo sapiens GN=HIST1H3A PE=1 SV=2	P68431	Histone H3.1 OS=Homo sapiens GN=HIST1H3A PE=1 SV=2	1	3.92e-05	15386.7	2	2	2	Spectrum6932 scans:8786,	EDTNLCAIHAK	F	R	0.95	58.5	42.3	16.4	Thioacyl (+88), Carbamidomethyl (+57), Dimethyl (+28)	1386.63	2	-0.0013	-0.9	106	116
130220 PICS Trp#2 wtKLK7_semiTrp_var thioacyl_comb	Uncategorized Sample	wtKLK7_comb	Mudpit_File Name: 130124_PICS_Trp#2_wtK7_Repl1-Top15-CID_5ul_5-45%_135min.raw (F073530)	Histone H3.1 OS=Homo sapiens GN=HIST1H3A PE=1 SV=2	Q71DI3	Histone H3.2 OS=Homo sapiens GN=HIST2H3A PE=1 SV=3	1	3.92e-05	15370.7	2	2	2	Spectrum6932 scans:8786,	EDTNLCAIHAK	F	R	0.95	58.5	42.3	16.4	Thioacyl (+88), Carbamidomethyl (+57), Dimethyl (+28)	1386.63	2	-0.0013	-0.9	106	116
130220 PICS Trp#2 wtKLK7_semiTrp_var thioacyl_comb	Uncategorized Sample	wtKLK7_comb	Mudpit_File Name: 130124_PICS_Trp#2_wtK7_Repl1-Top15-CID_5ul_5-45%_135min.raw (F073530)	Histone H3.1 OS=Homo sapiens GN=HIST1H3A PE=1 SV=2	P84243	Histone H3.3 OS=Homo sapiens GN=H3F3A PE=1 SV=2	1	3.92e-05	15310.7	2	2	2	Spectrum6932 scans:8786,	EDTNLCAIHAK	F	R	0.95	58.5	42.3	16.4	Thioacyl (+88), Carbamidomethyl (+57), Dimethyl (+28)	1386.63	2	-0.0013	-0.9	106	116
130220 PICS Trp#2 wtKLK7_semiTrp_var thioacyl_comb	Uncategorized Sample	wtKLK7_comb	Mudpit_File Name: 130124_PICS_Trp#2_wtK7_Repl1-Top15-CID_5ul_5-45%_135min.raw (F073530)	Zinc finger CCCH domain-containing protein 15 OS=Homo sapiens GN=ZC3H15 PE=1 SV=1	Q8WU90	Zinc finger CCCH domain-containing protein 15 OS=Homo sapiens GN=ZC3H15 PE=1 SV=1	0.998	5.89e-05	48585.7	2	2	3	Spectrum13168 scans:15822,	EFRPELVNDDDEEADDTR	F	Y	0.95	32.3	39.2	19	Thioacyl (+88)	2251.92	2	0.0012	0.53	296	313
130220 PICS Trp#2 wtKLK7_semiTrp_var thioacyl_comb	Uncategorized Sample	wtKLK7_comb	Mudpit_File Name: 130124_PICS_Trp#2_wtK7_Repl1-Top15-CID_5ul_5-45%_135min.raw (F073530)	Zinc finger CCCH domain-containing protein 15 OS=Homo sapiens GN=ZC3H15 PE=1 SV=1	Q8WU90	Zinc finger CCCH domain-containing protein 15 OS=Homo sapiens GN=ZC3H15 PE=1 SV=1	0.998	5.89e-05	48585.7	2	2	3	Spectrum13662 scans:16161,	EFRPELVNDDDEEADDTR	F	Y	0.95	43.6	39.2	29.4	Thioacyl (+88)	2251.92	2	0.0017	0.74	296	313
130220 PICS Trp#2 wtKLK7_semiTrp_var thioacyl_comb	Uncategorized Sample	wtKLK7_comb	Mudpit_File Name: 130124_PICS_Trp#2_wtK7_Repl1-Top15-CID_5ul_5-45%_135min.raw (F073530)	RuvB-like 1 OS=Homo sapiens GN=RUVBL1 PE=1 SV=1	Q9Y265	RuvB-like 1 OS=Homo sapiens GN=RUVBL1 PE=1 SV=1	1	0.000177	50211.4	5	5	9	Spectrum17360 scans:20448,	EGEVTELTPCETENPMGGYGK	Y	T	0.949	29.2	41	11.6	Thioacyl (+88), Carbamidomethyl (+57), Dimethyl (+28)	2413.01	2	-0.00041	-0.17	132	152
130220 PICS Trp#2 wtKLK7_semiTrp_var thioacyl_comb	Uncategorized Sample	wtKLK7_comb	Mudpit_File Name: 130124_PICS_Trp#2_wtK7_Repl1-Top15-CID_5ul_5-45%_135min.raw (F073530)	RuvB-like 1 OS=Homo sapiens GN=RUVBL1 PE=1 SV=1	Q9Y265	RuvB-like 1 OS=Homo sapiens GN=RUVBL1 PE=1 SV=1	1	0.000177	50211.4	5	5	9	Spectrum17341 scans:20428,	EGEVTELTPCETENPMGGYGK	Y	T	0.95	43.7	40.9	30.2	Thioacyl (+88), Carbamidomethyl (+57), Dimethyl (+28)	2413.01	2	-0.0016	-0.68	132	152
130220 PICS Trp#2 wtKLK7_semiTrp_var thioacyl_comb	Uncategorized Sample	wtKLK7_comb	Mudpit_File Name: 130124_PICS_Trp#2_wtK7_Repl1-Top15-CID_5ul_5-45%_135min.raw (F073530)	THUMP domain-containing protein 1 OS=Homo sapiens GN=THUMPD1 PE=1 SV=2	Q9NXG2	THUMP domain-containing protein 1 OS=Homo sapiens GN=THUMPD1 PE=1 SV=2	0.998	9.81e-05	39297.5	2	2	5	Spectrum4290 scans:5566,	EGGAKPELASQATEGSK	N	S	0.95	45.6	45.1	29.1	Thioacyl (+88), Dimethyl (+28), Dimethyl (+28)	1802.87	2	0.0004	0.22	330	346
130220 PICS Trp#2 wtKLK7_semiTrp_var thioacyl_comb	Uncategorized Sample	wtKLK7_comb	Mudpit_File Name: 130124_PICS_Trp#2_wtK7_Repl1-Top15-CID_5ul_5-45%_135min.raw (F073530)	WD repeat-containing protein 61 OS=Homo sapiens GN=WDR61 PE=1 SV=1	Q9GZS3	WD repeat-containing protein 61 OS=Homo sapiens GN=WDR61 PE=1 SV=1	0.998	3.92e-05	33562.8	2	2	2	Spectrum4219 scans:5591,	EGHAMPIR	L	S	0.95	33.9	41.1	9.24	Thioacyl (+88)	997.45	2	-0.00021	-0.21	187	194
130220 PICS Trp#2 wtKLK7_semiTrp_var thioacyl_comb	Uncategorized Sample	wtKLK7_comb	Mudpit_File Name: 130124_PICS_Trp#2_wtK7_Repl1-Top15-CID_5ul_5-45%_135min.raw (F073530)	Nucleolar GTP-binding protein 1 OS=Homo sapiens GN=GTPBP4 PE=1 SV=3	Q9BZE4	Nucleolar GTP-binding protein 1 OS=Homo sapiens GN=GTPBP4 PE=1 SV=3	0.999	5.89e-05	73949.3	2	2	3	Spectrum20627 scans:23814,	EGHNIADYIDPAIMK	W	K	0.95	47.8	44.4	20.6	Thioacyl (+88), Dimethyl (+28)	1801.84	2	0.0014	0.78	434	448
130220 PICS Trp#2 wtKLK7_semiTrp_var thioacyl_comb	Uncategorized Sample	wtKLK7_comb	Mudpit_File Name: 130124_PICS_Trp#2_wtK7_Repl1-Top15-CID_5ul_5-45%_135min.raw (F073530)	Nucleolar GTP-binding protein 1 OS=Homo sapiens GN=GTPBP4 PE=1 SV=3	Q9BZE4	Nucleolar GTP-binding protein 1 OS=Homo sapiens GN=GTPBP4 PE=1 SV=3	0.999	5.89e-05	73949.3	2	2	3	Spectrum19878 scans:23247,	EGHNIADYIDPAIMK	W	K	0.95	68.9	44.3	40.8	Thioacyl (+88), Dimethyl (+28)	1801.84	2	-0.00052	-0.29	434	448
130220 PICS Trp#2 wtKLK7_semiTrp_var thioacyl_comb	Uncategorized Sample	wtKLK7_comb	Mudpit_File Name: 130124_PICS_Trp#2_wtK7_Repl1-Top15-CID_5ul_5-45%_135min.raw (F073530)	Myotrophin OS=Homo sapiens GN=MTPN PE=1 SV=2	P58546	Myotrophin OS=Homo sapiens GN=MTPN PE=1 SV=2	0.998	5.89e-05	12877.3	2	2	3	Spectrum337 scans:1102,	EGHVSCVK	Y	L	0.946	32.1	40.2	19.7	Thioacyl (+88), Carbamidomethyl (+57), Dimethyl (+28)	1030.46	2	0.00011	0.11	78	85
130220 PICS Trp#2 wtKLK7_semiTrp_var thioacyl_comb	Uncategorized Sample	wtKLK7_comb	Mudpit_File Name: 130124_PICS_Trp#2_wtK7_Repl1-Top15-CID_5ul_5-45%_135min.raw (F073530)	Myotrophin OS=Homo sapiens GN=MTPN PE=1 SV=2	P58546	Myotrophin OS=Homo sapiens GN=MTPN PE=1 SV=2	0.998	5.89e-05	12877.3	2	2	3	Spectrum536 scans:1358,	EGHVSCVK	Y	L	0.95	33.4	40.2	18.4	Thioacyl (+88), Carbamidomethyl (+57), Dimethyl (+28)	1030.46	2	-0.00013	-0.13	78	85
130220 PICS Trp#2 wtKLK7_semiTrp_var thioacyl_comb	Uncategorized Sample	wtKLK7_comb	Mudpit_File Name: 130124_PICS_Trp#2_wtK7_Repl1-Top15-CID_5ul_5-45%_135min.raw (F073530)	Stress-70 protein, mitochondrial OS=Homo sapiens GN=HSPA9 PE=1 SV=2	P38646	Stress-70 protein, mitochondrial OS=Homo sapiens GN=HSPA9 PE=1 SV=2	1	0.000235	73663.3	6	6	12	Spectrum23427 scans:26866,	EGIVTDLIR	F	R	0.95	47.6	43.7	3.78	Thioacyl (+88)	1102.57	2	-0.00089	-0.8	352	360
130220 PICS Trp#2 wtKLK7_semiTrp_var thioacyl_comb	Uncategorized Sample	wtKLK7_comb	Mudpit_File Name: 130124_PICS_Trp#2_wtK7_Repl1-Top15-CID_5ul_5-45%_135min.raw (F073530)	Elongation factor 2 OS=Homo sapiens GN=EEF2 PE=1 SV=4	P13639	Elongation factor 2 OS=Homo sapiens GN=EEF2 PE=1 SV=4	1	0.000157	95322.1	5	5	8	Spectrum11529 scans:13749,	EGPPDDEAAMGIK	Y	S	0.95	37.1	41.2	22	Thioacyl (+88), Dimethyl (+28)	1444.62	2	0.00054	0.37	374	386
130220 PICS Trp#2 wtKLK7_semiTrp_var thioacyl_comb	Uncategorized Sample	wtKLK7_comb	Mudpit_File Name: 130124_PICS_Trp#2_wtK7_Repl1-Top15-CID_5ul_5-45%_135min.raw (F073530)	Elongation factor 2 OS=Homo sapiens GN=EEF2 PE=1 SV=4	P13639	Elongation factor 2 OS=Homo sapiens GN=EEF2 PE=1 SV=4	1	0.000157	95322.1	5	5	8	Spectrum11056 scans:13395,	EGPPDDEAAMGIK	Y	S	0.95	35	41.1	14.6	Thioacyl (+88), Dimethyl (+28)	1444.62	2	-0.00092	-0.64	374	386
130220 PICS Trp#2 wtKLK7_semiTrp_var thioacyl_comb	Uncategorized Sample	wtKLK7_comb	Mudpit_File Name: 130124_PICS_Trp#2_wtK7_Repl1-Top15-CID_5ul_5-45%_135min.raw (F073530)	Thioredoxin-dependent peroxide reductase, mitochondrial OS=Homo sapiens GN=PRDX3 PE=1 SV=3	P30048	Thioredoxin-dependent peroxide reductase, mitochondrial OS=Homo sapiens GN=PRDX3 PE=1 SV=3	1	0.000314	27674.7	5	7	16	Spectrum10015 scans:12066,	EGSGLALR	L	G	0.95	36.3	43.4	7.28	Thioacyl (+88)	889.43	2	0.00029	0.33	177	184
130220 PICS Trp#2 wtKLK7_semiTrp_var thioacyl_comb	Uncategorized Sample	wtKLK7_comb	Mudpit_File Name: 130124_PICS_Trp#2_wtK7_Repl1-Top15-CID_5ul_5-45%_135min.raw (F073530)	Thioredoxin-dependent peroxide reductase, mitochondrial OS=Homo sapiens GN=PRDX3 PE=1 SV=3	P30048	Thioredoxin-dependent peroxide reductase, mitochondrial OS=Homo sapiens GN=PRDX3 PE=1 SV=3	1	0.000314	27674.7	5	7	16	Spectrum9694 scans:11859,	EGSGLALR	L	G	0.95	40.4	43.1	10.6	Thioacyl (+88)	889.43	2	-0.00021	-0.23	177	184
130220 PICS Trp#2 wtKLK7_semiTrp_var thioacyl_comb	Uncategorized Sample	wtKLK7_comb	Mudpit_File Name: 130124_PICS_Trp#2_wtK7_Repl1-Top15-CID_5ul_5-45%_135min.raw (F073530)	Nuclear autoantigenic sperm protein OS=Homo sapiens GN=NASP PE=1 SV=2	P49321	Nuclear autoantigenic sperm protein OS=Homo sapiens GN=NASP PE=1 SV=2	1	0.000334	85217.5	5	6	17	Spectrum10599 scans:12712,	EGVHVEEEEGEKTEDESLVENNDNIDEEAR	L	E	0.95	47.6	41.9	26.1	Thioacyl (+88), Dimethyl (+28), Deamidated (+1), Deamidated (+1), Deamidated (+1)	3561.52	3	0.061	17	111	140
130220 PICS Trp#2 wtKLK7_semiTrp_var thioacyl_comb	Uncategorized Sample	wtKLK7_comb	Mudpit_File Name: 130124_PICS_Trp#2_wtK7_Repl1-Top15-CID_5ul_5-45%_135min.raw (F073530)	Nuclear autoantigenic sperm protein OS=Homo sapiens GN=NASP PE=1 SV=2	P49321	Nuclear autoantigenic sperm protein OS=Homo sapiens GN=NASP PE=1 SV=2	1	0.000334	85217.5	5	6	17	Spectrum9982 scans:12178,	EGVHVEEEEGEKTEDESLVENNDNIDEEAR	L	E	0.95	48.1	41.5	0.63	Thioacyl (+88), Dimethyl (+28), Deamidated (+1), Deamidated (+1)	3560.51	3	0.035	10	111	140
130220 PICS Trp#2 wtKLK7_semiTrp_var thioacyl_comb	Uncategorized Sample	wtKLK7_comb	Mudpit_File Name: 130124_PICS_Trp#2_wtK7_Repl1-Top15-CID_5ul_5-45%_135min.raw (F073530)	Nuclear autoantigenic sperm protein OS=Homo sapiens GN=NASP PE=1 SV=2	P49321	Nuclear autoantigenic sperm protein OS=Homo sapiens GN=NASP PE=1 SV=2	1	0.000334	85217.5	5	6	17	Spectrum10586 scans:12698,	EGVHVEEEEGEKTEDESLVENNDNIDEEAR	L	E	0.95	57.9	41.9	1.82	Thioacyl (+88), Dimethyl (+28), Deamidated (+1), Deamidated (+1)	3560.52	3	0.045	13	111	140
130220 PICS Trp#2 wtKLK7_semiTrp_var thioacyl_comb	Uncategorized Sample	wtKLK7_comb	Mudpit_File Name: 130124_PICS_Trp#2_wtK7_Repl1-Top15-CID_5ul_5-45%_135min.raw (F073530)	Nuclear autoantigenic sperm protein OS=Homo sapiens GN=NASP PE=1 SV=2	P49321	Nuclear autoantigenic sperm protein OS=Homo sapiens GN=NASP PE=1 SV=2	1	0.000334	85217.5	5	6	17	Spectrum10433 scans:12528,	EGVHVEEEEGEKTEDESLVENNDNIDEEAR	L	E	0.95	53.3	41.9	1.22	Thioacyl (+88), Dimethyl (+28), Deamidated (+1)	3559.52	3	0.026	7.4	111	140
130220 PICS Trp#2 wtKLK7_semiTrp_var thioacyl_comb	Uncategorized Sample	wtKLK7_comb	Mudpit_File Name: 130124_PICS_Trp#2_wtK7_Repl1-Top15-CID_5ul_5-45%_135min.raw (F073530)	Nuclear autoantigenic sperm protein OS=Homo sapiens GN=NASP PE=1 SV=2	P49321	Nuclear autoantigenic sperm protein OS=Homo sapiens GN=NASP PE=1 SV=2	1	0.000334	85217.5	5	6	17	Spectrum10011 scans:12210,	EGVHVEEEEGEKTEDESLVENNDNIDEEAR	L	E	0.95	55.5	41.1	34.7	Thioacyl (+88), Dimethyl (+28)	3558.5	3	-0.0052	-1.4	111	140
130220 PICS Trp#2 wtKLK7_semiTrp_var thioacyl_comb	Uncategorized Sample	wtKLK7_comb	Mudpit_File Name: 130124_PICS_Trp#2_wtK7_Repl1-Top15-CID_5ul_5-45%_135min.raw (F073530)	Nuclear autoantigenic sperm protein OS=Homo sapiens GN=NASP PE=1 SV=2	P49321	Nuclear autoantigenic sperm protein OS=Homo sapiens GN=NASP PE=1 SV=2	1	0.000334	85217.5	5	6	17	Spectrum10449 scans:12546,	EGVHVEEEEGEKTEDESLVENNDNIDEEAR	L	E	0.95	52.6	41.4	25.7	Thioacyl (+88), Dimethyl (+28)	3558.51	3	0.001	0.29	111	140
130220 PICS Trp#2 wtKLK7_semiTrp_var thioacyl_comb	Uncategorized Sample	wtKLK7_comb	Mudpit_File Name: 130124_PICS_Trp#2_wtK7_Repl1-Top15-CID_5ul_5-45%_135min.raw (F073530)	Aldehyde dehydrogenase X, mitochondrial OS=Homo sapiens GN=ALDH1B1 PE=1 SV=3	P30837	Aldehyde dehydrogenase X, mitochondrial OS=Homo sapiens GN=ALDH1B1 PE=1 SV=3	1	0.000157	57188.6	3	3	8	Spectrum10497 scans:12600,	ELDTQQGPQVDKEQFER	F	V	0.95	44.2	45.1	16.5	Thioacyl (+88), Dimethyl (+28)	2162	2	0.0023	1.1	353	369
130220 PICS Trp#2 wtKLK7_semiTrp_var thioacyl_comb	Uncategorized Sample	wtKLK7_comb	Mudpit_File Name: 130124_PICS_Trp#2_wtK7_Repl1-Top15-CID_5ul_5-45%_135min.raw (F073530)	Aldehyde dehydrogenase X, mitochondrial OS=Homo sapiens GN=ALDH1B1 PE=1 SV=3	P30837	Aldehyde dehydrogenase X, mitochondrial OS=Homo sapiens GN=ALDH1B1 PE=1 SV=3	1	0.000157	57188.6	3	3	8	Spectrum10509 scans:12613,	ELDTQQGPQVDKEQFER	F	V	0.95	42.2	45.1	21.9	Thioacyl (+88), Dimethyl (+28)	2162	2	0.0018	0.84	353	369
130220 PICS Trp#2 wtKLK7_semiTrp_var thioacyl_comb	Uncategorized Sample	wtKLK7_comb	Mudpit_File Name: 130124_PICS_Trp#2_wtK7_Repl1-Top15-CID_5ul_5-45%_135min.raw (F073530)	Aldehyde dehydrogenase X, mitochondrial OS=Homo sapiens GN=ALDH1B1 PE=1 SV=3	P30837	Aldehyde dehydrogenase X, mitochondrial OS=Homo sapiens GN=ALDH1B1 PE=1 SV=3	1	0.000157	57188.6	3	3	8	Spectrum10029 scans:12230,	ELDTQQGPQVDKEQFER	F	V	0.95	44.8	45	25	Thioacyl (+88), Dimethyl (+28)	2162	2	0.0011	0.5	353	369
130220 PICS Trp#2 wtKLK7_semiTrp_var thioacyl_comb	Uncategorized Sample	wtKLK7_comb	Mudpit_File Name: 130124_PICS_Trp#2_wtK7_Repl1-Top15-CID_5ul_5-45%_135min.raw (F073530)	Aldehyde dehydrogenase X, mitochondrial OS=Homo sapiens GN=ALDH1B1 PE=1 SV=3	P30837	Aldehyde dehydrogenase X, mitochondrial OS=Homo sapiens GN=ALDH1B1 PE=1 SV=3	1	0.000157	57188.6	3	3	8	Spectrum10078 scans:12287,	ELDTQQGPQVDKEQFER	F	V	0.95	41	45	18.4	Thioacyl (+88), Dimethyl (+28)	2161.99	2	-0.00062	-0.29	353	369
130220 PICS Trp#2 wtKLK7_semiTrp_var thioacyl_comb	Uncategorized Sample	wtKLK7_comb	Mudpit_File Name: 130124_PICS_Trp#2_wtK7_Repl1-Top15-CID_5ul_5-45%_135min.raw (F073530)	Plastin-3 OS=Homo sapiens GN=PLS3 PE=1 SV=4	P13797	Plastin-3 OS=Homo sapiens GN=PLS3 PE=1 SV=4	1	0.000314	70795.9	7	8	16	Spectrum16052 scans:19026,	ELHELFK	Y	E	0.95	31.6	42.8	6.03	Thioacyl (+88), Dimethyl (+28)	1030.52	2	-0.00038	-0.37	36	42
130220 PICS Trp#2 wtKLK7_semiTrp_var thioacyl_comb	Uncategorized Sample	wtKLK7_comb	Mudpit_File Name: 130124_PICS_Trp#2_wtK7_Repl1-Top15-CID_5ul_5-45%_135min.raw (F073530)	Plastin-3 OS=Homo sapiens GN=PLS3 PE=1 SV=4	P13797	Plastin-3 OS=Homo sapiens GN=PLS3 PE=1 SV=4	1	0.000314	70795.9	7	8	16	Spectrum15746 scans:18693,	ELHELFK	Y	E	0.95	44.9	42.9	15	Thioacyl (+88), Dimethyl (+28)	1030.51	2	-0.00098	-0.95	36	42
130220 PICS Trp#2 wtKLK7_semiTrp_var thioacyl_comb	Uncategorized Sample	wtKLK7_comb	Mudpit_File Name: 130124_PICS_Trp#2_wtK7_Repl1-Top15-CID_5ul_5-45%_135min.raw (F073530)	Tyrosine-protein phosphatase non-receptor type 23 OS=Homo sapiens GN=PTPN23 PE=1 SV=1	Q9H3S7	Tyrosine-protein phosphatase non-receptor type 23 OS=Homo sapiens GN=PTPN23 PE=1 SV=1	0.998	3.92e-05	178957	2	2	2	Spectrum20632 scans:23819,	ELPQLVR	P	R	0.95	30.8	40.4	0	Thioacyl (+88), Deamidated (+1)	942.48	2	-0.00052	-0.55	1420	1426
130220 PICS Trp#2 wtKLK7_semiTrp_var thioacyl_comb	Uncategorized Sample	wtKLK7_comb	Mudpit_File Name: 130124_PICS_Trp#2_wtK7_Repl1-Top15-CID_5ul_5-45%_135min.raw (F073530)	Nucleolar protein 56 OS=Homo sapiens GN=NOP56 PE=1 SV=4	O00567	Nucleolar protein 56 OS=Homo sapiens GN=NOP56 PE=1 SV=4	1	0.000157	66034	5	5	8	Spectrum10382 scans:12641,	ENANAVSEGVVHEDLR	L	L	0.95	45.3	43.8	31.4	Thioacyl (+88)	1825.82	2	-0.0026	-1.4	62	77
130220 PICS Trp#2 wtKLK7_semiTrp_var thioacyl_comb	Uncategorized Sample	wtKLK7_comb	Mudpit_File Name: 130124_PICS_Trp#2_wtK7_Repl1-Top15-CID_5ul_5-45%_135min.raw (F073530)	Importin subunit beta-1 OS=Homo sapiens GN=KPNB1 PE=1 SV=2	Q14974	Importin subunit beta-1 OS=Homo sapiens GN=KPNB1 PE=1 SV=2	1	0.000255	97153.3	7	7	13	Spectrum2742 scans:3802,	ENLGNENVHR	L	S	0.95	41.1	41.9	13.8	Thioacyl (+88)	1268.56	2	0.00011	0.09	698	707
130220 PICS Trp#2 wtKLK7_semiTrp_var thioacyl_comb	Uncategorized Sample	wtKLK7_comb	Mudpit_File Name: 130124_PICS_Trp#2_wtK7_Repl1-Top15-CID_5ul_5-45%_135min.raw (F073530)	Importin subunit beta-1 OS=Homo sapiens GN=KPNB1 PE=1 SV=2	Q14974	Importin subunit beta-1 OS=Homo sapiens GN=KPNB1 PE=1 SV=2	1	0.000255	97153.3	7	7	13	Spectrum2629 scans:3729,	ENLGNENVHR	L	S	0.95	49	41.9	21.7	Thioacyl (+88)	1268.56	2	-2.5e-05	-0.02	698	707
130220 PICS Trp#2 wtKLK7_semiTrp_var thioacyl_comb	Uncategorized Sample	wtKLK7_comb	Mudpit_File Name: 130124_PICS_Trp#2_wtK7_Repl1-Top15-CID_5ul_5-45%_135min.raw (F073530)	Gamma-enolase OS=Homo sapiens GN=ENO2 PE=1 SV=3	P09104	Gamma-enolase OS=Homo sapiens GN=ENO2 PE=1 SV=3	1	5.89e-05	47251.7	3	3	3	Spectrum15394 scans:18309,	ENSEALELVK	L	E	0.947	39.1	44.3	5.75	Thioacyl (+88), Dimethyl (+28)	1246.61	2	-0.0012	-0.98	219	228
130220 PICS Trp#2 wtKLK7_semiTrp_var thioacyl_comb	Uncategorized Sample	wtKLK7_comb	Mudpit_File Name: 130124_PICS_Trp#2_wtK7_Repl1-Top15-CID_5ul_5-45%_135min.raw (F073530)	Triosephosphate isomerase OS=Homo sapiens GN=TPI1 PE=1 SV=3	P60174	Triosephosphate isomerase OS=Homo sapiens GN=TPI1 PE=1 SV=3	1	0.000432	30772.8	9	9	22	Spectrum21424 scans:24701,	EPVWAIGTGK	Y	T	0.95	35	43.1	16.3	Thioacyl (+88), Dimethyl (+28)	1172.59	2	-0.00046	-0.4	203	212
130220 PICS Trp#2 wtKLK7_semiTrp_var thioacyl_comb	Uncategorized Sample	wtKLK7_comb	Mudpit_File Name: 130124_PICS_Trp#2_wtK7_Repl1-Top15-CID_5ul_5-45%_135min.raw (F073530)	Triosephosphate isomerase OS=Homo sapiens GN=TPI1 PE=1 SV=3	P60174	Triosephosphate isomerase OS=Homo sapiens GN=TPI1 PE=1 SV=3	1	0.000432	30772.8	9	9	22	Spectrum20642 scans:24112,	EPVWAIGTGK	Y	T	0.95	45.1	43.1	15.1	Thioacyl (+88), Dimethyl (+28)	1172.59	2	-0.0011	-0.91	203	212
130220 PICS Trp#2 wtKLK7_semiTrp_var thioacyl_comb	Uncategorized Sample	wtKLK7_comb	Mudpit_File Name: 130124_PICS_Trp#2_wtK7_Repl1-Top15-CID_5ul_5-45%_135min.raw (F073530)	Triosephosphate isomerase OS=Homo sapiens GN=TPI1 PE=1 SV=3	P60174	Triosephosphate isomerase OS=Homo sapiens GN=TPI1 PE=1 SV=3	1	0.000432	30772.8	9	9	22	Spectrum21147 scans:24387,	EPVWAIGTGK	Y	T	0.95	57.2	43.1	25.8	Thioacyl (+88), Dimethyl (+28)	1172.59	2	0.0004	0.34	203	212
130220 PICS Trp#2 wtKLK7_semiTrp_var thioacyl_comb	Uncategorized Sample	wtKLK7_comb	Mudpit_File Name: 130124_PICS_Trp#2_wtK7_Repl1-Top15-CID_5ul_5-45%_135min.raw (F073530)	Triosephosphate isomerase OS=Homo sapiens GN=TPI1 PE=1 SV=3	P60174	Triosephosphate isomerase OS=Homo sapiens GN=TPI1 PE=1 SV=3	1	0.000432	30772.8	9	9	22	Spectrum20371 scans:23803,	EPVWAIGTGK	Y	T	0.95	57.5	43.1	26.8	Thioacyl (+88), Dimethyl (+28)	1172.59	2	-0.00082	-0.7	203	212
130220 PICS Trp#2 wtKLK7_semiTrp_var thioacyl_comb	Uncategorized Sample	wtKLK7_comb	Mudpit_File Name: 130124_PICS_Trp#2_wtK7_Repl1-Top15-CID_5ul_5-45%_135min.raw (F073530)	Actin, cytoplasmic 1 OS=Homo sapiens GN=ACTB PE=1 SV=1	P60709	Actin, cytoplasmic 1 OS=Homo sapiens GN=ACTB PE=1 SV=1	1	0.000863	41719.8	11	15	44	Spectrum11702 scans:13936,	EQEMATAASSSSLEK	F	S	0.95	42.9	42.4	28.4	Thioacyl (+88), Dimethyl (+28)	1683.73	2	0.0006	0.35	224	238
130220 PICS Trp#2 wtKLK7_semiTrp_var thioacyl_comb	Uncategorized Sample	wtKLK7_comb	Mudpit_File Name: 130124_PICS_Trp#2_wtK7_Repl1-Top15-CID_5ul_5-45%_135min.raw (F073530)	Actin, cytoplasmic 1 OS=Homo sapiens GN=ACTB PE=1 SV=1	P60709	Actin, cytoplasmic 1 OS=Homo sapiens GN=ACTB PE=1 SV=1	1	0.000863	41719.8	11	15	44	Spectrum11682 scans:13914,	EQEMATAASSSSLEK	F	S	0.95	51.6	42.4	29	Thioacyl (+88), Dimethyl (+28)	1683.73	2	0.00034	0.2	224	238
130220 PICS Trp#2 wtKLK7_semiTrp_var thioacyl_comb	Uncategorized Sample	wtKLK7_comb	Mudpit_File Name: 130124_PICS_Trp#2_wtK7_Repl1-Top15-CID_5ul_5-45%_135min.raw (F073530)	Actin, cytoplasmic 1 OS=Homo sapiens GN=ACTB PE=1 SV=1	P60709	Actin, cytoplasmic 1 OS=Homo sapiens GN=ACTB PE=1 SV=1	1	0.000863	41719.8	11	15	44	Spectrum11246 scans:13612,	EQEMATAASSSSLEK	F	S	0.95	61.1	42.5	45.6	Thioacyl (+88), Dimethyl (+28)	1683.73	2	0.00072	0.42	224	238
130220 PICS Trp#2 wtKLK7_semiTrp_var thioacyl_comb	Uncategorized Sample	wtKLK7_comb	Mudpit_File Name: 130124_PICS_Trp#2_wtK7_Repl1-Top15-CID_5ul_5-45%_135min.raw (F073530)	Actin, cytoplasmic 1 OS=Homo sapiens GN=ACTB PE=1 SV=1	P63261	Actin, cytoplasmic 2 OS=Homo sapiens GN=ACTG1 PE=1 SV=1	1	0.000863	41775.9	11	15	44	Spectrum11702 scans:13936,	EQEMATAASSSSLEK	F	S	0.95	42.9	42.4	28.4	Thioacyl (+88), Dimethyl (+28)	1683.73	2	0.0006	0.35	224	238
130220 PICS Trp#2 wtKLK7_semiTrp_var thioacyl_comb	Uncategorized Sample	wtKLK7_comb	Mudpit_File Name: 130124_PICS_Trp#2_wtK7_Repl1-Top15-CID_5ul_5-45%_135min.raw (F073530)	Actin, cytoplasmic 1 OS=Homo sapiens GN=ACTB PE=1 SV=1	P63261	Actin, cytoplasmic 2 OS=Homo sapiens GN=ACTG1 PE=1 SV=1	1	0.000863	41775.9	11	15	44	Spectrum11682 scans:13914,	EQEMATAASSSSLEK	F	S	0.95	51.6	42.4	29	Thioacyl (+88), Dimethyl (+28)	1683.73	2	0.00034	0.2	224	238
130220 PICS Trp#2 wtKLK7_semiTrp_var thioacyl_comb	Uncategorized Sample	wtKLK7_comb	Mudpit_File Name: 130124_PICS_Trp#2_wtK7_Repl1-Top15-CID_5ul_5-45%_135min.raw (F073530)	Actin, cytoplasmic 1 OS=Homo sapiens GN=ACTB PE=1 SV=1	P63261	Actin, cytoplasmic 2 OS=Homo sapiens GN=ACTG1 PE=1 SV=1	1	0.000863	41775.9	11	15	44	Spectrum11246 scans:13612,	EQEMATAASSSSLEK	F	S	0.95	61.1	42.5	45.6	Thioacyl (+88), Dimethyl (+28)	1683.73	2	0.00072	0.42	224	238
130220 PICS Trp#2 wtKLK7_semiTrp_var thioacyl_comb	Uncategorized Sample	wtKLK7_comb	Mudpit_File Name: 130124_PICS_Trp#2_wtK7_Repl1-Top15-CID_5ul_5-45%_135min.raw (F073530)	Alpha-soluble NSF attachment protein OS=Homo sapiens GN=NAPA PE=1 SV=3	P54920	Alpha-soluble NSF attachment protein OS=Homo sapiens GN=NAPA PE=1 SV=3	0.998	9.81e-05	33216.1	2	2	5	Spectrum3038 scans:4192,	EQSADYYKGEESNSSANK	Y	C	0.95	59.9	41.3	41.2	Thioacyl (+88), Dimethyl (+28), Dimethyl (+28)	2149.91	2	-0.0031	-1.5	146	163
130220 PICS Trp#2 wtKLK7_semiTrp_var thioacyl_comb	Uncategorized Sample	wtKLK7_comb	Mudpit_File Name: 130124_PICS_Trp#2_wtK7_Repl1-Top15-CID_5ul_5-45%_135min.raw (F073530)	Alpha-soluble NSF attachment protein OS=Homo sapiens GN=NAPA PE=1 SV=3	P54920	Alpha-soluble NSF attachment protein OS=Homo sapiens GN=NAPA PE=1 SV=3	0.998	9.81e-05	33216.1	2	2	5	Spectrum3136 scans:4246,	EQSADYYKGEESNSSANK	Y	C	0.95	59	41.6	24.9	Thioacyl (+88), Dimethyl (+28), Dimethyl (+28)	2149.91	2	0.0015	0.7	146	163
130220 PICS Trp#2 wtKLK7_semiTrp_var thioacyl_comb	Uncategorized Sample	wtKLK7_comb	Mudpit_File Name: 130124_PICS_Trp#2_wtK7_Repl1-Top15-CID_5ul_5-45%_135min.raw (F073530)	Alpha-soluble NSF attachment protein OS=Homo sapiens GN=NAPA PE=1 SV=3	P54920	Alpha-soluble NSF attachment protein OS=Homo sapiens GN=NAPA PE=1 SV=3	0.998	9.81e-05	33216.1	2	2	5	Spectrum3047 scans:4202,	EQSADYYKGEESNSSANK	Y	C	0.95	72	41.4	47.4	Thioacyl (+88), Dimethyl (+28), Dimethyl (+28)	2149.91	2	0.00052	0.24	146	163
130220 PICS Trp#2 wtKLK7_semiTrp_var thioacyl_comb	Uncategorized Sample	wtKLK7_comb	Mudpit_File Name: 130124_PICS_Trp#2_wtK7_Repl1-Top15-CID_5ul_5-45%_135min.raw (F073530)	Alpha-soluble NSF attachment protein OS=Homo sapiens GN=NAPA PE=1 SV=3	P54920	Alpha-soluble NSF attachment protein OS=Homo sapiens GN=NAPA PE=1 SV=3	0.998	9.81e-05	33216.1	2	2	5	Spectrum18420 scans:21378,	EQVGTNAMDSPLLK	Y	Y	0.95	53.1	44.5	26.9	Thioacyl (+88), Dimethyl (+28)	1617.77	2	0.00018	0.11	186	199
130220 PICS Trp#2 wtKLK7_semiTrp_var thioacyl_comb	Uncategorized Sample	wtKLK7_comb	Mudpit_File Name: 130124_PICS_Trp#2_wtK7_Repl1-Top15-CID_5ul_5-45%_135min.raw (F073530)	Alpha-soluble NSF attachment protein OS=Homo sapiens GN=NAPA PE=1 SV=3	P54920	Alpha-soluble NSF attachment protein OS=Homo sapiens GN=NAPA PE=1 SV=3	0.998	9.81e-05	33216.1	2	2	5	Spectrum17808 scans:20936,	EQVGTNAMDSPLLK	Y	Y	0.95	66.4	44.6	40.2	Thioacyl (+88), Dimethyl (+28)	1617.77	2	-0.00068	-0.42	186	199
130220 PICS Trp#2 wtKLK7_semiTrp_var thioacyl_comb	Uncategorized Sample	wtKLK7_comb	Mudpit_File Name: 130124_PICS_Trp#2_wtK7_Repl1-Top15-CID_5ul_5-45%_135min.raw (F073530)	Heterogeneous nuclear ribonucleoprotein K OS=Homo sapiens GN=HNRNPK PE=1 SV=1	P61978	Heterogeneous nuclear ribonucleoprotein K OS=Homo sapiens GN=HNRNPK PE=1 SV=1	1	0.000235	50960.5	8	8	12	Spectrum12229 scans:14539,	ESDAVECLNYQHYK	L	G	0.95	31.5	40	14.1	Thioacyl (+88), Carbamidomethyl (+57), Deamidated (+1), Dimethyl (+28)	1871.77	2	-0.00015	-0.078	126	139
130220 PICS Trp#2 wtKLK7_semiTrp_var thioacyl_comb	Uncategorized Sample	wtKLK7_comb	Mudpit_File Name: 130124_PICS_Trp#2_wtK7_Repl1-Top15-CID_5ul_5-45%_135min.raw (F073530)	Heterogeneous nuclear ribonucleoprotein K OS=Homo sapiens GN=HNRNPK PE=1 SV=1	P61978	Heterogeneous nuclear ribonucleoprotein K OS=Homo sapiens GN=HNRNPK PE=1 SV=1	1	0.000235	50960.5	8	8	12	Spectrum12253 scans:14567,	ESDAVECLNYQHYK	L	G	0.95	41.7	40.1	10.1	Thioacyl (+88), Carbamidomethyl (+57), Deamidated (+1), Dimethyl (+28)	1871.77	2	0.0019	1	126	139
130220 PICS Trp#2 wtKLK7_semiTrp_var thioacyl_comb	Uncategorized Sample	wtKLK7_comb	Mudpit_File Name: 130124_PICS_Trp#2_wtK7_Repl1-Top15-CID_5ul_5-45%_135min.raw (F073530)	Heterogeneous nuclear ribonucleoprotein K OS=Homo sapiens GN=HNRNPK PE=1 SV=1	P61978	Heterogeneous nuclear ribonucleoprotein K OS=Homo sapiens GN=HNRNPK PE=1 SV=1	1	0.000235	50960.5	8	8	12	Spectrum11895 scans:14365,	ESDAVECLNYQHYK	L	G	0.95	41	39.8	14.6	Thioacyl (+88), Carbamidomethyl (+57), Deamidated (+1), Dimethyl (+28)	1871.77	2	-0.0023	-1.3	126	139
130220 PICS Trp#2 wtKLK7_semiTrp_var thioacyl_comb	Uncategorized Sample	wtKLK7_comb	Mudpit_File Name: 130124_PICS_Trp#2_wtK7_Repl1-Top15-CID_5ul_5-45%_135min.raw (F073530)	Alpha-actinin-4 OS=Homo sapiens GN=ACTN4 PE=1 SV=2	O43707	Alpha-actinin-4 OS=Homo sapiens GN=ACTN4 PE=1 SV=2	1	0.000196	104839	6	7	10	Spectrum2162 scans:3150,	ESDLAAHQDR	F	V	0.95	34.3	39.9	20.8	Thioacyl (+88)	1228.51	2	3.5e-05	0.028	460	469
130220 PICS Trp#2 wtKLK7_semiTrp_var thioacyl_comb	Uncategorized Sample	wtKLK7_comb	Mudpit_File Name: 130124_PICS_Trp#2_wtK7_Repl1-Top15-CID_5ul_5-45%_135min.raw (F073530)	Alpha-actinin-4 OS=Homo sapiens GN=ACTN4 PE=1 SV=2	O43707	Alpha-actinin-4 OS=Homo sapiens GN=ACTN4 PE=1 SV=2	1	0.000196	104839	6	7	10	Spectrum2088 scans:3103,	ESDLAAHQDR	F	V	0.95	54	40.2	35.4	Thioacyl (+88)	1228.52	2	0.00075	0.61	460	469
130220 PICS Trp#2 wtKLK7_semiTrp_var thioacyl_comb	Uncategorized Sample	wtKLK7_comb	Mudpit_File Name: 130124_PICS_Trp#2_wtK7_Repl1-Top15-CID_5ul_5-45%_135min.raw (F073530)	Alpha-actinin-1 OS=Homo sapiens GN=ACTN1 PE=1 SV=2	P12814	Alpha-actinin-1 OS=Homo sapiens GN=ACTN1 PE=1 SV=2	0.998	7.85e-05	103043	2	2	4	Spectrum2162 scans:3150,	ESDLAAHQDR	F	V	0.95	34.3	39.9	20.8	Thioacyl (+88)	1228.51	2	3.5e-05	0.028	441	450
130220 PICS Trp#2 wtKLK7_semiTrp_var thioacyl_comb	Uncategorized Sample	wtKLK7_comb	Mudpit_File Name: 130124_PICS_Trp#2_wtK7_Repl1-Top15-CID_5ul_5-45%_135min.raw (F073530)	Alpha-actinin-1 OS=Homo sapiens GN=ACTN1 PE=1 SV=2	P12814	Alpha-actinin-1 OS=Homo sapiens GN=ACTN1 PE=1 SV=2	0.998	7.85e-05	103043	2	2	4	Spectrum2088 scans:3103,	ESDLAAHQDR	F	V	0.95	54	40.2	35.4	Thioacyl (+88)	1228.52	2	0.00075	0.61	441	450
130220 PICS Trp#2 wtKLK7_semiTrp_var thioacyl_comb	Uncategorized Sample	wtKLK7_comb	Mudpit_File Name: 130124_PICS_Trp#2_wtK7_Repl1-Top15-CID_5ul_5-45%_135min.raw (F073530)	Dynactin subunit 2 OS=Homo sapiens GN=DCTN2 PE=1 SV=4	Q13561	Dynactin subunit 2 OS=Homo sapiens GN=DCTN2 PE=1 SV=4	1	5.89e-05	44213.7	2	2	3	Spectrum20584 scans:23766,	ESGEYEMLGEGLGVK	Y	E	0.95	40.5	43.3	23.9	Thioacyl (+88), Dimethyl (+28)	1712.76	2	-6.5e-05	-0.038	82	96
[truncated: 2,636 more rows]

## Sheet: Supplementary Table 3
Supplementary Table 3
#130507 PICS GluC#2 wtKLK7_semiGluC_var thioacyl_comb, Proteins Report created on 05/09/2013
[truncated: 861 more rows]

## Sheet: Supplementary Table 4
Supplementary Table 4
[truncated: 398 more rows]

[truncated: 3 more sheets: Supplementary Table 5, Supplementary Table 6, Supplementary Table 7]
